# Supplementary material for: Extensive metabolic consequences of human glycosyltransferase gene knockouts in prostate cancer
Source: Br J Cancer. 2022 Nov 8;128(2):285–96. doi: 10.1038/s41416-022-02040-w (PMC9902621; doi:10.1038/s41416-022-02040-w)
Supplement: Supplementary file 2 — Supplementary Table S3A [file 41416_2022_2040_MOESM2_ESM.xlsx]

## Sheet: TableS3A_Global
Table S3A: Circulating levels of metabolites measured by untargeted analyses of plasma samples
			Fold change over control			Relative concentrations									Significance
Global untargeted analysis			UGT2B17 KO	UGT2B28 KO	UGT2B28 KO	Controls (n=30)		UGT2B17 KO (n=30)		Controls (n=24)		UGT2B28 KO (n=24)			Higher than controls; P≤0.05
Super Pathway	Sub Pathway	Biochemical Name	vs 30 paired controls	vs 24 paired controls	vs 30 controls	Mean	SD	Mean	SD	Mean	SD	Mean	SD		Higher than controls; P≤0.1
Amino Acid	Glycine, Serine and Threonine Metabolism	glycine	0.94	0.99	1.00755	0.99005	0.252576	0.926977	0.231601	1.00276	0.270776	0.997525	0.164506		Lower than controls; P≤0.05
		N-acetylglycine	0.92	1.44	1.27166	1.15755	0.903403	1.06038	0.56858	1.01939	0.393512	1.47201	1.25148		Lower than controls; P≤0.1
		sarcosine	1	0.93	0.956404	1.10661	0.284332	1.10414	0.376805	1.13865	0.304718	1.05836	0.282699
		dimethylglycine	1.14	1.06	1.05778	0.990497	0.204755	1.13265	0.290819	0.984683	0.196133	1.04773	0.257947
		betaine	0.97	0.84	0.828438	1.30932	0.36812	1.27384	0.290053	1.28625	0.382818	1.08469	0.277073
		serine	0.94	1	1.0183	0.96269	0.209723	0.90219	0.149102	0.977842	0.208807	0.980304	0.187355
		N-acetylserine	0.97	0.98	0.967094	1.0229	0.188502	0.994207	0.193107	1.00673	0.159646	0.989238	0.136584
		2-methylserine	0.99	0.96	1.02612	1.01316	0.712392	1.00254	0.52868	1.08354	0.742966	1.03963	1.0617
		threonine	0.93	0.86	0.86809	1.16885	0.34519	1.08574	0.197966	1.17791	0.372412	1.01467	0.19553
		N-acetylthreonine	0.91	0.95	0.906495	1.15017	0.281041	1.04749	0.228571	1.09979	0.182548	1.04262	0.208591
	Alanine and Aspartate Metabolism	alanine	1.05	0.85	0.859714	1.17574	0.331559	1.23571	0.331018	1.19012	0.353323	1.0108	0.246964
		N-acetylalanine	0.99	1	1.00353	1.03598	0.142925	1.02364	0.171822	1.03737	0.123644	1.03964	0.0967822
		N,N-dimethylalanine	1.08	1.3	1.34031	1.1391	0.775073	1.22552	0.698403	1.17437	0.858886	1.52674	0.883914
		aspartate	0.91	0.82	0.822506	1.13284	0.212094	1.02628	0.185311	1.133	0.194862	0.931771	0.241103
		N-acetylaspartate (NAA)	1.04	1.08	1.07234	1.00772	0.225535	1.04852	0.273032	0.996883	0.198374	1.08062	0.343983
		asparagine	1	0.99	1.03714	1.0484	0.4637	1.05068	0.380363	1.09715	0.496999	1.08734	0.449093
		N-acetylasparagine	0.75	1.01	1.05949	1.14661	0.620326	0.862413	0.510269	1.19788	0.674393	1.21482	0.565277
		hydroxyasparagine**	1.02	1.07	1.0543	1.02344	0.262231	1.04352	0.196243	1.00885	0.221655	1.07902	0.156049
	Glutamate Metabolism	glutamate	1.01	0.97	0.958836	1.07315	0.17647	1.08461	0.141458	1.06599	0.173705	1.02897	0.150044
		glutamine	1.32	1.03	1.11377	1.67012	1.92117	2.19825	2.04016	1.8082	2.04889	1.86014	1.54506
		alpha-ketoglutaramate*	0.93	1.1	1.11687	1.04209	0.268558	0.968667	0.285697	1.05745	0.274987	1.16387	0.764673
		N-acetylglutamate	1.11	0.92	0.973286	1.26487	0.510775	1.40363	0.869495	1.34171	0.531311	1.23108	0.696133
		N-acetylglutamine	0.79	1.15	1.18391	0.884357	0.428161	0.696477	0.329471	0.908021	0.464299	1.047	0.395052
		4-hydroxyglutamate	1.31	1.35	1.33802	0.941637	0.383947	1.23168	0.58637	0.929975	0.376941	1.25992	0.546873
		beta-citrylglutamate	0.99	1.09	1.12133	0.993443	0.338738	0.984557	0.276378	1.01986	0.366174	1.11398	0.499888
		carboxyethyl-GABA	1.08	0.83	0.825631	0.905363	0.349975	0.974777	0.352327	0.902208	0.385731	0.747496	0.416317
		S-1-pyrroline-5-carboxylate	0.81	0.75	0.782646	1.29831	0.63134	1.0547	0.431047	1.35075	0.674501	1.01612	0.478197
	Histidine Metabolism	histidine	0.83	0.73	0.763735	1.29508	1.24943	1.07253	0.16958	1.35777	1.39181	0.9891	0.193747
		1-methylhistidine	1.01	1.02	0.976146	1.04785	0.29322	1.05495	0.28103	1.00519	0.272278	1.02285	0.221669
		3-methylhistidine	1	1.02	0.873993	1.42866	1.28896	1.43437	1.84548	1.22777	1.13015	1.24864	1.08703
		N-acetylhistidine	0.76	0.69	0.743367	1.43316	2.28997	1.08459	0.47604	1.54812	2.54705	1.06537	0.31599
		N-acetyl-1-methylhistidine*	0.78	1	1.06922	1.13919	0.922862	0.887997	0.484463	1.21574	0.999806	1.21805	0.738609
		hydantoin-5-propionate	1.06	1.03	0.953343	1.13112	0.698363	1.20318	0.511739	1.05147	0.715482	1.07835	0.413854
		trans-urocanate	1.1	0.82	0.765993	1.32658	0.744224	1.46165	0.990196	1.2366	0.602626	1.01615	0.564313
		imidazole propionate	0.8	1.21	1.21432	1.3355	1.0502	1.07464	0.666024	1.34181	1.05091	1.62172	1.84218
		formiminoglutamate	1.21	1.02	0.979804	1.05968	0.335495	1.2808	0.571321	1.02087	0.315516	1.03827	0.363748
		imidazole lactate	0.68	0.52	0.578257	2.24001	5.03414	1.52906	0.510864	2.49917	5.61944	1.2953	0.557247
		N-acetylcarnosine	1.39	1.07	1.0551	1.11608	0.508448	1.55266	0.758223	1.10483	0.447794	1.17757	0.457164
		1-methyl-4-imidazoleacetate	0.98	0.97	0.949478	1.13623	0.39915	1.10939	0.447724	1.11622	0.358212	1.07883	0.326469
		1-methyl-5-imidazoleacetate	0.82	0.9	0.804123	1.25892	1.077	1.03551	0.95832	1.12084	0.859654	1.01233	0.888094
		1-ribosyl-imidazoleacetate*	0.71	0.7	0.731644	1.48526	1.63927	1.04925	0.382381	1.56261	1.80634	1.08668	0.374307
	Lysine Metabolism	lysine	1.12	0.94	0.936324	1.08668	0.185334	1.21424	0.178495	1.08719	0.196695	1.01749	0.165351
		N2-acetyllysine	0.88	0.93	0.971102	0.861233	0.576818	0.760923	0.390101	0.900375	0.625644	0.836346	0.38713
		N6-acetyllysine	1.06	0.97	0.957273	1.05972	0.177999	1.12001	0.312431	1.04097	0.154431	1.01444	0.264012
		N2-acetyl,N6-methyllysine	0.49	0.51	0.555754	1.23716	1.72814	0.60295	0.705896	1.34276	1.87894	0.687558	1.07481
		N2-acetyl,N6,N6-dimethyllysine	0.55	0.56	0.575065	2.1001	2.39098	1.16224	1.36029	2.14748	2.57499	1.20769	1.37319
		N6-methyllysine	0.73	0.63	0.617312	2.01772	1.5778	1.47679	1.31675	1.96576	1.57201	1.24556	1.77919
		N6,N6-dimethyllysine	0.93	0.75	0.714813	1.32072	0.725918	1.23229	0.713394	1.25899	0.661317	0.944071	0.630693
		N6,N6,N6-trimethyllysine	1.09	0.95	0.947756	1.1503	0.385531	1.25882	0.432652	1.14341	0.361542	1.0902	0.354066
		hydroxy-N6,N6,N6-trimethyllysine*	1.04	0.96	0.952652	1.09249	0.397974	1.13419	0.314739	1.08652	0.392414	1.04076	0.237315
		5-hydroxylysine	1	0.91	0.963155	1.18213	0.538765	1.17944	0.502774	1.24716	0.574549	1.13858	0.641271
		5-(galactosylhydroxy)-L-lysine	1	1.3	1.19369	0.925097	0.465975	0.929433	0.420936	0.849933	0.431357	1.10428	0.328501
		fructosyllysine	0.94	0.89	0.900414	1.14071	0.433086	1.07784	0.257756	1.15003	0.454921	1.02711	0.341737
		2-aminoadipate	1.25	0.98	0.937313	1.04868	0.386454	1.30775	0.656124	1.00279	0.338597	0.982942	0.334567
		glutarylcarnitine (C5-DC)	0.83	0.72	0.683189	1.47006	0.853023	1.22372	0.40077	1.39431	0.510665	1.00433	0.429715
		pipecolate	0.53	0.74	0.581523	1.85597	2.48294	0.991003	0.59931	1.45871	1.42824	1.07929	0.57803
		6-oxopiperidine-2-carboxylate	0.9	0.92	0.900153	1.14481	0.613371	1.03209	0.522288	1.11657	0.6228	1.0305	0.394618
		N,N-dimethyl-5-aminovalerate	0.71	0.62	0.58468	1.49645	1.14673	1.05522	0.896899	1.41561	1.08147	0.874946	0.906967
		N,N,N-trimethyl-5-aminovalerate	0.72	0.63	0.677804	1.3758	1.40332	0.985507	0.81141	1.48209	1.54828	0.932521	0.308427
	Phenylalanine Metabolism	phenylalanine	1.04	0.97	0.967847	1.06972	0.153498	1.11072	0.154156	1.06805	0.144224	1.03532	0.205206
		N-acetylphenylalanine	0.95	0.97	1.01072	1.11646	0.409017	1.06365	0.259641	1.16365	0.436787	1.12843	0.232458
		1-carboxyethylphenylalanine	1	0.92	0.934404	1.57035	1.10853	1.57215	1.1085	1.58833	1.16709	1.46734	1.02409
		phenylpyruvate	0.96	1.24	1.17436	1.05563	0.424539	1.00945	0.528996	1.00364	0.363154	1.23969	0.568253
		phenyllactate (PLA)	1.07	1	1.02382	1.11166	0.351314	1.18457	0.414644	1.13981	0.386329	1.13814	0.407035
		phenylacetate	1.03	0.98	0.916079	0.91183	0.48128	0.937527	0.582247	0.853363	0.386855	0.835308	0.499266
		2-hydroxyphenylacetate	0.73	0.74	0.717092	1.30857	1.21664	0.959117	0.533914	1.26295	1.2863	0.938363	0.46117
		4-hydroxyphenylacetate	0.86	0.81	0.734663	1.40835	1.33549	1.21552	0.647202	1.2696	1.06846	1.03466	0.477042
	Tyrosine Metabolism	tyrosine	1.02	0.97	0.960396	1.15452	0.297971	1.18046	0.258889	1.14461	0.287923	1.1088	0.287297
		N-acetyltyrosine	0.99	1.05	1.0772	1.03151	0.381509	1.02599	0.365378	1.06044	0.413416	1.11114	0.31091
		1-carboxyethyltyrosine	0.96	0.95	0.955755	0.92583	0.525624	0.888287	0.672866	0.932917	0.548325	0.884867	0.590924
		3-(4-hydroxyphenyl)lactate	0.95	1.01	1.05031	1.01924	0.398089	0.970627	0.299234	1.05762	0.43327	1.07052	0.208156
		phenol sulfate	0.81	0.84	0.885224	1.31082	0.862832	1.06395	0.791103	1.38781	0.914529	1.16037	0.74307
		4-methoxyphenol sulfate	0.93	1.12	1.12096	0.653213	0.56505	0.61019	0.697618	0.653429	0.591316	0.732225	0.900568
		vanillactate	0.9	0.95	0.942312	0.976923	0.407793	0.8771	0.361964	0.967725	0.376308	0.920567	0.306668
		vanillylmandelate (VMA)	1.06	0.99	0.991561	0.91835	0.385546	0.970577	0.304694	0.920458	0.388151	0.9106	0.391664
		3-methoxytyrosine	1.06	1.02	1.01144	1.02197	0.219749	1.08665	0.252222	1.01523	0.208582	1.03366	0.229126
		dopamine 3-O-sulfate	1.07	0.77	0.743159	1.71329	1.53088	1.8314	2.74504	1.65966	1.6317	1.27325	1.6128
		p-cresol glucuronide*	1.16	0.78	0.682901	3.99395	6.46174	4.63573	4.52284	3.50587	6.45968	2.72747	5.50773
		tyramine O-sulfate	0.59	0.69	0.363124	2.9019	8.34033	1.70983	2.58623	1.53792	1.98897	1.05375	1.4772
		N-formylphenylalanine	1.05	1.01	1.0367	1.06186	0.285796	1.1187	0.285331	1.08809	0.298369	1.10083	0.329363
		thyroxine	1.14	1.06	1.07352	0.961063	0.213895	1.09588	0.227484	0.977721	0.213857	1.03172	0.283901
	Tryptophan Metabolism	tryptophan	1.09	0.89	0.886935	1.16359	0.264941	1.26651	0.278632	1.15428	0.246744	1.03203	0.322563
		N-acetyltryptophan	0.99	0.95	0.949062	1.16865	0.449977	1.15134	0.510227	1.16595	0.460202	1.10912	0.36648
		C-glycosyltryptophan	1.07	1.05	1.02738	1.01859	0.222423	1.09171	0.225888	0.997488	0.173867	1.04647	0.166529
		tryptophan betaine	0.83	0.74	0.833034	2.05597	3.06028	1.70396	1.39374	2.31056	3.34338	1.7127	1.87684
		kynurenine	1.21	0.94	0.925639	1.12634	0.32357	1.35807	0.419601	1.10817	0.291654	1.04259	0.323303
		kynurenate	1.12	0.97	0.98049	1.2977	0.493542	1.45114	0.705595	1.31031	0.504971	1.27238	0.885437
		N-formylanthranilic acid	1.02	0.97	0.911877	1.17081	0.384212	1.1995	0.455723	1.10176	0.356213	1.06764	0.329718
		anthranilate	1.19	0.72	0.682441	1.75755	0.830968	2.09656	0.882231	1.65977	0.791241	1.19942	0.705067
		xanthurenate	0.83	0.69	0.676613	1.26974	0.903254	1.05219	0.720502	1.2419	0.788595	0.859121	0.623511
		picolinate	1.25	1.09	0.991451	1.14111	0.687912	1.42886	0.819743	1.04036	0.587611	1.13136	0.719332
		indolelactate	0.91	0.83	0.857457	1.20297	0.66011	1.09754	0.470433	1.2406	0.689921	1.03149	0.349829
		indoleacetate	0.94	0.7	0.730724	1.40372	1.343	1.31721	0.971628	1.4636	1.46692	1.02573	0.687088
		indolepropionate	1	1.09	1.05168	1.9579	1.69293	1.96002	2.03026	1.89338	1.61911	2.05909	2.617
		indoleacetylglutamine	0.84	0.37	0.423089	2.38301	6.9836	2.01199	2.21178	2.69403	7.78313	1.00822	0.745319
		indole-3-carboxylate	0.97	0.87	0.884906	1.112	0.354663	1.07938	0.277111	1.12628	0.371893	0.984013	0.265283
		3-indoxyl sulfate	0.95	0.8	0.785788	1.21211	0.687122	1.1545	0.724209	1.18432	0.635692	0.952458	0.786687
		6-bromotryptophan	1.12	0.97	0.932115	1.0848	0.335641	1.21308	0.371744	1.03976	0.271754	1.01116	0.408103
	Leucine, Isoleucine and Valine Metabolism	leucine	1.01	0.95	0.957643	1.03184	0.167277	1.04644	0.148202	1.03823	0.168724	0.988138	0.216975
		N-acetylleucine	1.09	0.89	0.901847	1.15472	0.289929	1.25536	0.322746	1.17156	0.306316	1.04138	0.307469
		1-carboxyethylleucine	0.92	0.91	0.955783	1.01868	0.58761	0.93641	0.952357	1.0732	0.60545	0.973633	0.579325
		alpha-hydroxyisocaproate	1.14	1.13	1.16572	0.974293	0.400078	1.10902	0.477824	1.00613	0.431197	1.13575	0.383706
		isovalerate (i5:0)	1.07	0.96	0.966264	1.17965	0.311061	1.26667	0.330933	1.18689	0.32336	1.13985	0.405659
		isovalerylglycine	1.04	0.81	0.815251	1.30039	0.390837	1.34705	0.476854	1.30983	0.380181	1.06014	0.437681
		isovalerylcarnitine (C5)	1.06	0.82	0.773215	1.24258	0.543143	1.31835	0.635538	1.16684	0.504904	0.960779	0.539542
		beta-hydroxyisovalerate	0.94	1.07	0.990467	1.16862	0.603196	1.09981	0.350002	1.08349	0.362015	1.15748	0.433565
		3-methylglutaconate	0.96	0.88	0.860894	1.46296	0.540078	1.39999	0.388254	1.43122	0.491892	1.25945	0.643318
		3-methylglutarylcarnitine (2)	0.79	0.74	0.782163	1.46307	1.29892	1.16269	0.575018	1.55268	1.41848	1.14436	0.751158
		isoleucine	1	0.93	0.936905	1.05548	0.164746	1.05196	0.191203	1.06448	0.158767	0.988887	0.198867
		N-acetylisoleucine	0.97	0.84	0.82252	1.06979	0.307671	1.03864	0.372104	1.04368	0.306983	0.879921	0.362608
		1-carboxyethylisoleucine	0.97	0.75	0.750109	1.15234	0.84542	1.12281	1.35206	1.15122	0.878391	0.864383	0.819226
		2-hydroxy-3-methylvalerate	0.91	0.99	0.984478	1.30513	0.904004	1.19111	0.467419	1.30231	0.950249	1.28488	0.725282
		2-methylbutyrylcarnitine (C5)	1.1	0.75	0.80245	1.27734	0.885923	1.40169	1.31344	1.36987	0.882615	1.025	0.577165
		tiglylcarnitine (C5:1-DC)	0.98	0.75	0.768962	1.35434	0.560433	1.33299	0.491528	1.38928	0.555294	1.04143	0.352006
		3-hydroxy-2-ethylpropionate	0.99	1.21	1.22765	0.960693	0.246297	0.951843	0.401566	0.973512	0.263837	1.1794	0.557239
		ethylmalonate	1.03	0.81	0.785808	1.25155	0.489213	1.28735	0.657165	1.21325	0.430741	0.983475	0.323686
		methylsuccinate	0.83	1.09	1.06807	0.99619	0.341411	0.826947	0.304152	0.9745	0.332095	1.064	0.566237
		valine	1.04	0.94	0.931446	1.10315	0.18044	1.14349	0.156172	1.09125	0.172707	1.02753	0.191657
		N-acetylvaline	0.97	0.89	0.893958	1.08062	0.167185	1.05264	0.235623	1.0801	0.169661	0.966029	0.164055
		1-carboxyethylvaline	0.92	0.89	0.881575	1.41275	0.872743	1.29323	1.06087	1.40301	0.861897	1.24544	0.846847
		alpha-hydroxyisovalerate	0.82	0.98	1.00527	1.33214	1.00526	1.09013	0.370465	1.362	1.10023	1.33916	1.0392
		isobutyrylcarnitine (C4)	1.19	0.67	0.599455	2.28727	1.57472	2.71626	1.97684	2.04688	1.37447	1.37111	1.24366
		isobutyrylglycine	1.03	0.88	0.869838	1.19487	0.315792	1.22839	0.441883	1.18292	0.301013	1.03935	0.368467
		3-hydroxyisobutyrate	1.37	1.18	1.20245	1.08192	0.557535	1.48748	0.883752	1.10139	0.543474	1.30095	0.946835
		2,3-dihydroxy-2-methylbutyrate	0.94	1.29	1.21782	0.7158	0.362929	0.670157	0.34521	0.674863	0.292703	0.871717	0.714163
	Methionine, Cysteine, SAM and Taurine Metabolism	methionine sulfone	0.93	0.95	0.921974	1.14241	0.679507	1.05841	0.999943	1.10809	0.687064	1.05327	0.373166
		methionine sulfoxide	0.93	0.9	0.933163	1.10259	0.320483	1.02831	0.214899	1.1417	0.331409	1.0289	0.235218
		N-acetylmethionine sulfoxide	1.03	1.1	1.09077	0.944573	0.275997	0.97693	0.271789	0.939446	0.280549	1.03031	0.278066
		2,3-dihydroxy-5-methylthio-4-pentenoate (DMTPA)*	1	0.95	0.95534	1.09946	0.379109	1.10451	0.532351	1.10216	0.362378	1.05036	0.364598
		cysteine	1.14	1.39	1.34868	1.03408	0.566301	1.18403	0.823598	1.0055	0.527214	1.39464	1.15352
		S-methylcysteine sulfoxide	0.73	0.96	0.889957	1.27684	1.04263	0.931053	0.450439	1.18263	0.989901	1.13633	0.513279
		cysteine s-sulfate	0.96	1.05	1.03805	1.12433	0.635558	1.07449	0.572156	1.11046	0.686656	1.16711	0.830166
		cystine	0.7	1.38	1.55857	0.95724	1.18578	0.666047	0.724518	1.07799	1.28856	1.49193	2.52474
		cysteine sulfinic acid	0.73	0.85	0.873825	1.18299	0.659834	0.865337	0.875427	1.22289	0.658594	1.03373	1.08891
		taurine	1.05	1.12	1.0859	1.05676	0.375785	1.10448	0.313881	1.02745	0.39083	1.14754	0.445246
		N-methyltaurine	1.25	1.81	1.48303	1.45385	1.81621	1.81569	2.50977	1.19346	1.6418	2.1561	3.10562
		N-acetyltaurine	0.86	1.09	1.10717	1.02895	0.390579	0.885607	0.273887	1.0473	0.419177	1.13922	0.3246
		succinoyltaurine	1.08	1.31	1.24995	0.911333	0.457058	0.98566	0.550762	0.872779	0.449741	1.13912	0.426721
		3-sulfo-L-alanine	1.07	0.82	0.811745	1.35566	0.63372	1.44566	0.48176	1.34743	0.667917	1.10045	0.679981
	Urea cycle; Arginine and Proline Metabolism	arginine	1.01	0.91	0.908292	1.02038	0.275541	1.03177	0.236502	1.02252	0.287732	0.9268	0.183369
		urea	0.87	0.79	0.789771	1.18097	0.394954	1.03132	0.367512	1.17868	0.392892	0.932696	0.232873
		ornithine	1.11	0.92	0.930917	1.10303	0.219537	1.22546	0.365966	1.12132	0.188828	1.02683	0.360859
		3-amino-2-piperidone	0.99	0.9	0.921532	1.04466	0.206759	1.03836	0.337824	1.06825	0.203081	0.962687	0.278529
		2-oxoarginine*	0.96	1.04	1.00001	1.00936	0.458585	0.97364	0.355863	0.974646	0.492313	1.00937	0.6464
		citrulline	1.11	1.01	0.985395	1.05747	0.268186	1.17574	0.203613	1.03403	0.212432	1.04203	0.22901
		homoarginine	1.23	1.13	1.10263	1.0665	0.409822	1.31032	0.363185	1.04286	0.322354	1.17595	0.329973
		homocitrulline	0.62	0.99	0.957113	1.00714	0.474121	0.623287	0.187695	0.974042	0.438789	0.96395	0.423494
		proline	0.94	0.94	0.940618	1.06264	0.291987	0.99427	0.253945	1.06007	0.293479	0.999542	0.312773
		dimethylarginine (SDMA + ADMA)	0.99	0.98	0.977211	1.02246	0.116681	1.01641	0.0992628	1.02223	0.110408	0.999163	0.130576
		N-acetylarginine	0.85	0.87	0.891077	1.13548	0.555097	0.96751	0.476189	1.16925	0.587954	1.0118	0.342645
		N-acetylcitrulline	0.63	0.62	0.663984	1.49822	2.85715	0.941373	0.768727	1.59634	3.18502	0.994792	0.625797
		N-acetylproline	0.84	0.87	0.896127	1.09919	0.370628	0.923837	0.40478	1.13338	0.379548	0.985017	0.398992
		N-delta-acetylornithine	0.79	0.76	0.680978	1.243	0.7397	0.986703	0.528628	1.12053	0.606775	0.846458	0.540259
		N2,N5-diacetylornithine	0.65	0.68	0.651032	1.3429	0.986105	0.872453	0.677101	1.29153	1.05252	0.874271	0.418233
		N-methylhydroxyproline**	0.63	0.63	0.615505	1.4012	1.59471	0.878377	1.12272	1.37107	1.56488	0.862446	0.978952
		trans-4-hydroxyproline	1	1.08	1.11248	0.983093	0.478877	0.98728	0.360156	1.00855	0.453353	1.09367	0.607566
		pro-hydroxy-pro	0.92	0.99	1.02398	1.01737	0.291504	0.934327	0.385375	1.05692	0.261901	1.04177	0.338253
		N-methylproline	0.69	0.99	0.958387	1.13301	1.14233	0.778127	1.11519	1.09537	1.12459	1.08586	1.24637
		N,N,N-trimethyl-alanylproline betaine (TMAP)	1	1.09	1.07717	1.01796	0.244453	1.02138	0.263697	1.00955	0.215492	1.09652	0.232879
		argininate*	0.83	0.83	0.771093	1.46227	0.940657	1.21992	0.681655	1.35478	0.950499	1.12755	0.751741
	Creatine Metabolism	guanidinoacetate	0.94	1.05	1.05707	0.934867	0.274959	0.881477	0.212386	0.938787	0.254296	0.988217	0.258852
		creatine	1.28	1.13	1.12324	0.987557	0.416558	1.26832	0.562257	0.979671	0.454218	1.10926	0.523309
		creatinine	1.03	1.07	1.05893	0.992763	0.139654	1.0249	0.146637	0.9844	0.135801	1.05126	0.127641
	Polyamine Metabolism	N-acetylputrescine	0.85	0.74	0.766145	1.1431	0.485283	0.974633	0.356364	1.1806	0.505693	0.875783	0.346371
		N-acetyl-isoputreanine	0.83	0.97	1.00062	1.07032	0.599442	0.883963	0.248442	1.10383	0.653281	1.07098	0.40993
		spermidine	0.91	1.12	1.12669	1.04793	0.616898	0.957993	0.509395	1.05455	0.638365	1.18069	0.819945
		(N(1) + N(8))-acetylspermidine	1.03	0.87	0.831891	1.09291	0.581624	1.12557	0.487355	1.04224	0.537797	0.909179	0.453342
		acisoga	0.91	1.21	1.13074	0.913123	0.518237	0.83543	0.453739	0.856038	0.439538	1.03251	0.612138
		5-methylthioadenosine (MTA)	1.06	1.02	1.05566	1.06132	0.416335	1.12904	0.441409	1.0952	0.438302	1.12039	0.561447
		4-acetamidobutanoate	0.92	0.87	0.838839	1.23795	0.397894	1.13567	0.212992	1.19508	0.368483	1.03844	0.267535
	Guanidino and Acetamido Metabolism	1-methylguanidine	0.91	1.06	1.01064	1.09381	0.476287	0.998513	0.305873	1.03945	0.374648	1.10545	0.270782
		4-guanidinobutanoate	1.02	0.85	0.775924	1.34455	0.599522	1.36718	0.643611	1.23421	0.467096	1.04327	0.537224
		guanidinosuccinate	1.07	0.95	0.865838	0.945077	0.63143	1.01208	0.608177	0.861017	0.417054	0.818283	0.43734
	Glutathione Metabolism	cysteinylglycine disulfide*	0.64	0.98	1.07107	1.22879	1.20487	0.786207	0.825167	1.34513	1.30907	1.31612	1.72558
		5-oxoproline	1.03	1.06	1.08711	0.981643	0.319352	1.01215	0.211102	1.00854	0.340282	1.06716	0.261128
		2-aminobutyrate	0.92	0.88	0.893174	1.12784	0.357824	1.03865	0.279866	1.14242	0.364405	1.00735	0.367894
		2-hydroxybutyrate/2-hydroxyisobutyrate	1.12	1.12	1.11839	1.04769	0.427027	1.17003	0.55393	1.04967	0.414379	1.17173	0.627674
Peptide	Gamma-glutamyl Amino Acid	gamma-glutamylglutamate	1.12	1.19	1.27993	0.796063	0.392585	0.890987	0.3501	0.8595	0.394265	1.01891	0.386439
		gamma-glutamylglutamine	0.85	0.85	1.01294	1.46592	2.11896	1.25112	1.61775	1.75078	2.27535	1.4849	1.80795
		gamma-glutamylglycine	1.22	0.89	0.994405	1.42341	1.55587	1.73661	1.25669	1.58405	1.67616	1.41545	1.12105
		gamma-glutamylhistidine	0.86	0.58	0.647281	2.075	4.00347	1.78313	0.885142	2.329	4.44436	1.34311	0.872661
		gamma-glutamylisoleucine*	1.21	0.95	0.997178	1.19755	0.539386	1.449	0.40732	1.2598	0.569	1.19417	0.565035
		gamma-glutamylleucine	1.11	0.97	1.03203	1.07123	0.483612	1.1862	0.378142	1.13482	0.504418	1.10554	0.48592
		gamma-glutamyl-alpha-lysine	1.27	0.85	0.943751	1.29228	1.13077	1.63936	1.18489	1.43815	1.18864	1.21959	0.958316
		gamma-glutamylphenylalanine	1.16	0.94	0.970845	1.08918	0.350064	1.26453	0.287704	1.12205	0.344932	1.05743	0.391271
		gamma-glutamylthreonine	1.09	0.79	0.834143	1.24039	0.703275	1.3515	0.574099	1.31617	0.749441	1.03466	0.568882
		gamma-glutamyltryptophan	1.32	1.15	1.24569	0.993493	0.354199	1.30664	0.427659	1.07403	0.341935	1.23758	0.482673
		gamma-glutamyltyrosine	1.21	1.04	1.05019	1.21631	0.587825	1.46895	0.58044	1.22682	0.605593	1.27736	0.720307
		gamma-glutamylvaline	1.1	0.93	0.989822	1.07575	0.479232	1.18276	0.41797	1.14254	0.496076	1.0648	0.456811
		gamma-glutamylcitrulline*	0.9	0.94	1.0646	0.925343	1.02823	0.82823	0.632134	1.04722	1.10162	0.985125	0.85946
		gamma-glutamyl-2-aminobutyrate	1.45	0.88	1.00794	2.14977	3.00863	3.12108	2.70756	2.44896	3.24573	2.16685	3.28708
	Dipeptide	glycylleucine	0.87	0.99	1.04405	1.0836	0.472302	0.939417	0.713376	1.14164	0.505555	1.13133	0.51074
		glycylvaline	1.23	1.02	0.990409	0.84561	0.442692	1.0391	1.10466	0.823654	0.407953	0.8375	0.395188
		prolylglycine	1.75	0.91	0.820996	1.30877	0.881072	2.28814	3.64366	1.18122	0.645446	1.07449	0.80473
		valylglycine	1.08	1.07	1.08841	1.01723	0.426691	1.10155	0.668999	1.0314	0.449776	1.10716	0.617677
	Polypeptide	bradykinin	0.92	0.61	0.63075	1.2478	1.36067	1.15341	1.49527	1.29341	1.23673	0.78705	1.0183
		HWESASXX*	1.16	0.87	0.765093	1.49041	0.834403	1.72182	0.617289	1.30615	0.594607	1.1403	0.775096
		XHWESASXXR*	0.4	1.17	1.39538	0.609973	1.14112	0.244927	0.159228	0.727575	1.25257	0.851146	1.11869
		HWESASLLR	0.96	0.67	0.648337	1.2738	0.461985	1.22122	0.369375	1.23191	0.42469	0.825854	0.426614
	Acetylated Peptides	phenylacetylcarnitine	1.22	0.67	0.498804	3.01379	4.05078	3.66588	4.38795	2.22733	2.45195	1.50329	1.93035
		phenylacetylglutamate	1.27	0.73	0.601205	2.52379	2.64454	3.19637	3.70382	2.07792	2.24261	1.51731	1.94075
		phenylacetylglutamine	1.21	0.95	0.793946	2.30348	1.92523	2.78785	2.12038	1.93045	1.45784	1.82884	1.75148
Carbohydrate	Glycolysis, Gluconeogenesis, and Pyruvate Metabolism	1,5-anhydroglucitol (1,5-AG)	1.11	1.03	1.06334	1.01955	0.401498	1.13388	0.369541	1.05133	0.395784	1.08413	0.393321
		glucose	0.9	1.03	1.00882	1.05409	0.34873	0.946743	0.188203	1.02891	0.226053	1.06339	0.233485
		3-phosphoglycerate	0.98	1.35	1.27758	1.13765	0.67901	1.11698	0.617438	1.0727	0.705582	1.45345	0.883605
		pyruvate	1.18	1.53	1.46403	0.996007	0.511256	1.17383	0.793579	0.951621	0.535141	1.45819	1.04503
		lactate	1.06	1.04	1.05249	1.02539	0.38735	1.08546	0.425952	1.0425	0.398778	1.07921	0.29141
		glycerate	0.93	0.87	0.834379	1.08302	0.362121	1.01151	0.262903	1.04392	0.316796	0.903646	0.355409
	Pentose Metabolism	ribitol	0.94	0.96	0.978614	1.07711	0.287216	1.01209	0.256734	1.09316	0.29932	1.05407	0.299983
		ribonate	0.99	1.07	1.06858	0.981723	0.411409	0.971723	0.347662	0.983996	0.436965	1.04905	0.415036
		xylose	1.06	1.65	1.65042	0.948267	0.890349	1.00474	1.08739	0.948913	0.961384	1.56504	3.03383
		arabinose	0.73	1.23	1.18268	0.75031	0.501887	0.545743	0.415062	0.721679	0.487142	0.887375	0.799565
		arabitol/xylitol	0.89	0.96	0.928671	1.15501	0.364015	1.02257	0.270081	1.1149	0.324434	1.07262	0.341848
		arabonate/xylonate	0.91	0.9	0.918489	1.05958	0.292547	0.959223	0.306214	1.07667	0.24457	0.973212	0.316838
		lyxonate	0.81	1.01	0.993628	1.22356	0.550759	0.985103	0.270455	1.20235	0.547366	1.21577	1.08186
	Glycogen Metabolism	maltose	1.78	3.43	2.65477	1.53196	2.40342	2.72579	9.75359	1.18625	1.47631	4.06701	9.23116
	Disaccharides and Oligosaccharides	sucrose	0.97	1.25	1.27317	0.98613	0.766201	0.952827	1.10075	1.00155	0.827137	1.25551	1.43203
	Fructose, Mannose and Galactose Metabolism	fructose	0.84	1.05	1.03018	1.08799	0.629907	0.91662	0.638076	1.0625	0.6501	1.12083	0.70017
		mannitol/sorbitol	1.32	1.17	1.22848	1.25739	0.882516	1.66032	2.48652	1.31547	0.942732	1.54468	1.8264
		mannose	0.96	1.11	1.09841	1.02236	0.380112	0.979237	0.281568	1.0123	0.367464	1.12297	0.414719
		galactonate	0.77	2.05	1.82083	1.4791	1.36591	1.14057	1.20472	1.3113	1.17847	2.6932	7.17844
	Aminosugar Metabolism	glucuronate	0.83	0.87	0.866435	1.19931	0.458981	0.99434	0.305568	1.19815	0.45132	1.03912	0.231807
		N-acetylneuraminate	1.04	1.15	1.13051	0.96173	0.217395	0.99945	0.236239	0.947462	0.18399	1.08725	0.291103
		erythronate*	0.98	0.94	0.919321	1.06042	0.194869	1.04163	0.212722	1.03858	0.176977	0.974867	0.207662
		N-acetylglucosamine/N-acetylgalactosamine	1.02	1.29	1.25917	0.804153	0.248595	0.81865	0.202618	0.784663	0.265328	1.01256	0.273962
Energy	TCA Cycle	citrate	1.05	1.07	1.06532	0.97905	0.151278	1.02453	0.14998	0.975013	0.158459	1.043	0.150734
		aconitate [cis or trans]	1	1.01	1.02304	1.1092	0.237067	1.1125	0.282392	1.12805	0.237962	1.13476	0.243034
		alpha-ketoglutarate	1	1.04	0.996754	0.994127	0.206142	0.99792	0.212537	0.953583	0.192258	0.9909	0.234048
		succinylcarnitine (C4-DC)	1.08	1.26	1.33972	0.932973	0.686531	1.00786	1.11845	0.992204	0.714284	1.24992	1.97388
		succinate	0.98	1.06	1.06385	1.01151	0.215713	0.989327	0.175774	1.01594	0.239347	1.0761	0.312801
		fumarate	1.04	1.01	1.05685	1.01624	0.27077	1.06075	0.541437	1.06453	0.267316	1.07402	0.253048
		malate	1.07	1.03	1.06549	0.988533	0.251454	1.0543	0.543382	1.02249	0.246575	1.05327	0.251843
		2-methylcitrate/homocitrate	1.09	0.96	0.833259	0.95342	0.915981	1.03849	1.33178	0.829758	0.769141	0.794446	0.750324
		citraconate/glutaconate	1.06	1.22	1.27344	1.1906	0.906451	1.26463	0.920239	1.24503	0.950288	1.51615	1.93644
	Oxidative Phosphorylation	phosphate	0.99	1.01	0.983031	1.02538	0.17031	1.01952	0.166286	0.9989	0.167529	1.00798	0.219491
Lipid	Fatty Acid Synthesis	malonate	0.88	1.05	1.06263	0.963047	0.253921	0.850457	0.25169	0.972517	0.247262	1.02337	0.23153
	Short Chain Fatty Acid	butyrate/isobutyrate (4:0)	1.03	1.06	1.07362	0.956777	0.174916	0.986963	0.223993	0.965592	0.164378	1.02721	0.168589
	Medium Chain Fatty Acid	caproate (6:0)	1.03	1.03	1.04053	1.09878	0.371491	1.12846	0.373071	1.10756	0.406108	1.14332	0.36678
		caprylate (8:0)	0.97	1.02	0.939011	1.27976	0.703414	1.24404	1.06179	1.17814	0.474332	1.20171	0.683267
		pelargonate (9:0)	0.91	1.09	1.08089	1.05224	0.26639	0.962207	0.212546	1.04622	0.252286	1.13735	0.325263
		caprate (10:0)	0.71	0.88	0.862619	1.50764	1.17374	1.06497	0.952137	1.47868	1.1796	1.30052	0.92813
		cis-4-decenoate (10:1n6)*	0.99	0.91	0.769537	1.40341	1.12894	1.39013	0.597793	1.18854	0.579049	1.07998	0.511542
		(2 or 3)-decenoate (10:1n7 or n8)	1.26	1.07	1.0035	1.32723	0.854886	1.67197	1.62396	1.24529	0.764857	1.33187	1.26308
		10-undecenoate (11:1n1)	1	1.07	1.09922	0.949457	0.314822	0.948253	0.368295	0.979429	0.314492	1.04366	0.463756
		laurate (12:0)	1.19	1.26	1.23164	1.36681	0.889886	1.62785	1.34411	1.3355	0.784628	1.68342	1.29543
		5-dodecenoate (12:1n7)	0.75	0.88	0.783473	1.57282	1.5187	1.17828	0.739189	1.40023	1.07641	1.23226	0.758194
	Long Chain Saturated Fatty Acid	myristate (14:0)	1.13	1.21	1.18089	1.145	0.738867	1.29194	0.963156	1.11918	0.642169	1.35212	0.892949
		pentadecanoate (15:0)	1.05	1.06	1.05714	1.00866	0.392785	1.05497	0.589057	1.00438	0.350359	1.06629	0.476009
		palmitate (16:0)	1.3	1.11	1.0996	0.98951	0.467251	1.28418	0.77643	0.975904	0.442737	1.08807	0.50242
		margarate (17:0)	1	1.17	1.19106	1.01364	0.41852	1.01453	0.566193	1.03548	0.414758	1.2073	0.667174
		stearate (18:0)	1.03	1.09	1.11408	0.916557	0.305502	0.94003	0.384065	0.933792	0.29638	1.02112	0.387391
		nonadecanoate (19:0)	1.03	1.05	1.05481	0.969247	0.226869	0.995527	0.380358	0.969104	0.214926	1.02238	0.303249
		arachidate (20:0)	1.01	1.11	1.12637	0.89884	0.219955	0.907697	0.244103	0.914858	0.224913	1.01243	0.28313
	Long Chain Monounsaturated Fatty Acid	myristoleate (14:1n5)	0.83	0.95	0.916949	1.64765	1.29222	1.36666	0.961036	1.59047	1.26261	1.51081	1.13241
		palmitoleate (16:1n7)	1	1.13	1.18129	1.29677	1.1838	1.29625	1.37611	1.3517	1.23103	1.53186	1.75345
		10-heptadecenoate (17:1n7)	1.12	1.11	1.12372	1.07219	0.604011	1.20314	1.00805	1.08675	0.56586	1.20485	0.814298
		oleate/vaccenate (18:1)	1.23	1.14	1.13559	0.950267	0.590758	1.17215	0.882474	0.944788	0.532774	1.07912	0.601903
		10-nonadecenoate (19:1n9)	1.1	1.14	1.14975	0.94547	0.495995	1.03851	0.719626	0.954042	0.477119	1.08706	0.610889
		eicosenoate (20:1)	1.06	1.35	1.39905	0.83705	0.476642	0.886137	0.673027	0.864396	0.46347	1.17108	0.776327
		erucate (22:1n9)	1.13	1.28	1.28996	0.956973	0.447158	1.08405	0.68823	0.965088	0.455098	1.23446	0.684908
	Long Chain Polyunsaturated Fatty Acid (n3 and n6)	tetradecadienoate (14:2)*	0.91	0.9	0.821906	1.21579	1.0269	1.1049	0.765436	1.10563	0.666196	0.999262	0.548282
		stearidonate (18:4n3)	0.99	1.08	1.03528	1.27233	0.898561	1.26534	0.819627	1.21604	0.840393	1.31721	0.900928
		eicosapentaenoate (EPA; 20:5n3)	0.98	1.13	1.07936	1.06697	0.550124	1.04945	0.539656	1.01852	0.572334	1.15164	0.623527
		heneicosapentaenoate (21:5n3)	1.31	2.46	2.03158	0.627357	0.637833	0.821883	1.17758	0.518512	0.527008	1.27453	1.83856
		docosapentaenoate (n3 DPA; 22:5n3)	1.02	1.28	1.29499	0.92356	0.542868	0.942047	0.70714	0.936058	0.565581	1.196	0.907143
		docosahexaenoate (DHA; 22:6n3)	1.29	1.3	1.27874	0.958523	0.357415	1.23533	0.963144	0.941267	0.354795	1.2257	0.877645
		docosatrienoate (22:3n3)	1.11	1	0.968558	1.03666	0.7055	1.14723	0.926257	1.0073	0.666717	1.00406	0.580883
		hexadecadienoate (16:2n6)	1.12	1.17	1.14063	1.20798	0.628012	1.35136	0.906102	1.1817	0.530412	1.37787	1.19625
		linoleate (18:2n6)	1.19	1.37	1.38714	0.930653	0.529001	1.10482	0.787512	0.945604	0.493016	1.29095	0.837393
		linolenate [alpha or gamma; (18:3n3 or 6)]	1.22	1.54	1.54996	1.11892	0.765136	1.36883	1.03651	1.12358	0.701621	1.73427	1.31082
		dihomo-linoleate (20:2n6)	1.29	1.2	1.18347	0.89355	0.537044	1.15472	0.9236	0.88205	0.506882	1.05749	0.599659
		dihomo-linolenate (20:3n3 or n6)	1.12	0.99	0.990786	1.07479	0.515577	1.20629	0.741048	1.08109	0.518161	1.06488	0.40553
		arachidonate (20:4n6)	0.84	0.95	0.988612	1.07508	0.439514	0.899487	0.386459	1.12399	0.447007	1.06284	0.335436
		adrenate (22:4n6)	0.88	1.08	1.12526	0.974343	0.606448	0.852867	0.605797	1.01549	0.642863	1.09639	0.584598
		docosapentaenoate (n6 DPA; 22:5n6)	1.06	0.98	1.0226	1.09337	0.569376	1.15894	0.822885	1.14208	0.59586	1.11807	0.528816
		docosadienoate (22:2n6)	1.19	1.07	1.06732	0.935263	0.503707	1.11407	0.7531	0.934608	0.482357	0.998229	0.451719
	Fatty Acid, Branched	(14 or 15)-methylpalmitate (a17:0 or i17:0)	1.13	1	0.968466	1.08184	0.545488	1.22048	0.797875	1.05016	0.5021	1.04773	0.535795
		(16 or 17)-methylstearate (a19:0 or i19:0)	1.11	1.12	1.09023	0.969027	0.370385	1.07556	0.589242	0.939946	0.3414	1.05646	0.420956
		pristanate	1.06	0.72	0.694645	1.20947	0.971248	1.28315	0.974021	1.1618	0.850287	0.840154	0.685226
		2-hydroxyphytanate*	0.82	0.73	0.73681	1.35263	0.773735	1.10271	0.568214	1.36862	0.831341	0.996629	0.431169
	Fatty Acid, Dicarboxylate	glutarate (C5-DC)	0.81	0.69	0.684066	1.3146	0.43037	1.07082	0.273057	1.30641	0.415718	0.899275	0.292455
		3-methylglutarate/2-methylglutarate	0.88	0.99	0.939295	1.16311	0.809725	1.02515	0.59375	1.10327	0.539513	1.0925	0.468672
		2-hydroxyglutarate	0.77	0.85	0.875426	1.04815	0.604348	0.805143	0.314352	1.07901	0.651572	0.917575	0.446429
		adipate (C6-DC)	1.69	4.26	4.23994	0.90318	0.364573	1.52776	1.78286	0.898062	0.389054	3.82943	10.4072
		2-hydroxyadipate	1.05	0.92	0.965284	1.09419	0.434885	1.14981	0.566006	1.1502	0.459027	1.0562	0.360687
		3-hydroxyadipate	0.72	1.19	1.25205	0.912487	0.510699	0.660417	0.409697	0.957333	0.525823	1.14247	0.926194
		3-methyladipate	0.74	1.35	1.25819	0.864473	0.456094	0.643663	0.262151	0.807371	0.420634	1.08767	1.13811
		maleate	0.87	0.97	0.97936	1.35024	0.819814	1.17107	0.580664	1.36514	0.86418	1.32237	1.03274
		pimelate (C7-DC)	0.92	0.75	0.760626	1.19465	0.425223	1.10471	0.357641	1.21441	0.450695	0.908679	0.42196
		heptenedioate (C7:1-DC)*	0.77	0.83	0.818787	1.07904	0.584921	0.829403	0.380891	1.05831	0.577084	0.883504	0.352911
		suberate (C8-DC)	0.9	0.86	0.891663	1.16435	0.478366	1.04969	0.408511	1.20943	0.491952	1.03821	0.360092
		azelate (C9-DC)	0.96	0.87	0.90263	1.21638	0.406994	1.16682	0.398734	1.26283	0.412453	1.09794	0.45944
		sebacate (C10-DC)	1.21	1.11	1.09891	1.16522	0.51341	1.41437	1.48309	1.15567	0.463024	1.28047	1.34927
		decadienedioic acid (C10:2-DC)**	0.73	0.79	0.801538	1.6828	1.23397	1.22485	0.836499	1.71606	1.20202	1.34882	1.36282
		undecanedioate (C11-DC)	1.18	0.93	0.951379	1.19283	0.300176	1.40324	0.498986	1.22481	0.305932	1.13483	0.319384
		dodecanedioate (C12-DC)	1.7	1.22	1.23545	1.39404	0.992852	2.36332	3.94085	1.4071	1.02683	1.72227	1.64451
		3-hydroxydodecanedioate*	1.35	1.46	1.38772	1.04837	1.10062	1.41535	2.21856	0.994933	0.707054	1.45484	1.48557
		dodecenedioate (C12:1-DC)*	1.39	1.24	1.21708	1.19061	0.846544	1.64958	1.71732	1.16863	0.813934	1.44907	1.27054
		dodecadienoate (12:2)*	0.99	0.99	0.994479	1.15049	0.393082	1.14359	0.385029	1.15953	0.406332	1.14414	0.581914
		tridecenedioate (C13:1-DC)*	0.9	0.94	0.99224	1.10219	0.646901	0.990963	0.433825	1.16338	0.660048	1.09363	0.606493
		tetradecanedioate (C14-DC)	1.69	1.06	0.989977	1.39542	1.21629	2.35776	5.02846	1.30814	1.11675	1.38143	1.17846
		branched chain 14:0 dicarboxylic acid**	0.59	0.84	0.83544	1.35006	1.46003	0.792723	1.08607	1.34987	1.44169	1.12789	1.23643
		tetradecadienedioate (C14:2-DC)*	1.04	0.92	0.982548	1.067	0.960387	1.11006	1.00915	1.13742	1.02303	1.04838	1.13658
		hexadecanedioate (C16-DC)	1.49	1.11	1.09381	1.31361	0.833028	1.96124	3.56333	1.28875	0.790535	1.43684	1.04018
		hexadecenedioate (C16:1-DC)*	1.24	1.02	1.00975	1.12524	0.564466	1.40084	2.03998	1.11502	0.475367	1.13622	0.62533
		octadecanedioate (C18-DC)	1.25	1.12	1.07111	1.12768	0.527469	1.40772	0.921557	1.08171	0.545563	1.20787	0.532137
		octadecenedioate (C18:1-DC)	0.97	1.16	1.06388	1.01074	0.518215	0.97802	0.450028	0.92695	0.431733	1.0753	0.611161
		eicosanedioate (C20-DC)	1.07	0.78	0.822356	1.26665	0.551418	1.35804	0.701047	1.34248	0.545101	1.04164	0.587627
		eicosenedioate (C20:1-DC)*	0.99	0.55	0.586326	1.14058	0.68164	1.13033	0.545566	1.21004	0.663118	0.668754	0.620941
		3-carboxy-4-methyl-5-propyl-2-furanpropanoate (CMPF)	1.17	1.06	0.977174	1.67647	2.05854	1.96281	1.80665	1.54136	2.02801	1.6382	1.81428
		hydroxy-CMPF*	1.46	1.3	1.13851	1.29454	1.29695	1.88399	1.28821	1.13673	1.14813	1.47385	1.29597
		3-carboxy-4-methyl-5-pentyl-2-furanpropionate (3-CMPFP)**	1.02	0.8	0.793101	1.59702	0.825477	1.6228	0.752425	1.57984	0.87404	1.2666	0.567313
		2-hydroxysebacate	0.96	0.86	0.874678	1.28598	0.452778	1.23104	0.418586	1.30608	0.441497	1.12482	0.541052
	Fatty Acid, Amide	oleamide	1.5	1.37	1.18879	2.08855	2.42837	3.13063	3.29501	1.81705	2.14133	2.48286	3.14349
	Fatty Acid, Amino	2-aminoheptanoate	1.16	0.89	0.92247	1.32488	0.568213	1.54063	0.554949	1.37599	0.624427	1.22216	0.642443
		2-aminooctanoate	1.15	0.87	0.886897	1.45756	0.725186	1.68271	0.91122	1.49035	0.73686	1.29271	0.820845
		N-acetyl-2-aminooctanoate*	1.05	0.96	0.987172	1.19287	0.589635	1.25156	0.580799	1.22645	0.637929	1.17757	0.720568
	Fatty Acid Metabolism (also BCAA Metabolism)	propionylcarnitine (C3)	0.98	0.68	0.666452	1.53919	0.690977	1.50963	0.761958	1.51102	0.70203	1.0258	0.465262
		propionylglycine	0.99	0.95	0.858806	0.95594	0.683927	0.949347	0.66724	0.861642	0.627283	0.820967	0.591586
		methylmalonate (MMA)	1.18	0.85	0.814303	1.20597	0.42848	1.41719	0.747123	1.15069	0.303065	0.982025	0.364873
	Fatty Acid Metabolism (Acyl Glutamine)	hexanoylglutamine	1.18	1.78	1.65137	1.0238	0.812274	1.21272	0.885809	0.950254	0.650353	1.69067	1.49268
		4-methylhexanoylglutamine	1.02	1.54	1.32711	0.684167	0.700017	0.699127	0.555915	0.591083	0.451943	0.907967	0.850407
	Fatty Acid Metabolism (Acyl Glycine)	hexanoylglycine	0.88	1.23	1.27947	0.89029	0.411114	0.785263	0.302492	0.924079	0.43346	1.1391	0.526659
		trans-2-hexenoylglycine	1.07	1.5	1.47531	0.637403	0.399464	0.680227	0.484536	0.628338	0.37779	0.940367	0.743025
		N-palmitoylglycine	1.17	1.12	1.09952	0.998283	0.340718	1.16981	0.538671	0.977517	0.291702	1.09763	0.466427
		3-hydroxybutyroylglycine**	1.04	1.29	1.27706	0.976693	0.477111	1.01393	0.46146	0.964279	0.390436	1.2473	0.570729
		picolinoylglycine	1	0.86	0.821876	1.03984	0.566514	1.04489	0.563255	0.993921	0.512364	0.854617	0.54298
	Fatty Acid Metabolism (Acyl Carnitine, Short Chain)	acetylcarnitine (C2)	1.07	0.95	0.974991	1.00727	0.387016	1.07746	0.562427	1.03771	0.392308	0.982079	0.500253
	Fatty Acid Metabolism (Acyl Carnitine, Medium Chain)	hexanoylcarnitine (C6)	0.69	0.87	0.665999	1.66335	2.49958	1.15367	0.536832	1.27211	0.526153	1.10779	0.574527
		octanoylcarnitine (C8)	0.58	0.7	0.520671	1.95409	3.29561	1.13276	0.55037	1.4531	0.926983	1.01744	0.419028
		nonanoylcarnitine (C9)	0.58	0.7	0.483164	2.28321	4.16654	1.31861	0.538288	1.58497	0.854542	1.10317	0.597869
		decanoylcarnitine (C10)	0.6	0.66	0.585414	1.74982	2.04532	1.05184	0.57546	1.55889	1.1387	1.02437	0.585588
		laurylcarnitine (C12)	0.8	0.69	0.645298	1.56767	1.38673	1.24923	0.647091	1.461	0.820892	1.01161	0.375585
	Fatty Acid Metabolism (Acyl Carnitine, Long Chain Saturated)	myristoylcarnitine (C14)	0.99	0.91	0.887154	1.16669	0.671311	1.15083	0.446971	1.1316	0.386081	1.03503	0.341874
		palmitoylcarnitine (C16)	1.1	1	1.03191	1.04202	0.28767	1.14712	0.310121	1.07245	0.284622	1.07527	0.313494
		margaroylcarnitine (C17)*	0.94	0.94	0.980025	1.09127	0.369267	1.0225	0.267496	1.14185	0.361367	1.06947	0.518867
		stearoylcarnitine (C18)	1.08	0.91	0.95016	1.0573	0.374615	1.14162	0.28873	1.0995	0.371215	1.0046	0.354952
		behenoylcarnitine (C22)*	1.02	0.95	1.01196	1.11043	0.483765	1.13119	0.407781	1.18358	0.462971	1.12371	0.693282
		lignoceroylcarnitine (C24)*	1.04	0.91	0.960522	1.04398	0.28534	1.08632	0.333373	1.10366	0.243008	1.00276	0.43485
		cerotoylcarnitine (C26)*	1.1	1.03	1.04922	1.01607	0.296137	1.11974	0.328762	1.03845	0.265073	1.06609	0.308043
	Fatty Acid Metabolism (Acyl Carnitine, Monounsaturated)	3-decenoylcarnitine	1.31	0.75	0.761929	2.09561	1.66253	2.74158	2.19794	2.12872	1.72366	1.5967	1.5749
		cis-4-decenoylcarnitine (C10:1)	0.96	0.74	0.727374	1.52609	0.934316	1.46664	0.801291	1.49735	0.828484	1.11004	0.476596
		undecenoylcarnitine (C11:1)	1.03	0.8	0.811004	1.20907	0.608159	1.24966	0.660046	1.23115	0.507468	0.980558	0.509061
		5-dodecenoylcarnitine (C12:1)	1.02	0.66	0.685202	1.93627	1.44408	1.98306	1.57969	2.00259	1.35872	1.32674	0.990367
		myristoleoylcarnitine (C14:1)*	0.94	0.85	0.83163	1.24616	0.877739	1.1658	0.738411	1.22582	0.64646	1.03634	0.504812
		palmitoleoylcarnitine (C16:1)*	1	0.95	0.912413	1.23061	0.826778	1.23455	0.562682	1.18733	0.534867	1.12282	0.510837
		oleoylcarnitine (C18:1)	1.09	0.95	0.984078	1.13669	0.414821	1.23771	0.354678	1.17163	0.406336	1.11859	0.321332
		eicosenoylcarnitine (C20:1)*	1.14	0.87	0.92021	1.18836	0.501448	1.34975	0.374714	1.25938	0.483945	1.09354	0.422888
		nervonoylcarnitine (C24:1)*	1.5	0.99	0.964485	1.10922	0.585498	1.66296	0.846831	1.07867	0.59125	1.06983	0.47966
		ximenoylcarnitine (C26:1)*	1.09	0.94	0.954245	1.10439	0.357507	1.20029	0.37724	1.1271	0.363532	1.05386	0.358249
	Fatty Acid Metabolism (Acyl Carnitine, Polyunsaturated)	linoleoylcarnitine (C18:2)*	1.12	0.95	0.990605	1.23868	0.509729	1.39257	0.48466	1.29015	0.524213	1.22705	0.394623
		linolenoylcarnitine (C18:3)*	1.12	0.91	0.956056	1.0665	0.486123	1.19455	0.538188	1.12634	0.497739	1.01963	0.382676
		dihomo-linoleoylcarnitine (C20:2)*	1.07	0.91	0.966966	1.22905	0.58436	1.31093	0.503281	1.3111	0.568126	1.18845	0.462705
		arachidonoylcarnitine (C20:4)	0.95	0.79	0.836986	1.40559	0.843993	1.33034	0.718822	1.49561	0.873998	1.17646	0.508291
		dihomo-linolenoylcarnitine (C20:3n3 or 6)*	1.13	0.86	0.89366	1.38056	0.681447	1.55501	0.808498	1.43936	0.686255	1.23375	0.510062
	Fatty Acid Metabolism (Acyl Carnitine, Dicarboxylate)	adipoylcarnitine (C6-DC)	1.87	2.7	2.77425	0.847833	0.593439	1.58799	1.92436	0.871221	0.622683	2.3521	4.17473
		pimeloylcarnitine/3-methyladipoylcarnitine (C7-DC)	0.78	0.89	0.900804	0.914123	0.935533	0.71686	0.350671	0.923842	0.997245	0.823446	0.693777
		octadecanedioylcarnitine (C18-DC)*	0.95	0.82	0.86467	1.05858	0.465982	1.00461	0.481149	1.11072	0.467807	0.915325	0.41648
		octadecenedioylcarnitine (C18:1-DC)*	1	1.08	1.14767	1.01743	0.522029	1.01951	0.621018	1.07699	0.548722	1.16768	0.742069
	Fatty Acid Metabolism (Acyl Carnitine, Hydroxy)	(R)-3-hydroxybutyrylcarnitine	1.06	1.61	1.77294	1.14059	1.10543	1.20396	1.47144	1.25228	1.1762	2.0222	2.53683
		(S)-3-hydroxybutyrylcarnitine	1.08	1.09	1.1302	1.09136	0.497932	1.17369	0.741011	1.12649	0.480169	1.23345	0.877948
		3-hydroxyhexanoylcarnitine (1)	1.15	1.07	1.14705	1.06489	0.429702	1.22987	0.566044	1.14635	0.411437	1.22148	0.796247
		3-hydroxydecanoylcarnitine	0.95	0.72	0.774311	1.34568	0.778076	1.28285	0.71722	1.44298	0.819073	1.04198	0.415911
		3-hydroxyoleoylcarnitine	1.11	1.03	1.12074	0.645677	0.464765	0.71821	0.484161	0.702696	0.477446	0.723633	0.524525
	Carnitine Metabolism	deoxycarnitine	1.04	0.91	0.916626	1.14036	0.269352	1.18516	0.219085	1.1507	0.296036	1.04528	0.238179
		carnitine	0.95	0.84	0.854552	1.11523	0.227232	1.06381	0.203815	1.13725	0.230674	0.953025	0.186753
	Ketone Bodies	3-hydroxybutyrate (BHBA)	1.17	1.95	1.88347	2.27205	3.0456	2.64985	2.63827	2.19967	3.14059	4.27933	5.20386
	Fatty Acid Metabolism (Acyl Choline)	palmitoylcholine	1.21	0.62	0.581861	2.04413	2.74613	2.47048	3.86245	1.93272	2.79822	1.1894	1.37101
		oleoylcholine	1.06	0.57	0.558774	2.42002	3.80196	2.57298	4.06749	2.37599	4.06574	1.35225	1.62537
		linoleoylcholine*	1.2	0.53	0.501238	2.67381	4.19254	3.22105	5.62234	2.53795	4.3627	1.34021	1.78198
		stearoylcholine*	1.28	0.43	0.377746	4.62435	9.77442	5.91599	11.9466	4.03323	10.2035	1.74683	3.68612
		arachidonoylcholine	0.77	0.47	0.453299	2.27157	4.64423	1.74389	2.70579	2.19562	5.09488	1.0297	0.992066
	Fatty Acid, Monohydroxy	alpha-hydroxycaproate	1.04	1.13	1.16153	0.898537	0.210472	0.937793	0.308381	0.920275	0.21498	1.04367	0.280678
		2-hydroxyoctanoate	1.08	0.84	0.859425	1.40049	0.658009	1.50797	0.692771	1.435	0.708644	1.20362	0.527272
		2-hydroxydecanoate	1.08	0.69	0.717837	1.68691	1.16104	1.82167	1.36097	1.76008	1.25412	1.21093	0.549866
		2-hydroxypalmitate	0.99	0.84	0.845406	1.10029	0.253701	1.08586	0.349983	1.10843	0.245155	0.930192	0.207448
		2-hydroxystearate	1.05	0.88	0.847774	1.15403	0.332608	1.21614	0.458371	1.11616	0.293055	0.978354	0.260883
		2-hydroxyarachidate*	0.98	0.95	0.942972	1.09595	0.493516	1.07371	0.440838	1.09119	0.46869	1.03345	0.450883
		2-hydroxynervonate*	0.96	0.99	1.01557	0.956363	0.356731	0.914317	0.359115	0.979854	0.360107	0.971258	0.333007
		3-hydroxyhexanoate	1.08	1.13	1.13367	1.1382	0.449951	1.22363	0.598258	1.13856	0.405134	1.29035	0.646615
		3-hydroxyoctanoate	1.06	1.02	1.02277	1.04762	0.35648	1.10947	0.714088	1.04618	0.264059	1.07148	0.280247
		3-hydroxydecanoate	1.3	0.89	0.880859	1.22145	0.78405	1.58541	3.18227	1.20782	0.497929	1.07593	0.548272
		3-hydroxysebacate	1.07	1.11	1.05543	1.22974	0.980851	1.31873	1.23747	1.16985	0.587583	1.2979	0.789488
		3-hydroxylaurate	1.2	0.79	0.786375	1.37707	0.949773	1.64767	1.47858	1.37687	0.840232	1.0829	0.541236
		3-hydroxymyristate	1.2	0.94	0.93604	1.29691	0.967664	1.55715	1.05377	1.29154	0.898927	1.21396	0.673542
		3-hydroxystearate	0.86	0.9	0.937484	1.0704	0.324426	0.9252	0.369878	1.11779	0.304611	1.00348	0.307244
		8-hydroxyoctanoate	0.89	0.99	1.06292	1.02933	0.431979	0.917747	0.322447	1.10607	0.432413	1.0941	0.421266
		9-hydroxystearate	0.66	0.85	0.885803	1.38609	1.2977	0.91828	0.609698	1.4396	1.41154	1.2278	0.736163
		16-hydroxypalmitate	1.08	1.02	1.05876	1.17068	0.554673	1.26732	0.826879	1.21858	0.596281	1.23947	0.568098
		13-HODE + 9-HODE	1.15	0.74	0.76919	1.58467	0.609733	1.81861	0.598278	1.65185	0.609091	1.21891	0.810312
	Fatty Acid, Dihydroxy	12,13-DiHOME	0.95	0.9	0.982091	0.864037	1.28162	0.81774	1.12466	0.947392	1.42282	0.848562	0.919545
		9,10-DiHOME	1.41	1.07	1.1313	1.64528	2.09449	2.31281	3.70065	1.74444	2.30758	1.86132	2.50291
		2S,3R-dihydroxybutyrate	0.77	0.92	0.940966	1.02002	0.465748	0.78239	0.251222	1.04174	0.498198	0.959804	0.390031
		2R,3R-dihydroxybutyrate	0.8	0.78	0.794228	1.35425	1.31606	1.08473	0.541476	1.37679	1.46997	1.07558	0.689424
		3,4-dihydroxybutyrate	0.91	0.97	0.966908	1.09405	0.338936	0.999397	0.325512	1.0886	0.371356	1.05785	0.267188
	Fatty Acid, Oxidized	4-hydroxynonenal	0.86	0.98	0.964183	1.1406	0.414073	0.975253	0.317744	1.12583	0.445417	1.09975	0.345387
	Eicosanoid	leukotriene B4	0.97	0.85	0.85766	1.06686	0.211377	1.0347	0.246653	1.07868	0.224903	0.915	0.255228
		5-HEPE	0.82	0.87	0.862271	1.1014	0.511388	0.90839	0.35641	1.08879	0.542176	0.949708	0.270887
		5-HETE	0.89	0.87	0.893462	1.21446	0.318382	1.08074	0.207501	1.24077	0.333138	1.08507	0.245913
		5-KETE	0.88	0.74	0.779125	1.48212	1.21634	1.31139	0.672634	1.56047	1.31228	1.15475	0.635512
		leukotriene B5	1	0.85	0.816845	1.12351	0.291774	1.1207	0.429193	1.08297	0.269415	0.917733	0.333932
	Endocannabinoid	oleoyl ethanolamide	0.9	0.99	1.01271	1.03557	0.46365	0.927633	0.527781	1.06393	0.433321	1.04873	0.409834
		N-oleoyltaurine	0.9	0.88	0.937631	1.22121	0.798577	1.09699	0.690892	1.30196	0.853708	1.14504	0.954716
		N-linoleoyltaurine*	1.29	1.02	1.16662	1.52743	1.60946	1.97749	1.73192	1.74195	1.71486	1.78193	1.5625
		hexanoyltaurine	1.01	1.37	1.37051	1.1344	0.807881	1.14886	0.574214	1.13074	0.881853	1.55471	0.988254
		linoleoyl ethanolamide	1.19	1.07	1.12054	1.49281	1.39643	1.77776	1.24651	1.5697	1.43902	1.67275	1.49353
		N-oleoylserine	0.87	0.91	0.968097	0.968197	0.322774	0.839963	0.325568	1.03352	0.289499	0.937308	0.303277
		N-stearoylserine*	1.16	0.85	0.903515	1.12317	0.398651	1.30592	0.602768	1.18948	0.410472	1.0148	0.238937
		N-palmitoylserine	0.95	0.8	0.802004	1.09273	0.593544	1.03616	0.858596	1.09395	0.520337	0.876371	0.447388
	Inositol Metabolism	myo-inositol	0.94	0.99	0.960826	1.09672	0.395208	1.03044	0.247573	1.05984	0.227676	1.05375	0.245718
	Phospholipid Metabolism	choline	1.05	1	0.989533	1.08333	0.212926	1.13508	0.175756	1.07723	0.209903	1.07199	0.226968
		choline phosphate	0.99	1.19	1.18809	0.910643	0.214647	0.898293	0.194109	0.908787	0.2216	1.08193	0.363792
		glycerophosphorylcholine (GPC)	0.95	0.83	0.850226	1.11457	0.201217	1.06085	0.193464	1.14283	0.204042	0.947633	0.221329
		phosphoethanolamine	0.98	1.36	1.32128	1.05563	0.617477	1.03007	0.566426	1.02781	0.661595	1.39478	0.967875
		glycerophosphoethanolamine	1.01	0.8	0.807504	1.218	0.31106	1.22593	0.397416	1.22969	0.334291	0.983538	0.240203
		trimethylamine N-oxide	1.17	0.77	0.811459	1.61831	1.29476	1.88858	2.22915	1.70941	1.40683	1.31319	1.0489
	Phosphatidylserine (PS)	1-stearoyl-2-oleoyl-GPS (18:0/18:1)	0.98	1.26	1.22221	1.33975	1.40909	1.30725	1.15312	1.30256	1.48929	1.63746	1.31115
	Lysophospholipid	1-linoleoyl-GPA (18:2)*	0.94	0.98	1.01342	1.13354	0.476568	1.06785	0.434598	1.16777	0.497773	1.14875	0.502901
		1-palmitoyl-GPG (16:0)*	0.99	0.85	0.849215	1.22407	0.519073	1.21279	0.605295	1.22587	0.467382	1.0395	0.533386
		1-oleoyl-GPG (18:1)*	0.7	0.58	0.632303	1.2384	0.956408	0.862107	0.608512	1.34269	1.00614	0.783046	0.506781
		1-linoleoyl-GPG (18:2)*	0.91	0.84	0.862282	1.10086	0.439835	0.99726	0.346851	1.13261	0.412707	0.949254	0.255278
	Glycerolipid Metabolism	glycerol	1.26	1.91	1.89211	0.98627	0.666746	1.24402	1.11103	0.974775	0.673217	1.86613	1.24791
		glycerol 3-phosphate	0.96	0.87	0.919053	1.10966	1.05361	1.06503	0.904877	1.17282	1.14244	1.01983	0.66524
	Sphingolipid Synthesis	sphinganine	1.11	1.55	1.60294	0.744723	0.401745	0.830267	0.544589	0.768071	0.435096	1.19375	0.874115
		sphinganine-1-phosphate	1.06	1.11	1.15252	0.965627	0.302529	1.02381	0.536878	1.00691	0.304318	1.11291	0.387278
	Ceramide PEs	palmitoyl-sphingosine-phosphoethanolamine (d18:1/16:0)	0.96	0.98	0.977247	1.05352	0.283282	1.0083	0.284056	1.05524	0.23565	1.02955	0.274005
	Sphingosines	sphingosine	1.08	1.47	1.48538	0.873963	0.461784	0.943223	0.58334	0.885308	0.499857	1.29817	0.732893
		sphingosine 1-phosphate	1.07	1.09	1.11274	0.975643	0.23736	1.04107	0.27359	0.993796	0.22494	1.08564	0.246543
	Mevalonate Metabolism	3-hydroxy-3-methylglutarate	1.04	1.09	1.04155	1.09046	0.360683	1.13579	0.623109	1.04615	0.340748	1.13577	0.468103
	Sterol	cholesterol	1.14	0.99	0.983116	1.1219	0.272731	1.28287	0.223541	1.11002	0.261982	1.10296	0.292347
		7-alpha-hydroxy-3-oxo-4-cholestenoate (7-Hoca)	0.93	0.8	0.839328	1.15429	0.573543	1.07331	0.335153	1.20397	0.612295	0.968825	0.280235
		3beta,7alpha-dihydroxy-5-cholestenoate	0.83	0.69	0.72402	1.30685	0.592919	1.08513	0.281096	1.37002	0.516002	0.946183	0.443992
		3beta-hydroxy-5-cholestenoate	0.75	0.79	0.831712	1.09468	0.407145	0.815617	0.210566	1.15669	0.387071	0.910458	0.269712
		4-cholesten-3-one	1.06	1.01	0.987454	0.984287	0.290425	1.04672	0.371676	0.957904	0.252014	0.971938	0.315538
		7-hydroxycholesterol (alpha or beta)	1	1.12	1.10216	1.02032	0.435145	1.01743	0.415122	1.00477	0.335356	1.12455	0.497813
	Pregnenolone Steroids	pregnenolone sulfate	1.04	1.07	1.17411	1.33952	1.20011	1.39479	0.767528	1.47429	1.20131	1.57275	1.13097
		17alpha-hydroxypregnanolone glucuronide	0.88	0.79	0.885111	0.944613	0.931476	0.829983	0.453278	1.06094	1.00515	0.836087	0.572036
		21-hydroxypregnenolone disulfate	1	0.9	0.992083	1.36812	0.949578	1.36896	0.660309	1.51612	0.944216	1.35729	0.752025
		pregnenediol sulfate (C21H34O5S)*	1.37	1	1.09282	1.22676	0.848165	1.68155	0.893327	1.34548	0.839778	1.34062	0.58985
		pregnenediol disulfate (C21H34O8S2)*	1.03	1.04	1.15061	1.02322	0.709018	1.0489	0.517178	1.1332	0.697573	1.17733	0.679746
		pregnenetriol sulfate*	1.1	1.05	1.15894	0.92887	0.467309	1.01727	0.411132	1.02334	0.394057	1.0765	0.336128
		pregnenetriol disulfate*	0.97	1.01	1.1244	1.04969	0.741926	1.01878	0.525211	1.16466	0.723405	1.18027	0.553121
	Progestin Steroids	progesterone	1.04	1.07	1.10417	0.887273	0.45143	0.922287	0.269531	0.913017	0.494528	0.9797	0.524778
		5alpha-pregnan-3beta,20beta-diol monosulfate (1)	1.24	0.74	0.785259	1.13224	0.41666	1.3999	0.60973	1.19816	0.392691	0.889104	0.373988
		5alpha-pregnan-3beta,20alpha-diol monosulfate (2)	1.3	0.67	0.69457	1.68152	1.44207	2.18389	1.36072	1.73926	1.35944	1.16793	0.627679
		5alpha-pregnan-3beta,20alpha-diol disulfate	1.26	0.93	0.948265	1.23287	1.08112	1.54957	0.805392	1.25906	0.985043	1.16909	0.632935
		pregnanediol-3-glucuronide	0.82	0.86	0.94016	1.21504	0.955158	0.993587	0.563288	1.33371	0.996386	1.14233	0.574311
	Corticosteroids	cortisol	1.12	1.09	1.09663	0.995093	0.409782	1.11223	0.454961	1.00387	0.359823	1.09125	0.43814
		cortisone	1.05	1.06	1.1061	1.04098	0.404756	1.09053	0.474021	1.08664	0.370416	1.15143	0.408065
		cortolone glucuronide (1)	1.24	1.16	1.17756	0.93422	0.367231	1.16167	0.35073	0.951579	0.347729	1.1001	0.511834
	Androgenic Steroids	dehydroepiandrosterone sulfate (DHEA-S)	0.81	0.95	1.07975	0.979763	0.679601	0.789373	0.387843	1.1103	0.677061	1.0579	0.553342
		16a-hydroxy DHEA 3-sulfate	0.82	1.58	1.62477	1.14379	1.15969	0.93884	0.745135	1.17882	1.20867	1.85839	2.15626
		androsterone glucuronide	1.1	1.11	1.13282	1.04188	0.588652	1.14861	0.66082	1.05927	0.550444	1.18026	0.834131
		epiandrosterone sulfate	1.41	0.94	1.00727	1.11351	0.692385	1.56462	0.760443	1.18958	0.580837	1.12161	0.580765
		androsterone sulfate	1.61	0.94	1.01474	1.19127	0.706104	1.91421	0.956653	1.28937	0.631521	1.20882	0.862365
		etiocholanolone glucuronide	0.67	0.83	0.90765	1.18077	0.865857	0.792147	0.52542	1.29223	0.895072	1.07173	0.755389
		androstenediol (3beta,17beta) monosulfate (1)	0.64	0.73	0.849878	1.3605	1.55158	0.876387	0.487424	1.58337	1.66088	1.15626	0.696905
		androstenediol (3beta,17beta) monosulfate (2)	0.7	0.57	0.663497	1.71492	2.41917	1.19503	0.574932	1.99632	2.62862	1.13785	0.792899
		androstenediol (3beta,17beta) disulfate (1)	0.58	0.65	0.75295	1.62039	1.88868	0.93847	0.582234	1.88349	2.0203	1.22008	0.804678
		androstenediol (3beta,17beta) disulfate (2)	0.93	0.88	0.957087	1.07121	0.469189	0.997723	0.321708	1.15997	0.405793	1.02524	0.477715
		androstenediol (3alpha, 17alpha) monosulfate (3)	1.61	0.88	0.938484	1.30891	0.668712	2.10642	1.11353	1.40353	0.636149	1.22839	0.754464
		5alpha-androstan-3alpha,17beta-diol monosulfate (1)	1.49	0.83	0.909715	1.13394	0.633282	1.68492	0.942269	1.24906	0.62067	1.03156	0.576336
		5alpha-androstan-3alpha,17beta-diol monosulfate (2)	1.66	0.88	0.868436	1.39284	1.35064	2.31156	3.34488	1.36808	1.30188	1.2096	0.982536
		5alpha-androstan-3alpha,17beta-diol disulfate	1.06	0.76	0.794364	2.01596	2.23623	2.13794	2.45243	2.10826	2.34835	1.6014	1.4537
		5alpha-androstan-3alpha,17beta-diol 17-glucuronide	0.64	0.95	1.00494	0.823227	0.396273	0.52891	0.284636	0.875038	0.410995	0.827296	0.601032
		5alpha-androstan-3beta,17beta-diol monosulfate (2)	1.03	0.79	0.886874	0.856613	0.447501	0.885467	0.445217	0.957371	0.406058	0.759708	0.379861
		5alpha-androstan-3beta,17beta-diol disulfate	1.16	0.65	0.693856	1.93427	2.32996	2.23553	1.2958	2.06619	2.48142	1.3421	1.04968
		5alpha-androstan-3beta,17alpha-diol disulfate	2.07	1.24	1.26717	1.79246	1.681	3.7048	3.40975	1.82815	1.45955	2.27135	3.30659
		andro steroid monosulfate C19H28O6S (1)*	0.77	1.14	1.18776	1.2047	1.11298	0.923267	0.686198	1.25014	1.17904	1.4309	1.34228
		11beta-hydroxyandrosterone glucuronide	1.12	1.16	1.17726	0.93406	0.44352	1.04564	0.489588	0.949233	0.417668	1.09963	0.678596
	Primary Bile Acid Metabolism	cholate	0.85	0.82	0.863898	3.88754	7.92115	3.29106	5.36772	4.09377	8.632	3.35844	5.3964
		glycocholate	0.55	0.73	0.826899	2.76067	7.02064	1.51424	1.91272	3.11789	7.82041	2.28279	3.04803
		taurocholate	0.54	0.56	0.623401	3.1159	10.603	1.66866	2.50091	3.45253	11.8543	1.94246	3.84961
		glycochenodeoxycholate	0.74	0.78	0.838361	2.83172	5.79882	2.09674	2.47973	3.03567	6.40681	2.374	3.07677
		taurochenodeoxycholate	0.5	0.41	0.477176	5.64236	19.7048	2.8116	4.55816	6.49986	22.0236	2.6924	4.43636
		glyco-beta-muricholate**	1.51	1.13	1.16389	2.56233	5.97877	3.85701	5.82085	2.63272	6.65576	2.98227	6.50702
		glycochenodeoxycholate glucuronide (1)	0.72	0.98	0.755918	2.54517	3.29041	1.83995	1.94287	1.96433	1.92324	1.92394	2.07765
		glycochenodeoxycholate 3-sulfate	0.62	0.7	0.729779	2.18382	3.17559	1.35126	1.23226	2.29019	3.41057	1.5937	1.49085
	Secondary Bile Acid Metabolism	deoxycholic acid 12-sulfate*	1.03	1.19	1.0067	1.21125	1.29307	1.24238	1.88512	1.02356	0.672096	1.21936	1.8462
		deoxycholic acid glucuronide	0.12	0.77	0.769926	2.30687	2.14054	0.285007	0.136106	2.31702	2.24644	1.77612	1.52996
		glycodeoxycholate	1.41	1.51	1.53187	3.13063	4.96421	4.40545	7.07991	3.17859	5.24753	4.79573	10.1875
		taurodeoxycholic acid 3-sulfate	0.88	0.9	0.798144	2.85759	3.33011	2.50828	3.32454	2.52256	3.09076	2.28077	2.68581
		lithocholate sulfate (1)	1.31	0.83	0.668637	1.97827	2.1241	2.58305	2.98813	1.59459	1.25416	1.32275	1.21242
		glycolithocholate sulfate*	1.32	0.82	0.78594	1.6346	1.64495	2.15175	2.29001	1.56878	1.65297	1.2847	1.16676
		taurolithocholate 3-sulfate	1.27	0.97	0.901853	1.53143	1.55438	1.94855	2.6025	1.42104	1.49173	1.38112	1.42285
		ursodeoxycholate	0.32	0.93	0.516164	2.87714	7.51086	0.916433	1.11577	1.59984	1.9805	1.48508	2.47218
		isoursodeoxycholate	0.43	0.72	0.59112	2.93521	4.29986	1.26044	1.82785	2.41712	3.3241	1.73506	3.48365
		glycoursodeoxycholate	0.35	0.58	0.507813	4.1098	7.54418	1.4412	2.27174	3.57422	6.71323	2.08701	3.56637
		hyocholate	1.41	1.18	1.10513	1.74961	1.55721	2.46764	2.29636	1.63979	1.50847	1.93354	2.23398
		glycohyocholate	1.25	1.2	1.10348	1.12695	1.04229	1.40384	1.76537	1.03489	1.04278	1.24357	1.55346
		glycocholenate sulfate*	0.88	0.95	0.960601	1.2348	0.708725	1.08837	0.457797	1.24363	0.683541	1.18615	0.540972
		taurocholenate sulfate*	0.97	1	1.04196	1.23857	1.17276	1.20115	0.521663	1.28695	1.25122	1.29054	0.782674
		glycodeoxycholate 3-sulfate	0.81	0.95	0.966313	2.0642	2.15057	1.67058	1.80987	2.09576	2.25568	1.99466	2.12674
		taurochenodeoxycholic acid 3-sulfate	0.64	0.59	0.610858	2.52992	5.50946	1.61055	2.55594	2.61959	6.02694	1.54543	1.82276
		glycodeoxycholate glucuronide (1)	1.4	1.66	1.55809	3.56464	5.49544	4.98937	9.26882	3.34197	5.4829	5.55404	9.49745
Nucleotide	Purine Metabolism, (Hypo)Xanthine/Inosine containing	inosine	0.87	1.02	1.11307	1.30452	1.60893	1.13026	0.694156	1.42149	1.76435	1.45201	0.863229
		hypoxanthine	0.97	1.09	1.15426	0.933563	0.545694	0.908167	0.312898	0.98805	0.564821	1.07757	0.378216
		xanthine	1.08	1	1.0157	1.16505	0.576379	1.26076	0.6639	1.179	0.632459	1.18333	0.698163
		N1-methylinosine	1.23	1.03	1.05968	1.05382	0.293091	1.29276	0.366691	1.08515	0.312425	1.11671	0.396053
		urate	0.95	0.97	0.992127	0.936183	0.356892	0.89403	0.289514	0.956529	0.337102	0.928812	0.285352
		allantoin	0.97	0.91	0.884715	1.07916	0.314533	1.04759	0.25459	1.04548	0.324078	0.954746	0.287213
	Purine Metabolism, Adenine containing	adenosine 5'-monophosphate (AMP)	1.24	1.26	1.1739	1.28899	1.08964	1.59658	1.04379	1.20165	1.1643	1.51315	0.951632
		adenine	1.1	1.12	1.08776	0.690657	0.313011	0.761187	0.264005	0.671387	0.333894	0.751267	0.366956
		N1-methyladenosine	0.85	1	1.00381	0.962283	0.311938	0.817093	0.311206	0.965387	0.284377	0.965954	0.368796
		N6-carbamoylthreonyladenosine	1.02	1.08	1.07307	1.00354	0.199404	1.02031	0.166692	0.999687	0.169818	1.07687	0.188664
	Purine Metabolism, Guanine containing	7-methylguanine	0.99	0.98	1.02505	1.0385	0.205036	1.02385	0.174203	1.08115	0.202307	1.06452	0.196325
		N2,N2-dimethylguanosine	1.03	1.04	1.05939	1.02175	0.261243	1.05659	0.210618	1.03958	0.262302	1.08243	0.264827
	Pyrimidine Metabolism, Orotate containing	orotate	0.83	0.86	0.880815	1.22427	1.03179	1.01416	0.286779	1.25345	1.14458	1.07836	0.344463
		orotidine	0.51	0.4	0.448752	2.40267	7.24918	1.23544	1.58325	2.72405	8.10328	1.0782	0.365793
	Pyrimidine Metabolism, Uracil containing	uridine	1.09	0.95	0.933138	1.07459	0.24309	1.17461	0.215436	1.05955	0.250618	1.00274	0.238349
		pseudouridine	0.95	0.98	0.96452	1.03024	0.174228	0.979287	0.168504	1.018	0.170371	0.993687	0.152149
		5,6-dihydrouridine	1	1	0.979118	1.04169	0.288985	1.03766	0.410941	1.02191	0.241586	1.01994	0.350215
		2'-O-methyluridine	0.82	0.78	0.810553	1.18104	0.766351	0.970907	0.310687	1.22057	0.849321	0.957296	0.228769
		5-methyluridine (ribothymidine)	0.96	0.97	0.965368	1.0466	0.158427	1.00202	0.177252	1.04275	0.160736	1.01035	0.164584
		2'-deoxyuridine	1.02	1.12	1.14287	0.873647	0.334418	0.89295	0.429077	0.890442	0.318469	0.998467	0.477726
		3-ureidopropionate	1.04	1.03	1.03077	1.07038	0.414168	1.11595	0.531501	1.07023	0.444338	1.10331	0.44207
		beta-alanine	1.32	0.86	0.876558	1.42419	0.621302	1.87803	2.08378	1.45847	0.670222	1.24839	0.940096
		N-acetyl-beta-alanine	1.09	0.98	0.979352	1.01231	0.299059	1.10659	0.290254	1.01155	0.326046	0.991404	0.340577
		3-(3-amino-3-carboxypropyl)uridine*	1.09	1.05	1.04404	0.95022	0.274916	1.03117	0.235086	0.941975	0.258183	0.992071	0.230425
	Pyrimidine Metabolism, Cytidine containing	cytidine	0.72	0.87	0.861102	1.13367	1.00239	0.817943	0.577635	1.12538	1.09952	0.976208	0.828989
		cytosine	0.99	0.73	0.694756	0.99009	0.859046	0.98207	0.926702	0.947121	0.804328	0.687871	0.692003
	Pyrimidine Metabolism, Thymine containing	5,6-dihydrothymine	1.1	1.07	1.01837	1.09715	0.400278	1.20314	0.402566	1.04563	0.398576	1.11731	0.361545
		3-aminoisobutyrate	1.11	1.11	1.0758	1.11363	0.493521	1.24122	0.61523	1.07489	0.373041	1.19805	0.581725
Cofactors and Vitamins	Nicotinate and Nicotinamide Metabolism	quinolinate	1.24	0.99	0.962507	1.21067	0.55062	1.50709	0.687691	1.18235	0.506824	1.16527	0.543823
		nicotinamide	1.21	1.18	1.17842	1.16653	0.733511	1.41281	0.860553	1.16886	0.799981	1.37467	0.806386
		1-methylnicotinamide	1.01	0.85	0.907808	1.1757	0.843751	1.19225	0.52277	1.2538	0.911858	1.06731	0.520749
		trigonelline (N'-methylnicotinate)	0.43	0.75	0.80035	2.00303	1.96165	0.86856	0.855788	2.12356	2.12485	1.60313	2.20094
	Pantothenate and CoA Metabolism	pantoate	1.64	0.92	0.765638	1.27505	1.35734	2.09561	2.58295	1.0564	0.766843	0.976229	0.788706
		pantothenate	1.07	0.97	0.974889	1.16408	0.584295	1.24633	0.480754	1.16665	0.601991	1.13485	0.592035
	Ascorbate and Aldarate Metabolism	ascorbic acid 2-sulfate	0.97	0.87	0.817377	1.07217	0.376479	1.04247	0.321878	1.0057	0.260236	0.876367	0.268743
		ascorbic acid 3-sulfate*	1.02	0.93	0.841026	1.16709	0.710603	1.18892	1.428	1.05359	0.488197	0.98155	0.533155
		2-O-methylascorbic acid	1.03	0.93	0.92558	1.04029	0.242178	1.07156	0.331209	1.03902	0.25284	0.962875	0.259029
		threonate	0.95	0.97	0.9484	0.941023	0.281734	0.890677	0.326887	0.919417	0.285681	0.892467	0.442618
		oxalate (ethanedioate)	0.97	0.94	0.922523	1.00627	0.288675	0.981037	0.258184	0.988117	0.309201	0.928304	0.257055
		gulonate*	0.81	1.1	1.07877	1.08546	0.477346	0.882363	0.351402	1.06687	0.409954	1.17097	0.594429
	Tocopherol Metabolism	alpha-tocopherol	0.93	0.86	0.841002	1.18998	0.620039	1.10629	0.383482	1.16238	0.605491	1.00077	0.314617
		delta-CEHC	1.02	0.94	0.97464	1.02561	0.442299	1.04852	0.473819	1.06645	0.477261	0.999604	0.393681
	Hemoglobin and Porphyrin Metabolism	biliverdin	0.65	1.05	1.1819	1.40024	1.40993	0.906783	0.782499	1.57395	1.50946	1.65495	1.123
	Vitamin A Metabolism	4-oxo-retinoic acid	0.92	0.96	1.00885	0.919577	0.310418	0.84369	0.317588	0.962796	0.305845	0.927717	0.470672
		retinol (Vitamin A)	0.96	0.93	0.964367	1.07915	0.608778	1.03251	0.352179	1.11354	0.600028	1.0407	0.309057
		retinal	1.03	0.91	0.921971	1.09496	0.460441	1.12332	0.335186	1.1062	0.392124	1.00952	0.29438
	Vitamin B6 Metabolism	pyridoxate	0.95	0.79	0.817753	1.752	2.13265	1.67195	1.69908	1.82086	2.37225	1.4327	1.78444
Xenobiotics	Benzoate Metabolism	hippurate	1.11	0.84	0.805825	1.18653	0.863141	1.31121	0.809268	1.13436	0.839897	0.956133	0.720346
		2-hydroxyhippurate (salicylurate)	0.22	0.74	0.920248	14.3191	35.4001	3.11025	6.49961	17.7464	38.971	13.1771	57.4008
		3-hydroxyhippurate	0.76	0.49	0.407479	3.00313	4.54932	2.2723	2.9161	2.51289	3.08848	1.22371	1.79046
		4-hydroxyhippurate	0.69	0.95	0.884291	1.97083	3.34444	1.36194	1.88296	1.82572	3.31596	1.74278	2.93327
		benzoate	1.16	1.3	1.08865	1.58435	1.56077	1.83808	2.06134	1.32888	1.36102	1.72481	1.3841
		catechol sulfate	1.2	0.73	0.706547	1.95481	1.65236	2.35006	2.26742	1.89737	1.49147	1.38116	1.65884
		guaiacol sulfate	1.47	0.8	0.773554	1.87129	1.72264	2.7441	2.79146	1.80787	1.50665	1.44755	1.81065
		3-methyl catechol sulfate (1)	0.87	0.63	0.642906	2.05081	2.53741	1.77754	2.57159	2.09056	2.35229	1.31848	2.04583
		4-ethylcatechol sulfate	1.09	0.94	0.881188	1.79477	2.67059	1.96081	3.29044	1.67536	2.55514	1.58153	3.18949
		4-methylcatechol sulfate	1.07	0.71	0.702626	2.55523	5.56027	2.72833	3.8423	2.51877	5.99204	1.79537	3.58678
		4-allylcatechol sulfate	0.59	0.78	0.72889	2.26887	5.08315	1.33798	2.06322	2.12813	5.26763	1.65376	2.95403
		4-acetylphenol sulfate	0.75	0.83	0.814328	1.3679	2.02123	1.02165	0.949388	1.34537	2.16104	1.11392	1.505
		4-ethylphenylsulfate	0.8	0.23	0.258663	4.04304	10.292	3.22221	6.94418	4.49448	11.4706	1.04578	1.05272
		4-vinylphenol sulfate	0.97	0.68	0.610621	2.64013	3.00207	2.56887	6.27493	2.36714	2.47512	1.61212	1.63119
		3-methoxycatechol sulfate (1)	0.61	0.59	0.607484	2.90833	4.66473	1.78829	2.17815	3.00823	5.02147	1.76677	2.50137
		methyl-4-hydroxybenzoate sulfate	0.51	2.27	2.21025	1.45637	3.3894	0.746363	1.24141	1.41934	3.60789	3.21894	5.1541
		p-cresol sulfate	0.84	0.79	0.770376	1.27436	1.14518	1.07361	0.821257	1.2349	1.03148	0.981733	0.936848
		o-cresol sulfate	0.46	1.14	1.23095	1.12833	1.22454	0.521007	0.325912	1.21953	1.30117	1.38893	1.15164
		3-(3-hydroxyphenyl)propionate	0.91	0.73	0.653169	3.54115	5.69134	3.21561	4.26052	3.17457	4.84725	2.31297	5.8694
		3-phenylpropionate (hydrocinnamate)	1.81	1	0.896493	2.64264	3.69088	4.78637	6.30237	2.3665	3.47313	2.3691	3.45315
		2-methoxyhydroquinone sulfate (1)	0.72	1.06	1.12789	0.99798	1.24132	0.723513	0.986589	1.0617	1.32713	1.12561	1.68545
	Xanthine Metabolism	caffeine	0.56	0.55	0.639241	3.21826	4.11556	1.81369	2.08781	3.71808	4.45773	2.05725	2.90347
		paraxanthine	0.52	1.18	1.30841	0.909027	1.02222	0.474157	0.475529	1.00654	1.11158	1.18938	1.43277
		theobromine	1.14	1.44	1.48555	1.14101	0.886502	1.29769	2.50945	1.17853	0.922957	1.69503	4.28734
		theophylline	0.73	0.7	0.756193	1.25257	0.795772	0.91349	0.472406	1.34927	0.848129	0.947188	0.911529
		1-methylurate	0.75	1.14	0.959799	0.841083	1.13202	0.628207	0.502888	0.706917	0.60015	0.807271	1.029
		1,3-dimethylurate	0.7	0.84	0.879333	1.04832	0.934305	0.73143	0.435896	1.10164	0.994514	0.921825	0.906946
		1,7-dimethylurate	0.82	0.78	0.817838	1.12488	0.805001	0.92229	0.526715	1.17478	0.85049	0.919967	0.789993
		3,7-dimethylurate	1.13	1.22	1.18269	1.05147	0.732574	1.18415	1.74564	1.02042	0.674594	1.24357	2.57962
		1-methylxanthine	0.78	0.9	0.944437	0.868493	0.768774	0.675627	0.437716	0.908483	0.838791	0.820237	0.898331
		3-methylxanthine	0.81	1.05	1.04748	0.86445	0.794635	0.703147	0.811876	0.863063	0.78459	0.905492	1.59373
		7-methylxanthine	0.83	1.08	1.0335	1.63171	1.34111	1.35623	1.85655	1.56313	1.32305	1.68637	2.80567
		5-acetylamino-6-amino-3-methyluracil	0.51	0.64	0.653201	1.26902	1.09596	0.651933	0.321836	1.30073	1.17988	0.828925	0.771979
	Food Component/Plant	2-piperidinone	0.86	1.07	0.968511	1.99619	2.17493	1.72281	1.89537	1.80828	1.87524	1.93333	2.09584
		2,3-dihydroxyisovalerate	0.45	0.61	0.686769	3.97227	7.41681	1.78139	2.93249	4.4687	8.18648	2.72803	5.10433
		2-isopropylmalate	1.98	2.51	2.12147	1.77655	2.27963	3.52509	7.07635	1.50304	1.48598	3.7689	12.3673
		3-formylindole	0.99	0.9	0.901765	1.12953	0.317058	1.113	0.339302	1.12955	0.331511	1.01857	0.277978
		gluconate	1.03	7.83	7.43772	0.963397	0.338255	0.993817	0.307994	0.915046	0.293272	7.16547	30.315
		4-acetylcatechol sulfate (1)	1.29	1.38	1.24313	1.7951	2.88424	2.31727	3.48366	1.61322	2.59728	2.23155	4.80603
		alliin	0.78	0.29	0.306725	2.32259	4.73967	1.81349	3.30939	2.48461	5.26648	0.712396	0.864899
		N-acetylalliin	0.53	0.56	0.587073	0.92106	1.42579	0.49246	0.664764	0.972113	1.52851	0.540729	0.930259
		dihydrocaffeate sulfate (2)	0.45	1.09	1.06331	1.27771	1.73706	0.576733	0.711967	1.24105	1.6992	1.3586	2.00997
		cinnamoylglycine	0.94	0.78	0.729962	2.73021	4.49113	2.57842	3.27802	2.55468	3.89679	1.99295	2.20355
		erythritol	0.93	1.05	1.05078	1.00905	0.228952	0.93734	0.293117	1.01231	0.201982	1.06029	0.329648
		3-ethylcatechol sulfate (1)	0.62	0.5	0.572288	1.30117	1.57317	0.80592	0.926122	1.47697	1.70149	0.744646	0.837216
		ferulic acid 4-sulfate	1.09	1.31	1.07323	0.845837	0.977113	0.92086	1.31901	0.695529	0.727858	0.907779	1.80862
		quinate	0.72	0.78	0.77814	1.61432	1.5776	1.15598	1.04226	1.60662	1.52529	1.25617	1.73987
		histidine betaine (hercynine)*	0.71	0.47	0.506941	1.52195	1.03934	1.08343	0.821132	1.65257	1.09682	0.771537	0.464708
		homostachydrine*	0.82	0.82	0.862204	1.32617	0.798021	1.08506	0.859157	1.38845	0.860313	1.14343	0.865171
		indolin-2-one	1.09	0.67	0.638805	0.95725	0.87481	1.04325	1.3316	0.915129	0.768615	0.611496	0.755078
		mannonate*	0.91	1.52	1.50245	0.93637	0.260329	0.852027	0.259594	0.925421	0.245372	1.40685	1.68902
		N-(2-furoyl)glycine	1.22	1.21	1.20255	0.978063	2.1301	1.19186	2.25155	0.972658	2.19072	1.17617	3.2344
		phytanate	0.99	0.8	0.775191	1.57078	0.940389	1.55621	0.91422	1.52	1.0145	1.21765	0.661766
		piperine	0.96	0.35	0.388928	2.45456	4.10943	2.36668	3.84376	2.75712	4.52909	0.954646	0.96514
		glucuronide of piperine metabolite C17H21NO3 (4)*	0.76	0.49	0.543413	1.67479	1.74442	1.27983	1.29392	1.84309	1.87686	0.910104	0.814556
		sulfate of piperine metabolite C16H19NO3 (2)*	0.9	0.48	0.476326	1.71155	2.18789	1.53391	1.99058	1.70481	2.24072	0.815254	0.800862
		sulfate of piperine metabolite C16H19NO3 (3)*	0.75	0.51	0.536008	1.56716	1.89569	1.17943	1.40158	1.63552	1.99674	0.840013	0.846426
		S-allylcysteine	1.19	0.25	0.253606	3.88877	7.22303	4.64559	7.02235	3.92703	7.58468	0.986217	1.31632
		stachydrine	0.68	0.91	0.846667	1.09025	0.906532	0.745593	0.734668	1.01992	0.810176	0.923079	0.782997
		3-hydroxystachydrine*	0.68	0.95	0.836318	2.13927	2.87417	1.45018	2.54785	1.88325	2.38353	1.78911	2.50308
		thymol sulfate	1.09	3.5	3.46624	1.42058	1.92012	1.54548	2.47487	1.40512	2.02875	4.92407	6.94974
		4-allylphenol sulfate	0.87	1.32	1.38979	0.929193	0.859655	0.811373	1.5731	0.974767	0.946619	1.29138	1.16335
		methyl glucopyranoside (alpha + beta)	2.64	0.87	0.661516	1.5002	1.60484	3.96742	9.79613	1.14705	0.858754	0.992404	0.840753
		pyrraline	1	1.2	0.773131	1.22167	2.02145	1.22394	1.32824	0.789729	0.660984	0.944508	1.17306
		umbelliferone sulfate	0.5	0.48	0.454701	1.75266	2.95973	0.87596	1.67003	1.66667	3.03784	0.796937	0.835321
		eugenol sulfate	1.67	0.42	0.504793	3.83557	10.8611	6.38983	17.8655	4.59083	12.0665	1.93617	3.30722
		2-keto-3-deoxy-gluconate	1.14	1.55	1.44001	0.765593	0.366684	0.871323	0.436973	0.710096	0.324614	1.10246	0.551212
		trans-3,4-methyleneheptanoate	1.42	0.69	0.729643	1.53287	1.35768	2.17593	2.25091	1.62861	1.40419	1.11845	1.11439
		(2,4 or 2,5)-dimethylphenol sulfate	0.71	0.46	0.530146	2.27646	3.44723	1.62473	1.76099	2.61992	3.74937	1.20685	1.91855
		caffeic acid sulfate	0.52	0.96	1.02333	0.80953	1.0241	0.42276	0.751824	0.859954	1.07515	0.828417	1.71025
		tartronate (hydroxymalonate)	0.92	0.87	0.829394	1.01268	0.41944	0.926973	0.301773	0.967375	0.377841	0.839908	0.459669
		3-indoleglyoxylic acid	0.86	0.9	0.928417	1.14719	0.582297	0.98743	0.389711	1.18595	0.596196	1.06507	0.389617
		ethyl beta-glucopyranoside	0.89	0.69	0.633796	1.77618	2.02316	1.57979	2.03228	1.62117	1.75154	1.12573	1.00747
		2-acetamidophenol sulfate	1.28	1.29	1.36214	0.531817	0.487319	0.683157	1.75351	0.563333	0.513564	0.724408	1.50763
		2-aminophenol sulfate	1.04	0.93	0.972059	1.19081	0.948994	1.24121	2.11256	1.24531	0.924564	1.15754	1.64654
	Bacterial/Fungal	N-methylpipecolate	0.82	0.67	0.595272	1.7592	1.33814	1.43551	1.39409	1.57045	1.11284	1.0472	1.07863
	Drug - Neurological	2-propyl-4-pentenoate (4-ene-valproate)	1.08	0.99	0.993603	1.21808	0.533937	1.31239	0.432959	1.22579	0.560835	1.21029	0.570183
	Drug - Topical Agents	salicylate	0.23	0.55	0.677956	17.4992	45.2194	4.01601	8.68965	21.6143	49.8966	11.8637	49.6486
		2,6-dihydroxybenzoic acid	0.74	0.71	0.708143	1.77678	1.49332	1.31135	1.27083	1.77275	1.48607	1.25822	0.944322
		hydroquinone sulfate	1.04	1.11	1.06461	1.01669	0.872991	1.05497	0.963245	0.976392	0.786529	1.08237	1.12775
	Chemical	sulfate*	1.01	1	0.996422	0.999167	0.19189	1.00997	0.218997	0.991942	0.183983	0.995592	0.169003
		O-sulfo-L-tyrosine	1.1	1	1.01596	1.03419	0.314172	1.14129	0.280449	1.04961	0.313519	1.05069	0.268357
		3-acetylphenol sulfate	1.22	0.97	0.849601	1.26034	2.09463	1.5388	2.0548	1.10149	1.44129	1.07078	1.78489
		dimethyl sulfone	7.95	1.11	1.16445	0.73122	0.444871	5.81408	27.3231	0.76745	0.477836	0.851467	0.519583
		ectoine	1.21	0.83	0.861431	1.14063	1.23798	1.38358	2.96617	1.19037	1.36444	0.982571	1.42072
		EDTA	0.97	1.07	1.05652	0.9554	0.181276	0.92986	0.135371	0.943221	0.185328	1.0094	0.169715
		iminodiacetate (IDA)	0.99	0.99	1.04322	1.09556	0.418149	1.08751	0.369722	1.15723	0.44575	1.14291	0.381797
		2-naphthol sulfate	0.58	0.93	1.01773	1.62024	2.01917	0.940517	0.896646	1.7648	2.19064	1.64896	2.03335
		perfluorooctanesulfonate (PFOS)	0.92	1.2	1.21422	1.05213	0.625523	0.96767	0.697974	1.06174	0.653216	1.27752	1.63778
		4-hydroxychlorothalonil	1.07	0.82	0.836761	1.33	0.674158	1.42447	0.451562	1.35618	0.560606	1.11289	0.53617
		3-hydroxypyridine sulfate	0.89	0.89	0.865891	5.07008	6.61167	4.49268	6.3744	4.94767	6.0571	4.39014	8.18781
		6-hydroxyindole sulfate	1.04	0.84	0.804232	1.23502	0.766856	1.28298	0.98717	1.18324	0.696832	0.993246	0.861899
		thioproline	1.58	1.51	1.45004	1.32076	0.942225	2.08399	1.43713	1.26698	0.82363	1.91515	1.72058
		perfluorooctanoate (PFOA)	1.06	0.83	0.843523	1.16715	0.432319	1.23606	0.382963	1.18749	0.445027	0.984521	0.451084
		5-hydroxy-2-methylpyridine sulfate	1.09	1.07	0.926746	2.30582	4.99584	2.50774	4.23953	1.9931	4.55084	2.13691	5.23931
		3-hydroxy-2-methylpyridine sulfate	1.15	1.87	1.75458	1.17633	2.23923	1.35016	2.40114	1.10594	2.1096	2.06397	6.07702
		3,5-dichloro-2,6-dihydroxybenzoic acid	1.03	0.77	0.829307	1.21385	0.452008	1.24789	0.47686	1.30956	0.382015	1.00665	0.513845
		3-bromo-5-chloro-2,6-dihydroxybenzoic acid*	1.16	0.71	0.779281	1.23779	0.591449	1.43914	0.65433	1.35634	0.547041	0.964583	0.441578
		4-chlorobenzoic acid	1.02	0.88	0.89495	1.05787	0.187277	1.07995	0.158577	1.08001	0.15995	0.946738	0.17552
Partially Characterized Molecules	Partially Characterized Molecules	glucuronide of C10H18O2 (7)*	0.18	0.07	0.0830722	6.53809	27.0565	1.19486	2.93827	7.66405	30.2342	0.543133	0.905929
		glutamine conjugate of C6H10O2 (1)*	1.28	1.7	1.64084	1.10872	0.791234	1.42085	1.34059	1.07051	0.757748	1.81924	2.10385
		glutamine conjugate of C6H10O2 (2)*	1.11	3.25	3.41588	1.13493	0.970069	1.25601	1.35879	1.19385	1.02249	3.87678	9.04039
		glutamine conjugate of C7H12O2*	1.15	1.82	1.78119	1.06593	1.06333	1.22091	1.43572	1.04075	1.05297	1.89862	2.35692
		glycine conjugate of C10H14O2 (1)*	1.02	0.93	0.955881	1.24027	0.892882	1.26016	0.876001	1.27359	0.874782	1.18555	0.881997
		metabolonic lactone sulfate	1.12	1.08	1.14163	1.25331	0.66497	1.398	0.87782	1.32878	0.687432	1.43081	1.12005
		pentose acid*	0.88	1.01	0.939508	1.95814	1.95116	1.72103	1.51275	1.81408	1.64794	1.83969	2.03845
		branched-chain, straight-chain, or cyclopropyl 10:1 fatty acid (1)*	0.98	0.97	0.937471	1.75036	1.44901	1.7111	1.16152	1.68935	1.56336	1.64091	1.18929
		branched-chain, straight-chain, or cyclopropyl 12:1 fatty acid*	0.97	0.9	0.949512	1.33824	1.03686	1.29506	1.10039	1.41867	1.03297	1.27067	1.03396
		glutamine_degradant*	0.87	0.88	0.859286	1.20578	0.554791	1.05364	0.445767	1.18326	0.50931	1.03611	0.503292
*Indicates compounds that have not been officially confirmed based on a standard, but confidance in its identity.
**Indicates compounds for which a standard is not available, but reasonable confidence in its identity or the information provided.
