# Supplementary material for: Extensive metabolic consequences of human glycosyltransferase gene knockouts in prostate cancer
Source: Br J Cancer. 2022 Nov 8;128(2):285–96. doi: 10.1038/s41416-022-02040-w (PMC9902621; doi:10.1038/s41416-022-02040-w)
Supplement: Supplementary file 3 — Supplementary Table S3B [file 41416_2022_2040_MOESM3_ESM.xlsx]

## Sheet: TableS3B_Lipidomics
Table S3B: Circulating levels of lipids measured by a targeted analyses of plasma samples
			Fold change over control			Relative concentrations									Significance
Lipids			UGT2B17 KO	UGT2B28 KO	UGT2B28 KO	Controls (n=30)		UGT2B17 KO (n=30)		Controls (n=24)		UGT2B28 KO (n=24)			Higher than controls; P≤0.05
Super Pathway	Sub Pathway	Biochemical Name	vs 30 paired controls	vs 24 paired controls	vs 30 controls	Mean	SD	Mean	SD	Mean	SD	Mean	SD		Higher than controls; P≤0.1
Phospholipid SUM	Phosphatidylcholines	Total PC	0.97	0.92	0.956195	1067.88	413.982	1032.63	227.264	1105.4	438.076	1021.1	287.112		Lower than controls; P≤0.05
	Lysophosphatidylcholines	Total LPC	0.98	0.84	0.860859	472.617	98.1984	464.786	86.1804	484.84	101.345	406.857	101.737		Lower than controls; P≤0.1
	Phosphatidylethanolamines	Total PE	0.98	1.05	1.08124	33.0709	16.0747	32.4535	15.0354	34.2125	17.6389	35.7574	14.0769
	Lysophosphatidylethanolamines	Total LPE	1.1	0.83	0.870484	7.89334	2.72474	8.65054	2.47597	8.27793	2.84046	6.87102	2.39792
	Phosphatidylinositols	Total PI	1.14	0.94	0.975506	5.19457	2.58754	5.92609	2.21394	5.36701	2.82618	5.06733	2.13357
Sphingolipid SUM	Ceramides	Total CER	1.11	0.97	0.998472	6.30516	2.27375	6.98889	1.65549	6.46585	2.19903	6.29553	2.34982
	Dihydroceramides	Total DCER	1.11	0.98	1.00758	1.23914	0.394734	1.38057	0.324038	1.26773	0.38452	1.24853	0.445891
	Hexosylceramides	Total HCER	0.95	0.93	0.928123	3.20203	1.14917	3.02901	0.868784	3.19151	1.12151	2.97188	0.801256
	Lactosylceramides	Total LCER	1.12	1.03	1.00781	3.22671	0.764364	3.60471	0.60639	3.15277	0.711601	3.25192	0.966477
	Sphingomyelins	Total SM	1.04	1.04	1.02393	406.517	68.9365	421.079	72.5026	399.628	60.8166	416.244	83.436
Neutral Complex Lipids SUM	Cholesteryl Esters	Total CE	1.06	0.97	0.971513	2520.57	591.488	2663.2	542.727	2514.48	525.697	2448.76	515.117
	Diacylglycerols	Total DAG	1.09	0.93	0.973652	38.4143	30.3235	41.7049	16.7865	40.3858	33.5066	37.4022	19.5395
	Triacylglycerols	Total TAG	1.1	0.9	0.983326	1350.26	1505.22	1488.53	718.469	1468.02	1663.54	1327.75	931.572
	Monoacylglycerols	Total MAG	1.22	1.02	1.06166	9.27554	5.04554	11.2699	6.09568	9.67206	5.53318	9.84751	7.72737
Phosphatidylcholine	PC Ester	PC(12:0/18:3)	1.02	0.91	0.917772	1.03451	0.275222	1.05123	0.261726	1.04274	0.298317	0.949442	0.280722
		PC(14:0/16:1)	0.96	0.73	0.775102	0.520243	0.390369	0.499783	0.26429	0.550092	0.428611	0.403242	0.184574
		PC(14:0/18:1)	0.97	0.8	0.825355	7.12118	4.49793	6.87935	2.69398	7.33104	4.88885	5.8775	2.6049
		PC(14:0/18:2)	1.14	0.9	0.923208	3.87498	1.85047	4.40854	1.67414	3.9737	1.90658	3.57742	1.79528
		PC(14:0/20:4)	0.84	0.81	0.833721	1.53701	0.759359	1.29144	0.395651	1.59028	0.817661	1.28144	0.418757
		PC(15:0/18:1)	0.91	0.97	0.986334	0.881657	0.213538	0.801697	0.205874	0.898154	0.198934	0.869608	0.309256
		PC(15:0/18:2)	1.08	0.94	0.946128	0.808207	0.250214	0.874703	0.255433	0.812038	0.202962	0.764667	0.278657
		PC(16:0/12:0)	1.1	0.99	0.981101	0.44428	0.123675	0.48886	0.125004	0.438662	0.133052	0.435883	0.126252
		PC(16:0/14:0)	1.01	0.91	0.913341	2.51371	1.35953	2.52962	1.43079	2.53108	1.4521	2.29588	1.31028
		PC(16:0/16:0)	0.97	0.98	0.990921	9.8641	2.73964	9.59541	2.20712	9.9472	2.96825	9.77454	2.37078
		PC(16:0/16:1)	0.94	0.81	0.863541	14.6059	13.1237	13.7874	8.17408	15.562	14.5294	12.6128	8.14325
		PC(16:0/18:0)	0.94	0.97	1.00231	8.89469	2.79424	8.35605	1.71683	9.20176	3.00487	8.91522	2.28355
		PC(16:0/18:1)	0.92	0.98	1.01351	258.13	94.2943	237.568	59.2554	268.187	101.898	261.618	81.4844
		PC(16:0/18:2)	1.04	0.94	0.974974	308.95	111.591	319.822	81.9269	321.447	110.339	301.218	99.8094
		PC(16:0/18:3)	0.84	0.86	0.906211	4.5415	3.29011	3.8136	1.68585	4.77445	3.55715	4.11556	2.40932
		PC(16:0/20:1)	1.05	1.07	1.08629	1.45754	0.422853	1.53289	0.534971	1.48661	0.453478	1.58331	0.431506
		PC(16:0/20:2)	1.1	0.98	0.980515	4.23187	1.47378	4.65448	1.41095	4.2537	1.54553	4.14941	1.2546
		PC(16:0/20:3)	1.1	1.04	1.06173	32.9616	16.9063	36.1873	15.3529	33.603	17.6094	34.9965	14.6884
		PC(16:0/20:4)	0.89	0.89	0.928319	90.9731	60.5147	80.8436	27.9954	94.5611	66.6032	84.4521	30.274
		PC(16:0/20:5)	0.73	0.88	0.895584	7.5771	5.86007	5.52987	2.6594	7.70366	6.5049	6.78593	2.65517
		PC(16:0/22:2)	1	0.91	0.930679	0.6661	0.160613	0.66939	0.167911	0.680687	0.15633	0.619925	0.17304
		PC(16:0/22:4)	0.83	0.79	0.849635	3.21819	4.51683	2.66333	0.869439	3.44407	5.02379	2.73429	1.25449
		PC(16:0/22:5)	0.82	1.02	1.08427	6.43962	5.06695	5.25292	1.83652	6.86033	5.55003	6.98227	2.4424
		PC(16:0/22:6)	0.99	1.04	1.07477	18.9006	9.4635	18.6876	7.89797	19.5165	10.3091	20.3138	7.88416
		PC(17:0/18:1)	0.95	0.92	0.897601	1.25166	0.318729	1.18957	0.271304	1.219	0.295183	1.12349	0.300055
		PC(17:0/18:2)	1.07	0.93	0.935761	1.52681	0.499986	1.62812	0.477129	1.52808	0.493683	1.42873	0.480302
		PC(18:0/14:0)	0.97	0.91	0.926457	0.584287	0.25617	0.56554	0.26549	0.597967	0.274826	0.541317	0.256058
		PC(18:0/16:1)	0.85	0.75	0.783618	1.41275	1.35304	1.20405	0.655218	1.48214	1.49674	1.10705	0.712353
		PC(18:0/18:0)	0.96	0.92	0.931821	0.849483	0.371261	0.81363	0.18052	0.85665	0.404609	0.791567	0.282055
		PC(18:0/18:1)	0.91	0.94	0.951483	32.015	13.5018	29.0482	7.99096	32.5648	14.9137	30.4617	10.638
		PC(18:0/18:2)	0.99	0.86	0.87817	98.1664	42.5829	97.4605	31.1983	100.578	43.0176	86.2068	33.4075
		PC(18:0/18:3)	0.88	0.83	0.843043	1.31156	1.10212	1.1556	0.512375	1.33016	1.21203	1.1057	0.851213
		PC(18:0/20:0)	1.12	0.86	0.851479	2.2065	0.975241	2.47975	0.689927	2.17721	0.948601	1.87879	0.819089
		PC(18:0/20:2)	1.01	0.96	0.935237	1.24148	0.543385	1.25483	0.376579	1.21497	0.565448	1.16108	0.396777
		PC(18:0/20:3)	1.13	0.97	0.950277	11.6549	7.83541	13.1924	5.44383	11.3915	8.274	11.0754	4.89416
		PC(18:0/20:4)	0.88	0.87	0.902837	31.2309	22.6401	27.6147	9.62845	32.2534	24.99	28.1964	9.21814
		PC(18:0/20:5)	0.72	0.83	0.847595	2.85999	2.16095	2.06266	0.968716	2.90554	2.40742	2.42411	0.876346
		PC(18:0/22:6)	1.07	1.06	1.06185	4.6276	2.35166	4.95165	2.00809	4.61895	2.56499	4.9138	2.0566
		PC(18:1/16:1)	0.85	0.81	0.865311	10.4826	7.39065	8.92621	2.36436	11.2264	8.01603	9.07072	3.36463
		PC(18:1/18:1)	0.83	0.79	0.818941	14.3937	7.8485	11.9283	3.21834	14.918	8.51597	11.7876	4.34628
		PC(18:1/18:2)	0.99	0.78	0.801797	32.0744	15.306	31.7917	13.4252	33.1728	16.0952	25.7172	11.8789
		PC(18:1/18:3)	0.84	0.74	0.778896	0.877327	0.60569	0.73257	0.269507	0.924067	0.660264	0.683346	0.291734
		PC(18:1/20:3)	0.92	0.81	0.821734	2.58306	1.77666	2.38826	1.10179	2.63344	1.91156	2.12259	0.896195
		PC(18:1/20:4)	0.77	0.77	0.797921	7.63908	5.64569	5.8579	2.77348	7.95423	6.18862	6.09538	1.98066
		PC(18:2/16:1)	1.12	0.84	0.865115	7.92186	4.06671	8.9083	2.37686	8.15279	4.26143	6.85332	2.64717
		PC(18:2/18:2)	0.93	0.81	0.845017	4.80925	2.75318	4.48932	2.48783	5.0098	2.84866	4.0639	2.80554
		PC(18:2/18:3)	1.05	0.77	0.761891	0.304653	0.175889	0.31884	0.24556	0.302758	0.19062	0.232113	0.166347
		PC(18:2/20:3)	0.72	0.94	0.953517	0.410577	0.241323	0.29374	0.162509	0.415521	0.252919	0.391492	0.253346
		PC(18:2/20:4)	0.73	0.82	0.869443	1.56894	1.03501	1.14364	0.445225	1.66702	1.11351	1.3641	0.566333
		PC(18:2/20:5)	0.85	0.89	0.959162	0.38359	0.213922	0.324207	0.276761	0.41355	0.211276	0.367925	0.236228
		PC(20:0/18:1)	0.96	0.84	0.877636	1.96275	0.870161	1.88237	0.44353	2.05071	0.906445	1.72258	0.590424
		PC(20:0/18:2)	1.03	0.91	0.922125	1.97538	0.717871	2.02681	0.545623	2.00988	0.701727	1.82155	0.729405
Lysophosphatidylcholine	LPC Ester	LPC(15:0)	0.98	0.87	0.892355	0.764993	0.240889	0.751493	0.178751	0.786813	0.250514	0.682646	0.263423
		LPC(16:0)	0.99	0.85	0.877659	253.879	56.585	252.525	51.3836	260.784	59.3076	222.819	58.1714
		LPC(16:1)	0.91	0.76	0.806593	3.76457	1.5458	3.42865	0.901581	4.0021	1.60487	3.03647	1.10866
		LPC(17:0)	0.96	0.83	0.821901	3.90592	0.990309	3.74512	0.828255	3.87341	1.03482	3.21027	1.09497
		LPC(18:0)	1	0.84	0.845233	116.885	26.083	116.831	24.0754	118.063	27.176	98.7949	27.3613
		LPC(18:1)	0.9	0.79	0.827511	48.565	13.3407	43.8086	8.76661	50.5692	13.408	40.1881	10.6654
		LPC(18:2)	1	0.81	0.84079	28.7245	9.08757	28.5823	9.23452	30.0005	9.02169	24.1513	9.76699
		LPC(18:3)	1.04	0.81	0.836881	0.368043	0.149078	0.383133	0.196444	0.381504	0.156397	0.308008	0.135244
		LPC(20:0)	0.96	0.86	0.861735	0.506087	0.130479	0.487243	0.167009	0.506846	0.120371	0.436112	0.140267
		LPC(20:1)	0.99	0.75	0.788817	1.00867	0.254027	0.996123	0.284601	1.05652	0.255338	0.795658	0.229406
		LPC(20:2)	1.09	0.83	0.851526	0.811827	0.230922	0.882983	0.244433	0.832787	0.212614	0.691292	0.235127
		LPC(20:3)	1.03	0.86	0.890404	4.05157	1.40909	4.17008	1.23172	4.1758	1.41639	3.60753	1.20227
		LPC(20:4)	0.85	0.8	0.840118	7.14711	2.42521	6.0984	1.63713	7.49587	2.49934	6.00442	1.38412
		LPC(20:5)	0.82	0.82	0.841786	0.537453	0.287006	0.44197	0.247076	0.550029	0.31679	0.452421	0.225588
		LPC(22:4)	0.78	0.89	0.905552	0.24105	0.129653	0.187273	0.0718276	0.245554	0.136977	0.218283	0.0743456
		LPC(22:5)	0.97	0.88	0.91822	0.612403	0.289505	0.595277	0.161034	0.640004	0.311687	0.562321	0.194283
		LPC(22:6)	1.08	1.03	1.05322	0.88241	0.340925	0.953267	0.34624	0.902096	0.357721	0.929375	0.442175
Phosphatidylethanolamine	PE Ester	PE(16:0/18:1)	1.09	1.3	1.38478	0.58566	0.32461	0.636183	0.298493	0.622213	0.348479	0.811013	0.597289
		PE(16:0/18:2)	1.14	1.03	1.09859	0.881363	0.634501	1.00681	0.569484	0.939662	0.68793	0.968254	0.721021
		PE(16:0/20:4)	0.82	1.1	1.15163	0.74349	0.464164	0.609543	0.286044	0.780458	0.49851	0.856225	0.615727
		PE(16:0/22:6)	1.02	1.25	1.33179	1.13985	0.827186	1.16214	1.03978	1.21665	0.851411	1.51805	1.06267
		PE(18:0/18:0)	1.09	1.24	1.29336	0.07091	0.023634	0.07763	0.0290541	0.0739333	0.0244393	0.0917125	0.0306692
		PE(18:0/18:1)	1.05	0.99	1.06635	1.5856	0.82336	1.66156	0.694943	1.70348	0.872528	1.6908	0.768485
		PE(18:0/18:2)	1.1	0.93	0.996922	3.33075	2.75442	3.65944	2.03118	3.56328	2.98851	3.3205	2.17665
		PE(18:0/20:3)	1.1	1.02	1.07776	0.532793	0.410883	0.586183	0.28786	0.563625	0.451105	0.574225	0.317143
		PE(18:0/20:4)	0.92	1.11	1.18	3.3734	2.12432	3.10402	1.57133	3.58574	2.26465	3.98061	2.50012
		PE(18:0/22:6)	1.17	1.18	1.17364	1.43328	1.12267	1.6827	1.28855	1.42997	1.22977	1.68216	0.974174
		PE(18:1/18:1)	1	0.93	0.997124	0.343053	0.272495	0.343487	0.266274	0.36885	0.298667	0.342067	0.274925
		PE(18:1/18:2)	1.21	0.87	0.923105	0.830873	0.587671	1.00924	0.690685	0.882721	0.635427	0.766983	0.574007
		PE(18:1/20:4)	1.04	1.04	1.05695	0.861663	0.50386	0.896617	0.443689	0.876183	0.545366	0.910737	0.422547
		PE(18:1/22:0)	1.39	1.04	1.1092	0.248957	0.157575	0.34514	0.177922	0.264946	0.141456	0.276142	0.129427
		PE(O-18:0/18:1)	1.04	1.14	1.18548	0.108877	0.047074	0.113197	0.0567709	0.113329	0.0467303	0.129071	0.0495971
		PE(O-18:0/18:2)	1.12	1.14	1.18794	0.168597	0.0741792	0.188887	0.084401	0.175558	0.077537	0.200283	0.0833507
		PE(O-18:0/20:4)	0.79	0.96	0.956449	0.456167	0.179309	0.361113	0.170789	0.454071	0.194986	0.4363	0.170516
		PE(P-16:0/18:1)	0.92	0.95	0.952962	0.364123	0.126969	0.3367	0.132617	0.365438	0.137541	0.346996	0.117793
		PE(P-16:0/18:2)	1.23	0.94	0.951066	0.813517	0.501395	0.99991	0.578445	0.822325	0.535629	0.773708	0.541039
		PE(P-16:0/20:3)	0.87	0.99	0.976846	0.205547	0.120307	0.179563	0.137727	0.203212	0.118033	0.200787	0.0978407
		PE(P-16:0/20:4)	0.94	1.05	1.03603	2.42488	1.29634	2.28608	1.22678	2.39779	1.43351	2.51225	1.08862
		PE(P-16:0/22:4)	0.81	1.2	1.21189	0.32905	0.231545	0.267373	0.203664	0.331692	0.246386	0.398771	0.259017
		PE(P-16:0/22:5)	0.83	1.23	1.21599	0.45085	0.212475	0.375283	0.180502	0.445446	0.236923	0.548229	0.22174
		PE(P-16:0/22:6)	1.1	1.26	1.2623	1.08454	0.569991	1.19436	0.787149	1.08785	0.525304	1.36902	0.5493
		PE(P-18:0/18:1)	0.89	0.93	0.967229	0.45147	0.188466	0.40078	0.18767	0.4686	0.195642	0.436675	0.160133
		PE(P-18:0/18:2)	1.15	0.92	0.916772	1.37594	0.74239	1.5771	1.06275	1.3747	0.746669	1.26142	0.707208
		PE(P-18:0/20:3)	0.92	0.95	0.963985	0.30823	0.129118	0.28268	0.157544	0.31415	0.136871	0.297129	0.101867
		PE(P-18:0/20:4)	0.92	0.98	0.976395	4.68814	2.5391	4.33527	2.24603	4.69174	2.79514	4.57748	2.08524
		PE(P-18:0/20:5)	0.73	0.95	0.966146	0.315053	0.28116	0.228797	0.174322	0.32005	0.310565	0.304387	0.1286
		PE(P-18:0/22:4)	0.9	1.17	1.15085	0.382073	0.317262	0.342763	0.269607	0.376662	0.333883	0.439708	0.289869
		PE(P-18:0/22:5)	0.87	1.17	1.11912	0.46607	0.265558	0.40754	0.248856	0.446862	0.285989	0.521587	0.230299
		PE(P-18:0/22:6)	0.93	1.06	1.11254	1.34417	0.669277	1.2473	0.676872	1.40574	0.696919	1.49544	0.480287
		PE(P-18:1/18:1)	0.86	0.95	0.956993	0.209153	0.0773403	0.17992	0.0881262	0.211271	0.081846	0.200158	0.0629645
		PE(P-18:1/18:2)	0.9	0.96	0.995009	0.367317	0.177365	0.331793	0.199048	0.379975	0.189817	0.365483	0.164667
		PE(P-18:1/20:4)	0.96	1.06	1.06791	1.33539	0.619199	1.27586	0.73383	1.34958	0.654731	1.42608	0.5249
Lysophosphatidylethanolamine	LPE Ester	LPE(16:0)	1.1	0.82	0.849987	1.50051	0.46916	1.65032	0.673682	1.55263	0.501759	1.27542	0.475701
		LPE(16:1)	0.83	0.71	0.765543	0.0660533	0.0400023	0.0549267	0.0232222	0.0709	0.0421405	0.0505667	0.0246536
		LPE(18:0)	1.09	0.81	0.849109	2.18914	0.82678	2.38711	0.831271	2.28253	0.865265	1.85882	0.818671
		LPE(18:1)	1.12	0.85	0.894676	1.54531	0.726178	1.7347	0.655959	1.63555	0.768737	1.38255	0.626281
		LPE(18:2)	1.18	0.81	0.866688	1.22746	0.550122	1.45386	0.583675	1.30542	0.560612	1.06382	0.560198
		LPE(20:3)	1.04	0.85	0.887298	0.18662	0.0790493	0.19366	0.0706007	0.194654	0.0807427	0.165587	0.059728
		LPE(20:4)	0.98	0.84	0.882375	0.89192	0.32902	0.870253	0.260755	0.936083	0.3422	0.787008	0.228511
		LPE(22:5)	1	0.88	0.911474	0.08473	0.0463997	0.0845333	0.0242343	0.0879417	0.0509866	0.0772292	0.0233562
		LPE(22:6)	1.1	1	1.04317	0.20298	0.0634703	0.223953	0.0746936	0.212237	0.0662413	0.211742	0.0859239
Phosphatidylinositol	PI Ester	PI(16:0/18:1)	1.13	0.99	1.01462	0.365213	0.13446	0.413823	0.199004	0.373054	0.134155	0.370554	0.24089
		PI(16:0/18:2)	1.38	1.17	1.16638	0.273023	0.10397	0.377243	0.195346	0.271837	0.102663	0.31845	0.190914
		PI(16:0/20:4)	0.99	1	1.00134	0.269713	0.184765	0.26577	0.161631	0.269104	0.191796	0.270075	0.200062
		PI(18:0/16:1)	0.92	0.9	0.93106	0.105297	0.105072	0.0972267	0.0627149	0.109042	0.115638	0.0980375	0.0662658
		PI(18:0/18:1)	1.09	0.96	0.990183	0.42214	0.169443	0.4589	0.229695	0.4345	0.17562	0.417996	0.215767
		PI(18:0/18:2)	1.11	0.98	1.01876	0.63748	0.244909	0.710667	0.285136	0.66575	0.255276	0.649442	0.258112
		PI(18:0/20:3)	1.31	0.95	0.958771	0.33496	0.180279	0.437917	0.230725	0.339379	0.199362	0.32115	0.136023
		PI(18:0/20:4)	1.15	0.93	0.959344	2.2634	1.7484	2.59771	1.05454	2.34017	1.94253	2.17138	0.988259
		PI(18:1/18:1)	1.16	0.87	0.902176	0.42325	0.207935	0.491187	0.290915	0.439163	0.224104	0.381846	0.257799
		PI(18:1/18:2)	0.97	0.8	0.850148	0.155703	0.0735697	0.150533	0.105923	0.166383	0.075461	0.132371	0.0636557
Cholesterol Ester	CE Ester	CE(12:0)	1.09	1.11	1.09275	2.36801	0.81311	2.57916	0.797406	2.33505	0.784531	2.58764	0.911776
		CE(14:0)	1.06	1.01	1.00813	27.7166	10.1936	29.4734	11.4009	27.5861	9.89833	27.942	11.1029
		CE(14:1)	1.03	0.99	1.0008	3.324	1.28667	3.44003	1.32787	3.373	1.26269	3.32666	1.21275
		CE(15:0)	0.95	1.01	1.00197	8.36828	2.98549	7.98514	2.27206	8.2675	2.78682	8.38474	2.74031
		CE(16:0)	1.01	1.03	1.02334	322.447	77.0704	326.329	71.1128	320.153	72.5065	329.974	72.4716
		CE(16:1)	1.08	0.96	0.990379	115.324	64.8471	124.418	65.9692	118.85	70.594	114.214	64.037
		CE(17:0)	0.98	1	0.976447	9.75625	3.07261	9.58182	2.58239	9.5112	2.60212	9.52646	3.07286
		CE(18:0)	0.96	1.04	1.03037	37.4639	9.46493	35.7837	8.54388	37.0813	7.71594	38.6017	10.1704
		CE(18:1)	0.94	1.01	1.02515	384.412	84.2295	363.085	71.0832	389.688	79.9685	394.079	84.3349
		CE(18:2)	1.09	1.06	1.06128	492.614	115.332	536.047	103.696	491.538	108.472	522.802	103.272
		CE(18:3)	1.04	1.01	1.00868	39.7953	10.4168	41.5321	10.9206	39.8754	10.0412	40.1409	10.1055
		CE(18:4)	1.03	1	1.00803	1.51614	0.491332	1.55434	0.582118	1.52582	0.494117	1.52831	0.473137
		CE(20:0)	1.14	0.88	0.865485	729.373	234.91	828.515	182.992	720.161	219.137	631.262	166.761
		CE(20:1)	1.12	0.87	0.860202	96.7156	49.6164	108.181	50.3767	96.1594	51.9372	83.1949	33.5463
		CE(20:2)	1.06	1.03	1.04163	7.80942	2.64611	8.28429	3.19367	7.87845	2.6829	8.13451	2.14777
		CE(20:3)	1.08	1.29	1.251	9.27528	3.62482	10.0544	3.44685	8.96635	3.08537	11.6034	4.01794
		CE(20:4)	0.85	1.19	1.19029	40.3771	16.706	34.519	13.4287	40.4277	17.6313	48.0604	15.414
		CE(20:5)	0.8	1.14	1.12043	6.50563	4.45147	5.19593	2.49272	6.40382	4.89305	7.28908	3.16083
		CE(22:0)	1.08	0.97	0.96876	7.47454	2.994	8.08068	2.96667	7.4834	2.68059	7.24103	2.35774
		CE(22:1)	1.08	0.92	0.91328	10.9458	3.67473	11.8056	3.72456	10.8812	3.09805	9.99657	3.23013
		CE(22:2)	0.96	0.9	0.907334	41.8898	13.5361	40.3438	11.1509	42.0951	13.3805	38.008	12.1112
		CE(22:4)	0.96	0.95	0.952463	1.78202	0.526245	1.71912	0.39079	1.78385	0.52612	1.6973	0.510117
		CE(22:5)	0.99	0.93	0.950767	7.94847	2.76903	7.87183	2.28981	8.1065	2.9651	7.55715	2.28177
		CE(22:6)	1.13	0.87	0.867224	53.8581	23.392	60.9221	21.8841	53.4671	23.4344	46.707	15.4751
		CE(24:0)	0.9	0.9	0.886871	50.5029	19.8684	45.6261	11.8089	50.0352	16.8942	44.7896	15.5221
		CE(24:1)	0.93	0.93	0.919219	11.006	3.99885	10.2728	2.81161	10.8418	3.98058	10.1169	3.39367
Sphingolipids	Ceramide	CER(14:0)	1.02	0.98	0.984103	0.01321	0.00334472	0.01354	0.0029445	0.0132458	0.00315346	0.013	0.00389258
		CER(16:0)	1.1	1.04	1.05599	0.333427	0.076144	0.368237	0.0761322	0.33875	0.0760774	0.352096	0.0917301
		CER(18:0)	0.96	1.21	1.24099	0.0966367	0.0409575	0.09278	0.0308642	0.0993042	0.044747	0.119925	0.0540106
		CER(18:1)	1.03	0.92	0.951903	0.00954667	0.00391458	0.00978667	0.00401426	0.00985	0.00418953	0.0090875	0.00307052
		CER(20:0)	0.99	1.07	1.10951	0.121777	0.0406313	0.120333	0.03037	0.125988	0.0426185	0.135113	0.0438194
		CER(20:1)	1.14	0.81	0.843133	0.00354333	0.00206326	0.00397	0.00176872	0.00373333	0.00223406	0.0029875	0.00203711
		CER(22:0)	1.11	0.99	1.02234	1.02258	0.387182	1.13336	0.298942	1.05218	0.364685	1.04543	0.402836
		CER(22:1)	1.09	1.01	1.03411	0.0334467	0.0126125	0.03632	0.0109274	0.034225	0.0135899	0.0345875	0.0107252
		CER(24:0)	1.14	0.95	0.972637	3.50507	1.36599	3.99241	1.01813	3.572	1.26341	3.40916	1.60472
		CER(24:1)	1.04	0.96	1.00665	1.11066	0.45912	1.15562	0.322878	1.16196	0.487722	1.11804	0.34476
		CER(26:0)	1.19	1.03	1.01466	0.03649	0.00976755	0.04333	0.0247438	0.0358542	0.00815166	0.037025	0.015261
		CER(26:1)	1.02	1.02	1.01722	0.0187767	0.00674177	0.01919	0.00596226	0.0187417	0.00734314	0.0191	0.00812088
	Dihydroceramides	DCER(16:0)	1.07	1.06	1.07518	0.0721933	0.0174369	0.0773967	0.0163167	0.0732208	0.0163025	0.0776208	0.023297
		DCER(18:0)	1.1	1.26	1.2824	0.0339533	0.0117296	0.0373133	0.014119	0.0345333	0.0125599	0.0435417	0.0248716
		DCER(20:0)	1.07	1.19	1.21626	0.0340833	0.0103557	0.0365533	0.0119561	0.0349583	0.0106195	0.0414542	0.0152367
		DCER(20:1)	1.38	1	1.04227	0.0184733	0.00897978	0.0256267	0.0144208	0.0193333	0.00909986	0.0192542	0.00971937
		DCER(22:0)	1.15	1.13	1.15537	0.157897	0.0561993	0.181287	0.0473586	0.161704	0.0518231	0.182429	0.0955229
		DCER(22:1)	0.94	1	1.05791	0.0341633	0.0118983	0.03215	0.0114872	0.0362167	0.0123249	0.0361417	0.0130008
		DCER(22:2)	0.98	0.67	0.723516	0.22086	0.149213	0.215547	0.0925864	0.236908	0.156756	0.159796	0.0677913
		DCER(24:0)	1.12	1	1.02167	0.36836	0.135078	0.41218	0.0996361	0.374871	0.116906	0.376342	0.187306
		DCER(24:1)	1.07	0.97	1.00189	0.19123	0.0592739	0.204047	0.0507259	0.196712	0.0612831	0.191592	0.0818859
		DCER(26:0)	1.51	1.24	1.13268	0.0974933	0.0801762	0.147393	0.122918	0.088875	0.0691329	0.110429	0.103742
		DCER(26:1)	1.03	0.95	0.961975	0.0110233	0.00669172	0.01125	0.00329522	0.011125	0.00736232	0.0106042	0.0057343
	Hexosylceramide	HCER(14:0)	0.92	1.02	1.00509	0.0132533	0.00436481	0.0123467	0.00310625	0.0130125	0.00426057	0.0133208	0.00436976
		HCER(16:0)	1.01	0.98	0.975488	0.696267	0.230588	0.70091	0.168097	0.690533	0.219768	0.6792	0.195702
		HCER(18:0)	0.92	1	0.98314	0.07493	0.0286052	0.0690467	0.0174343	0.0740458	0.0275581	0.0736667	0.0209631
		HCER(18:1)	0.92	0.93	0.934233	0.0133933	0.00537497	0.0123433	0.00424058	0.0133833	0.00571601	0.0125125	0.00401501
		HCER(20:0)	0.96	0.95	0.934776	0.11053	0.0443891	0.10603	0.0330634	0.108971	0.0434108	0.103321	0.0345761
		HCER(20:1)	0.96	0.89	0.882996	0.00839	0.002524	0.00807	0.00207849	0.0082625	0.00273382	0.00740833	0.00248034
		HCER(22:0)	0.93	0.92	0.922339	0.681867	0.280769	0.633943	0.208646	0.684067	0.265758	0.628912	0.199317
		HCER(22:1)	0.93	0.93	0.92108	0.0397767	0.0148357	0.0370333	0.00799937	0.0391542	0.0151838	0.0366375	0.0122187
		HCER(24:0)	0.93	0.89	0.889537	0.940757	0.36072	0.874663	0.299443	0.936533	0.349398	0.836837	0.22354
		HCER(24:1)	0.92	0.93	0.929395	0.601857	0.225713	0.55333	0.184052	0.602558	0.238993	0.559363	0.172648
		HCER(26:0)	1.01	0.99	0.990082	0.0121833	0.00355655	0.01232	0.00342218	0.012175	0.00348453	0.0120625	0.00322124
		HCER(26:1)	1.02	0.98	0.976092	0.00885333	0.00274047	0.00898667	0.00263723	0.00883333	0.00273252	0.00864167	0.00221436
	Lactosylceramide	LCER(14:0)	1	0.97	0.966864	0.104117	0.0277681	0.104297	0.0285662	0.103492	0.0266427	0.100667	0.0387196
		LCER(16:0)	1.14	1.04	1.00764	2.34481	0.615942	2.67417	0.480796	2.27994	0.581996	2.36272	0.773886
		LCER(18:0)	1.09	1	0.998544	0.07783	0.0147534	0.08446	0.016366	0.0774708	0.0147379	0.0777167	0.0203716
		LCER(18:1)	0.88	0.88	0.91064	0.0144267	0.0121858	0.0126633	0.00221569	0.0149292	0.0135392	0.0131375	0.0127625
		LCER(20:0)	1.04	0.97	0.987375	0.04363	0.00994329	0.0452633	0.0103149	0.0444958	0.010433	0.0430792	0.00934065
		LCER(20:1)	1.2	1	1.01234	0.0509667	0.0147299	0.0609933	0.0152296	0.0516083	0.0153055	0.0515958	0.0176435
		LCER(22:0)	1.13	1.04	1.01388	0.120807	0.0332673	0.136753	0.037141	0.117533	0.0326935	0.122483	0.0412967
		LCER(22:1)	1.13	0.99	0.983504	0.0432933	0.0100935	0.0490667	0.00889116	0.0428708	0.0102744	0.0425792	0.0130492
		LCER(24:0)	1.07	1.07	1.03813	0.134813	0.0346335	0.14365	0.0351105	0.131175	0.0325772	0.139954	0.0410568
		LCER(24:1)	1	1.03	1.02397	0.27207	0.0864703	0.27217	0.0640609	0.2693	0.0838204	0.278592	0.0793122
		LCER(26:0)	1.08	0.95	0.975065	0.01026	0.00256416	0.0110767	0.00232789	0.0105333	0.00258418	0.0100042	0.00299267
		LCER(26:1)	0.99	1.01	1.00307	0.01031	0.00277331	0.0101533	0.00199944	0.0102083	0.0028439	0.0103417	0.0025827
	Sphingomyelin	SM(14:0)	1.01	0.95	0.942343	14.4428	3.80931	14.5699	3.26499	14.2809	3.40057	13.6101	4.08904
		SM(16:0)	1.01	1.04	1.02009	167.436	30.2592	169.267	32.2794	164.848	26.3559	170.8	38.2934
		SM(18:0)	1.02	1.15	1.11401	31.9896	8.25231	32.5412	6.94843	31.0071	8.25739	35.6369	9.72576
		SM(18:1)	1.03	1.13	1.09013	9.88732	2.32599	10.1966	2.3253	9.54798	2.25574	10.7785	2.84876
		SM(20:0)	1.05	0.98	0.986714	19.231	4.22571	20.1835	3.63956	19.3383	4.21341	18.9755	3.9351
		SM(20:1)	1.03	1.04	1.02066	7.0008	1.33759	7.20534	1.29226	6.89363	1.34346	7.14545	1.44312
		SM(22:0)	1.07	1	0.986701	35.5965	7.83033	38.1426	7.35757	35.2976	6.9061	35.1231	7.63224
		SM(22:1)	1.11	1	0.980558	26.6426	4.99429	29.4557	5.22882	26.1851	4.28706	26.1246	4.80051
		SM(24:0)	1.08	1.05	1.02442	26.9489	5.40433	29.1648	6.037	26.381	5.13328	27.6069	6.4394
		SM(24:1)	1.05	1.07	1.04794	63.656	10.2146	66.8193	14.103	62.1767	9.86166	66.7075	15.3779
		SM(26:0)	0.95	1	1.00082	1.59904	0.277016	1.52188	0.277595	1.59732	0.283572	1.60036	0.306115
		SM(26:1)	0.96	1.03	1.0236	2.08585	0.317953	2.01152	0.319503	2.07425	0.3384	2.13507	0.417337
Diacylglycerol	DAG Ester	DAG(12:0/16:0)	1.26	1.13	1.14415	0.11305	0.101123	0.14249	0.111614	0.114267	0.109208	0.129346	0.127035
		DAG(12:0/18:0)	0.95	0.99	1.02668	0.25156	0.104568	0.2394	0.0923576	0.260625	0.107807	0.258271	0.0866718
		DAG(12:0/18:1)	1.2	0.98	1.04516	0.14741	0.144412	0.176777	0.138266	0.157075	0.15859	0.154067	0.154377
		DAG(12:0/18:2)	1.2	0.96	0.97275	0.0929367	0.0743797	0.111793	0.0622885	0.0945	0.0828126	0.0904042	0.0718608
		DAG(14:0/14:0)	1.13	0.98	1.03487	0.0504733	0.0533955	0.0569433	0.0449008	0.053275	0.0586005	0.0522333	0.0609819
		DAG(14:0/16:0)	1.13	1	1.02939	0.492563	0.460278	0.55874	0.416721	0.506104	0.496276	0.507042	0.51089
		DAG(14:0/16:1)	1.16	0.79	0.843183	0.184583	0.256363	0.2149	0.187371	0.198192	0.28498	0.155638	0.161238
		DAG(14:0/18:1)	1.08	0.86	0.923954	1.01237	1.06769	1.09601	0.727621	1.08287	1.17182	0.935383	0.834641
		DAG(14:0/18:2)	1.06	0.87	0.946934	0.311827	0.3408	0.331127	0.227803	0.338475	0.37357	0.295279	0.251918
		DAG(14:0/18:3)	0.89	0.87	0.935347	0.0411167	0.0344015	0.0366267	0.0207621	0.0441708	0.0375155	0.0384583	0.0274222
		DAG(14:0/20:0)	1.16	0.95	0.968208	0.204717	0.105911	0.237603	0.115175	0.209429	0.111008	0.198208	0.130868
		DAG(14:0/20:4)	0.79	0.73	0.751775	0.0286433	0.0346889	0.02271	0.0097054	0.0295792	0.0384303	0.0215333	0.0124983
		DAG(14:0/22:6)	1.08	1.02	1.01668	0.0288767	0.01217	0.0312867	0.0131544	0.0287833	0.0125452	0.0293583	0.0124546
		DAG(14:1/16:0)	1.05	0.93	0.950986	0.0858933	0.0811966	0.09011	0.059595	0.0879875	0.0890169	0.0816833	0.0720242
		DAG(14:1/18:1)	1.08	0.81	0.844365	0.15524	0.17912	0.167493	0.0933098	0.162117	0.199733	0.131079	0.125501
		DAG(15:0/18:1)	1.15	0.97	0.989819	0.202423	0.0855484	0.23301	0.104174	0.205625	0.0891397	0.200363	0.134488
		DAG(15:0/18:2)	1.22	0.97	0.973629	0.0881667	0.0366121	0.10761	0.0455902	0.0889167	0.0374511	0.0858417	0.0486282
		DAG(16:0/16:0)	1.19	1.08	1.07969	1.63188	1.4635	1.94281	1.1263	1.63024	1.5632	1.76193	1.23915
		DAG(16:0/16:1)	1.2	0.87	0.894783	1.0818	1.37197	1.2971	0.849217	1.11047	1.52013	0.967979	0.833681
		DAG(16:0/18:0)	1.12	1.01	1.00602	1.05132	0.836287	1.17815	0.564	1.04521	0.91283	1.05765	0.733598
		DAG(16:0/18:1)	1.05	0.99	1.03243	6.80668	3.7832	7.16838	3.01472	7.13403	4.11609	7.0274	3.23146
		DAG(16:0/18:2)	1.29	1.04	1.09736	3.09567	2.36	3.99274	1.95078	3.26307	2.58378	3.39708	1.71859
		DAG(16:0/18:3)	1.06	0.94	1.00035	0.27357	0.259487	0.2899	0.135897	0.291875	0.285754	0.273667	0.154661
		DAG(16:0/20:3)	0.9	0.82	0.875269	0.212563	0.299492	0.19179	0.113158	0.225971	0.333082	0.18605	0.10503
		DAG(16:0/20:4)	0.69	0.75	0.803434	0.298873	0.593682	0.205427	0.107386	0.318413	0.662043	0.240125	0.129336
		DAG(16:0/20:5)	0.84	0.86	0.901821	0.06893	0.0669728	0.05757	0.0215602	0.0719917	0.0741962	0.0621625	0.0201385
		DAG(16:0/22:5)	0.91	0.89	0.94372	0.0787133	0.0691824	0.07169	0.0288936	0.0833417	0.0762754	0.0742833	0.0221766
		DAG(16:0/22:6)	1.21	1.11	1.12839	0.126497	0.0697858	0.153493	0.0713806	0.128167	0.0747964	0.142737	0.0572048
		DAG(16:1/16:1)	0.99	0.67	0.731796	0.222757	0.398832	0.221417	0.159502	0.242171	0.444662	0.163013	0.153428
		DAG(16:1/18:0)	1.02	0.81	0.844139	0.276213	0.356894	0.282153	0.175179	0.288979	0.39801	0.233163	0.179189
		DAG(16:1/18:1)	1.09	0.78	0.8225	2.12598	2.59836	2.32428	1.17265	2.25283	2.89488	1.74862	1.44177
		DAG(16:1/18:2)	1.03	0.77	0.834379	0.488767	0.674412	0.504063	0.245291	0.530962	0.747923	0.407817	0.292624
		DAG(16:1/18:3)	0.89	0.79	0.849345	0.05673	0.064954	0.0504233	0.0228963	0.0613833	0.0719319	0.0481833	0.0267244
		DAG(16:1/20:0)	1.16	0.83	0.878022	0.230917	0.150951	0.2667	0.109977	0.244767	0.164613	0.20275	0.0912935
		DAG(16:1/20:2)	0.92	0.7	0.757861	0.0536433	0.054932	0.0492367	0.0176632	0.0580792	0.0606623	0.0406542	0.0215401
		DAG(16:1/20:4)	0.63	0.8	0.85661	0.0335333	0.0522692	0.0210667	0.0102782	0.0359792	0.0580865	0.028725	0.0147441
		DAG(16:1/22:6)	1.13	0.91	0.949711	0.03233	0.0215407	0.03665	0.0147612	0.0338625	0.0236222	0.0307042	0.0132229
		DAG(18:0/18:1)	1.08	0.91	0.932375	2.19471	1.62831	2.37005	0.920388	2.25294	1.79579	2.04629	1.28148
		DAG(18:0/18:2)	1.15	0.93	0.981487	1.11818	0.984486	1.2854	0.59733	1.17952	1.07905	1.09748	0.580888
		DAG(18:0/18:3)	1.1	0.88	0.933883	0.10828	0.0882111	0.1194	0.0684987	0.114463	0.0975113	0.101121	0.0555789
		DAG(18:0/22:6)	1.14	1.02	1.03184	0.0456467	0.0214328	0.0521967	0.0197664	0.0460542	0.0230496	0.0471	0.0183719
		DAG(18:1/18:1)	1.02	0.9	0.950029	7.25752	5.18697	7.38782	2.64655	7.69637	5.70522	6.89485	3.96076
		DAG(18:1/18:2)	1.11	0.89	0.960467	4.30962	4.23095	4.79636	2.08754	4.64193	4.66209	4.13925	2.23766
		DAG(18:1/20:1)	1.06	0.88	0.92617	0.443507	0.274974	0.471587	0.183266	0.467833	0.300966	0.410762	0.202274
		DAG(18:1/20:2)	0.9	0.82	0.858355	0.205213	0.137439	0.184523	0.0574864	0.215587	0.150776	0.176146	0.0849702
		DAG(18:1/20:3)	0.67	0.8	0.867553	0.14721	0.172294	0.09894	0.0421155	0.160387	0.190213	0.127713	0.0768901
		DAG(18:1/20:4)	0.62	0.93	1.01769	0.142677	0.158223	0.0881767	0.0457691	0.155679	0.174347	0.1452	0.0697
		DAG(18:1/20:5)	0.77	1.04	1.08044	0.0582633	0.0532228	0.04464	0.0217294	0.0605042	0.0594092	0.06295	0.0287173
		DAG(18:1/22:4)	0.92	0.88	0.924298	0.0277733	0.0209786	0.02555	0.0104772	0.0291208	0.0231988	0.0256708	0.00897424
		DAG(18:1/22:5)	1	0.98	1.02055	0.0656267	0.0432938	0.0653933	0.0247205	0.0684375	0.0475567	0.066975	0.0218665
		DAG(18:1/22:6)	1.21	1.03	1.06421	0.14705	0.0839514	0.177937	0.0725919	0.152188	0.0912791	0.156492	0.0629385
		DAG(18:2/18:3)	0.98	1.05	1.14094	0.12917	0.107737	0.126167	0.0600714	0.140871	0.117717	0.147375	0.103112
		DAG(18:2/20:3)	0.75	0.89	0.948861	0.0515267	0.0514966	0.0386033	0.0178331	0.0551625	0.0568568	0.0488917	0.0274746
		DAG(18:2/20:4)	0.77	1.07	1.14472	0.07092	0.0676185	0.05471	0.0291505	0.0756125	0.0744454	0.0811833	0.0457128
		DAG(18:2/20:5)	0.97	1.03	1.05459	0.04563	0.0326672	0.0440533	0.0166743	0.0468417	0.0362807	0.0481208	0.0214128
		DAG(18:2/22:4)	0.97	0.95	0.983217	0.0191167	0.0119547	0.0185933	0.00706321	0.0197	0.0129408	0.0187958	0.00551697
		DAG(18:2/22:5)	1.11	1.03	1.09265	0.0407533	0.0253703	0.0451667	0.0171573	0.0433458	0.0274695	0.0445292	0.0142964
		DAG(18:2/22:6)	1.07	1.14	1.21055	0.0466833	0.0299021	0.0500533	0.0187949	0.0494167	0.0325952	0.0565125	0.0207498
Triacylglycerol	TAG Ester	TAG36:0-FA12:0	1.51	0.93	1.02173	0.0888033	0.184339	0.134093	0.205771	0.0977542	0.204459	0.0907333	0.163255
		TAG38:0-FA12:0	0.6	0.61	0.71381	0.16782	0.410032	0.10116	0.144824	0.195513	0.455569	0.119792	0.187146
		TAG40:0-FA12:0	0.95	0.87	0.991967	0.31548	0.70353	0.299473	0.435899	0.361325	0.780816	0.312946	0.585297
		TAG40:0-FA14:0	0.86	0.73	0.800113	0.716857	1.39036	0.61296	0.929832	0.786313	1.54144	0.573567	1.01919
		TAG40:0-FA16:0	1.03	0.85	0.87982	1.33471	2.33791	1.37008	1.68753	1.37471	2.56663	1.1743	2.04162
		TAG42:0-FA12:0	1.04	1.14	1.26124	0.84102	1.57533	0.870797	1.09447	0.932642	1.745	1.06073	2.1685
		TAG42:0-FA14:0	0.98	1.07	1.18002	1.48145	2.76807	1.44681	1.85514	1.6413	3.06761	1.74815	3.63934
		TAG42:0-FA16:0	0.97	0.96	1.00027	3.53003	5.64772	3.41531	3.95164	3.67502	6.19291	3.53099	6.61928
		TAG42:1-FA12:0	1.24	1.25	1.41534	0.46944	0.782692	0.58395	0.884668	0.532062	0.862579	0.664417	1.29609
		TAG42:1-FA14:0	0.83	0.91	1.01609	0.898323	1.45211	0.747837	0.84047	1.00446	1.6031	0.912775	1.64826
		TAG42:1-FA16:0	0.86	0.76	0.815009	2.02158	3.34479	1.73908	1.47858	2.1706	3.70096	1.6476	2.21858
		TAG42:1-FA16:1	0.82	0.81	0.892637	0.670607	1.17083	0.55285	0.561799	0.739375	1.29713	0.598608	1.04386
		TAG42:1-FA18:1	0.75	0.77	0.861943	1.45406	1.98743	1.095	1.02582	1.63328	2.18465	1.25332	1.53865
		TAG42:2-FA12:0	0.94	1.01	1.15367	0.0981	0.148652	0.0922233	0.148049	0.111558	0.162673	0.113175	0.196413
		TAG42:2-FA18:2	1.02	1.07	1.1523	0.430767	0.530385	0.441037	0.522553	0.462108	0.57549	0.496371	0.856221
		TAG44:0-FA12:0	1.26	1.4	1.49402	1.78912	3.07416	2.25697	2.60854	1.90515	3.39833	2.67297	5.53026
		TAG44:0-FA14:0	1.1	1.16	1.25119	4.77843	9.36185	5.27877	6.06273	5.1491	10.3999	5.97872	12.7907
		TAG44:0-FA16:0	1.2	1.24	1.3143	6.74211	11.5312	8.06197	8.83819	7.16589	12.7653	8.86114	17.7774
		TAG44:0-FA18:0	0.75	0.88	0.926843	1.69291	1.22605	1.27799	0.907297	1.78315	1.31445	1.56906	1.37612
		TAG44:1-FA12:0	1.36	1.37	1.51324	1.99763	3.59774	2.7166	3.35915	2.2031	3.98706	3.0229	6.34791
		TAG44:1-FA14:0	1.21	1.16	1.28025	3.23828	6.68038	3.92679	4.23617	3.5728	7.43007	4.14581	8.80744
		TAG44:1-FA14:1	1.07	1.22	1.33458	0.629613	1.12382	0.674447	0.828703	0.686858	1.24635	0.840267	1.77066
		TAG44:1-FA16:0	0.89	0.9	0.985264	5.05569	7.15488	4.50824	3.87749	5.51632	7.89291	4.98119	7.45902
		TAG44:1-FA16:1	1.07	1	1.12982	1.33658	2.71795	1.43268	1.82833	1.51034	3.01866	1.51009	2.85791
		TAG44:1-FA18:1	0.79	0.93	1.02891	3.868	4.83554	3.06903	2.76675	4.301	5.30072	3.97981	6.03497
		TAG44:2-FA12:0	1.25	1.5	1.62353	0.537817	0.854402	0.67424	0.846099	0.581275	0.932379	0.873162	1.98488
		TAG44:2-FA14:0	1.12	1.14	1.23408	0.691443	1.11738	0.772567	0.789235	0.746167	1.23442	0.853296	1.69886
		TAG44:2-FA16:0	0.94	0.96	1.03281	1.78924	2.10728	1.68622	1.56707	1.91642	2.31602	1.84795	2.76917
		TAG44:2-FA16:1	0.77	0.66	0.756983	0.89593	1.63536	0.692527	0.580583	1.02298	1.81198	0.678204	0.850774
		TAG44:2-FA18:1	0.84	0.77	0.857758	1.95272	2.74741	1.63902	1.29206	2.16625	3.03965	1.67496	2.00566
		TAG44:2-FA18:2	1.08	1.37	1.45016	1.40457	1.66231	1.51611	1.94427	1.4885	1.78667	2.03684	4.25375
		TAG44:3-FA18:2	0.92	0.93	1.03442	0.432483	0.579158	0.395957	0.389704	0.478942	0.63778	0.447371	0.691304
		TAG45:0-FA14:0	0.91	1.15	1.24913	0.436907	0.656868	0.395833	0.442867	0.474208	0.724381	0.545754	1.08888
		TAG45:0-FA15:0	1.2	1.33	1.39162	0.468707	0.68559	0.563943	0.636911	0.489779	0.755046	0.652262	1.44512
		TAG45:0-FA16:0	1.15	1.11	1.14962	1.2358	0.894686	1.42379	0.850939	1.28094	0.975567	1.42069	1.50679
		TAG45:1-FA15:0	1.14	1.29	1.39216	0.2518	0.315043	0.286657	0.276708	0.272087	0.346106	0.350546	0.700307
		TAG45:1-FA16:0	1.23	0.99	1.03015	0.749637	0.445683	0.925077	0.451447	0.781271	0.486646	0.772238	0.628756
		TAG45:1-FA18:1	1.17	0.98	1.02603	0.847947	0.490751	0.991427	0.469716	0.891708	0.534096	0.870017	0.77061
		TAG46:0-FA12:0	1.11	1.21	1.33059	0.724913	1.06943	0.804777	0.851727	0.795342	1.1794	0.964562	1.77221
		TAG46:0-FA14:0	1.19	1.13	1.17983	10.9653	23.0705	13.1019	13.3073	11.4582	25.5898	12.9371	26.1204
		TAG46:0-FA16:0	1.26	1.17	1.20899	21.7702	43.3663	27.4631	27.5628	22.5846	48.0196	26.32	52.0754
		TAG46:0-FA18:0	0.93	1.02	1.12156	1.27913	1.9979	1.18856	1.28741	1.41016	2.20575	1.43462	2.57705
		TAG46:1-FA12:0	1.22	1.27	1.4101	3.91489	5.44019	4.77304	5.32561	4.33862	5.98804	5.52039	9.7952
		TAG46:1-FA14:0	1.08	0.93	1.0265	13.0977	27.7197	14.1938	13.9448	14.4552	30.8632	13.4448	25.0122
		TAG46:1-FA14:1	1.12	1.1	1.15986	1.61013	3.0885	1.8066	1.98554	1.70234	3.42494	1.86752	3.57588
		TAG46:1-FA16:0	1.25	1.12	1.21977	14.0939	25.6816	17.6848	18.846	15.3846	28.5297	17.1913	30.8168
		TAG46:1-FA16:1	1.11	0.85	0.95524	5.20509	11.1146	5.75358	7.24114	5.82618	12.3636	4.97211	8.46529
		TAG46:1-FA18:0	0.72	0.83	0.931259	0.77542	1.01292	0.557047	0.496126	0.874954	1.10843	0.722117	1.0154
		TAG46:1-FA18:1	1.06	1.21	1.35627	8.25662	10.0448	8.75388	8.81325	9.23029	10.9649	11.1982	20.0252
		TAG46:2-FA12:0	1.14	1.1	1.24251	2.29335	3.57771	2.60762	2.72092	2.57971	3.94511	2.84951	4.84878
		TAG46:2-FA14:0	1.07	0.96	1.05276	4.00176	7.88261	4.28173	4.1083	4.40557	8.76306	4.21291	8.16724
		TAG46:2-FA14:1	0.97	0.81	0.912752	1.70782	3.52309	1.65615	1.83073	1.92534	3.91853	1.55881	2.67747
		TAG46:2-FA16:0	1.09	0.99	1.0909	3.76585	5.63653	4.11811	3.51779	4.14215	6.24041	4.10817	5.92959
		TAG46:2-FA16:1	0.98	0.68	0.77846	4.13634	10.5352	4.05818	4.3948	4.7476	11.7394	3.21998	4.93962
		TAG46:2-FA18:1	0.92	0.9	1.00446	5.70295	7.49331	5.25677	3.98206	6.35643	8.25239	5.72838	7.94873
		TAG46:2-FA18:2	1.1	1.21	1.33473	3.08752	4.12886	3.39554	3.47946	3.39538	4.52054	4.121	7.60913
		TAG46:3-FA12:0	0.95	1.03	1.1447	0.422333	0.681003	0.39959	0.351777	0.471342	0.751898	0.483446	0.794719
		TAG46:3-FA14:0	1.06	1.25	1.3229	0.472237	0.68301	0.500903	0.526067	0.497875	0.736195	0.624721	1.28064
		TAG46:3-FA14:1	0.9	0.79	0.894975	0.36839	0.722647	0.331563	0.33455	0.414871	0.803393	0.3297	0.593846
		TAG46:3-FA16:0	1.02	0.94	1.02395	0.98215	1.09441	1.00156	0.68852	1.06683	1.2068	1.00567	1.14585
		TAG46:3-FA16:1	0.9	0.63	0.720229	0.78073	1.83989	0.70007	0.57229	0.88915	2.05048	0.562304	0.718364
		TAG46:3-FA18:1	0.95	0.83	0.910271	1.85812	2.60237	1.76348	1.33461	2.03048	2.886	1.6914	2.14146
		TAG46:3-FA18:2	0.96	1.02	1.13766	1.28156	1.77204	1.22823	1.10601	1.43277	1.95067	1.45798	2.25913
		TAG46:3-FA18:3	0.97	1.34	1.41105	0.460587	0.578827	0.44668	0.454402	0.485042	0.609496	0.649913	1.30304
		TAG46:4-FA18:2	1.07	0.97	1.06106	0.43534	0.519621	0.464897	0.426399	0.475358	0.573206	0.461921	0.546932
		TAG47:0-FA14:0	0.96	1.08	1.15211	0.379723	0.504156	0.363967	0.358459	0.40445	0.552698	0.437483	0.781694
		TAG47:0-FA15:0	1.34	1.34	1.33131	0.972833	1.26562	1.30343	1.19101	0.964571	1.37196	1.29515	2.64366
		TAG47:0-FA16:0	1.17	1.25	1.27813	1.81546	1.96461	2.12261	1.7874	1.85442	2.12789	2.3204	4.0957
		TAG47:0-FA17:0	1.04	1.1	1.15875	0.407837	0.52774	0.425783	0.40417	0.430879	0.579489	0.472579	0.871825
		TAG47:1-FA14:0	1.02	1.08	1.17257	0.803893	0.835466	0.817593	0.710382	0.8733	0.9089	0.942625	1.56967
		TAG47:1-FA15:0	1.23	1.13	1.18949	0.96764	1.07951	1.18736	0.997544	1.02118	1.18575	1.151	2.04901
		TAG47:1-FA16:0	1.21	1.05	1.1001	1.23411	1.29468	1.49418	1.15405	1.28811	1.42196	1.35764	1.94268
		TAG47:1-FA16:1	1.22	1.07	1.12548	0.64129	0.621259	0.78102	0.598989	0.671654	0.685532	0.721758	0.907933
		TAG47:1-FA17:0	1.01	1.04	1.14689	0.23495	0.269019	0.238143	0.213044	0.2596	0.294568	0.269462	0.439222
		TAG47:1-FA18:1	1.1	1.05	1.11605	1.75076	1.10554	1.92216	1.06254	1.85563	1.18851	1.95394	2.23154
		TAG47:2-FA14:0	1.08	1.01	1.08878	0.362283	0.367457	0.392177	0.328912	0.392317	0.399252	0.394446	0.637822
		TAG47:2-FA15:0	1.01	1.02	1.1082	0.288723	0.272632	0.29268	0.245538	0.313225	0.295301	0.319962	0.502392
		TAG47:2-FA16:1	1.11	0.76	0.824278	0.352783	0.513333	0.391833	0.324162	0.383146	0.570358	0.290792	0.337653
		TAG47:2-FA18:1	1.2	0.92	0.982783	0.95166	0.650136	1.14279	0.576211	1.01315	0.712966	0.935275	0.838071
		TAG47:2-FA18:2	1.18	1.22	1.27068	0.453837	0.367743	0.536757	0.427335	0.473233	0.394964	0.576679	0.933971
		TAG48:0-FA14:0	1.01	0.95	1.01591	4.42736	7.31714	4.46279	3.80323	4.75859	8.10451	4.49781	6.91098
		TAG48:0-FA16:0	1.18	1	1.04023	37.7374	65.4695	44.7038	38.5951	39.1179	72.0276	39.2556	58.7764
		TAG48:0-FA18:0	0.99	0.93	0.991667	4.26069	7.15831	4.22821	3.95901	4.52103	7.90388	4.22519	6.6946
		TAG48:1-FA12:0	1.21	1.21	1.32544	0.936343	1.33537	1.13392	1.15293	1.02572	1.47293	1.24107	2.15956
		TAG48:1-FA14:0	1.11	0.98	1.06464	26.9456	38.7793	29.817	24.6957	29.4181	42.9044	28.6874	40.6537
		TAG48:1-FA14:1	1.02	0.92	1.00123	0.729453	1.17643	0.746553	0.66744	0.792458	1.30613	0.73035	1.09728
		TAG48:1-FA16:0	1.25	0.97	1.04307	57.9508	95.3021	72.1807	65.9125	62.3104	105.928	60.4466	87.1901
		TAG48:1-FA16:1	1.09	0.8	0.866664	13.618	29.3879	14.8352	14.9434	14.8212	32.7237	11.8023	15.0834
		TAG48:1-FA18:0	0.91	0.95	1.07203	1.98119	2.83313	1.80762	1.67283	2.22717	3.11742	2.1239	3.24209
		TAG48:1-FA18:1	1.16	1.03	1.11473	37.5531	48.3239	43.533	35.5977	40.7481	53.3513	41.8617	61.4147
		TAG48:2-FA12:0	1.25	1.01	1.12253	4.08814	6.74811	5.11285	5.00516	4.55649	7.47238	4.58908	7.14298
		TAG48:2-FA14:0	1.16	0.92	1.01442	18.2247	29.4668	21.1604	17.8896	20.1432	32.6934	18.4875	26.1932
		TAG48:2-FA14:1	1.04	0.87	0.96201	4.53395	6.28602	4.69989	4.21625	5.01334	6.95824	4.3617	5.72841
		TAG48:2-FA16:0	1.08	0.88	0.965362	22.6617	37.3283	24.5363	20.1305	24.8606	41.4218	21.8767	27.8302
		TAG48:2-FA16:1	0.9	0.64	0.724054	17.1164	38.9612	15.3852	14.3328	19.4983	43.3747	12.3932	13.8064
		TAG48:2-FA18:0	0.97	0.99	1.09665	0.55824	0.782775	0.54289	0.49746	0.618846	0.863451	0.612196	0.922357
		TAG48:2-FA18:1	1.04	0.83	0.929576	24.7281	41.6734	25.7889	19.638	27.6924	46.2099	22.9867	29.7159
		TAG48:2-FA18:2	1.11	1	1.08543	12.4959	16.4347	13.8668	10.9158	13.5214	18.077	13.5634	17.8162
		TAG48:3-FA12:0	1.21	0.98	1.10499	2.13809	4.14572	2.57697	2.97156	2.41777	4.59741	2.36257	3.84015
		TAG48:3-FA14:0	0.93	0.88	0.990972	2.63913	4.38005	2.45748	2.13029	2.97422	4.84547	2.61531	3.49602
		TAG48:3-FA14:1	1.01	0.77	0.859841	2.57107	4.73887	2.60638	2.05174	2.86138	5.27185	2.21071	2.84229
		TAG48:3-FA16:0	1.02	0.94	1.03382	3.20199	4.32381	3.25846	2.57473	3.5147	4.7688	3.31027	4.35946
		TAG48:3-FA16:1	0.8	0.55	0.62985	4.9334	12.8997	3.92542	3.25603	5.67707	14.3763	3.1073	3.43317
		TAG48:3-FA18:1	1.08	0.81	0.897412	5.23316	9.75556	5.62582	4.66033	5.83062	10.8544	4.6963	6.35049
		TAG48:3-FA18:2	1.07	0.91	1.03033	5.70162	9.43603	6.09183	5.25891	6.4507	10.439	5.87455	8.16313
		TAG48:3-FA18:3	1.03	1.14	1.22486	1.64274	2.1648	1.69888	1.55425	1.77142	2.37277	2.01213	3.38081
		TAG48:4-FA12:0	0.95	0.75	0.861722	0.699413	1.7216	0.66147	0.754923	0.802129	1.91576	0.6027	0.980653
		TAG48:4-FA14:0	0.82	0.87	0.994234	0.230093	0.482321	0.188607	0.177355	0.263946	0.535466	0.228767	0.356834
		TAG48:4-FA14:1	0.91	0.79	0.893196	0.324653	0.621434	0.294077	0.257943	0.367983	0.690245	0.289979	0.399573
		TAG48:4-FA16:0	1.18	0.91	0.98655	0.590467	0.889349	0.696697	0.520196	0.640429	0.989378	0.582525	0.753558
		TAG48:4-FA16:1	0.84	0.63	0.716019	0.52622	1.28707	0.44213	0.357952	0.600321	1.43487	0.376783	0.466743
		TAG48:4-FA18:1	1	0.85	0.93836	0.94119	1.58576	0.945607	0.692544	1.04177	1.76451	0.883175	1.26712
		TAG48:4-FA18:2	1.04	0.7	0.789637	1.85159	4.65169	1.92358	1.84838	2.09318	5.18893	1.46209	2.06289
		TAG48:4-FA18:3	0.91	1.03	1.16726	0.623827	1.08745	0.56957	0.546717	0.707183	1.20258	0.728167	1.31619
		TAG48:4-FA20:4	0.77	0.93	1.04742	0.118123	0.218016	0.0904367	0.0914659	0.133658	0.241538	0.123725	0.208274
		TAG48:5-FA18:2	0.91	0.88	0.974602	0.21773	0.338024	0.197663	0.140468	0.241929	0.375001	0.2122	0.21794
		TAG48:5-FA18:3	0.8	0.66	0.745049	0.203823	0.448097	0.16328	0.133415	0.229933	0.499082	0.151858	0.210445
		TAG49:0-FA15:0	1.08	1.08	1.13685	0.497333	0.455952	0.534587	0.399024	0.521475	0.494515	0.565392	0.816497
		TAG49:0-FA16:0	1.15	1.09	1.1006	2.51106	2.94493	2.88906	2.16766	2.54595	3.1919	2.76368	4.32704
		TAG49:0-FA17:0	1.14	1.05	1.07069	1.14358	1.48966	1.30077	1.04969	1.16086	1.61989	1.22443	1.89001
		TAG49:0-FA18:0	0.97	0.98	1.02875	0.570923	0.610482	0.551917	0.483813	0.598246	0.662632	0.587338	0.827356
		TAG49:1-FA14:0	1	1.06	1.15841	0.67567	0.663132	0.67629	0.587422	0.740842	0.720792	0.7827	1.24958
		TAG49:1-FA15:0	1.19	1.04	1.0907	3.32277	2.66321	3.94801	2.43738	3.47417	2.88977	3.62415	4.46755
		TAG49:1-FA16:0	1.19	1.06	1.10439	5.98133	5.17374	7.13128	4.54968	6.2215	5.6443	6.6057	8.21107
		TAG49:1-FA16:1	1.13	0.9	0.960255	0.65585	0.840316	0.739563	0.610151	0.7016	0.93168	0.629783	0.789023
		TAG49:1-FA17:0	1.05	0.95	1.02632	1.2193	1.38173	1.28066	1.06752	1.32257	1.51898	1.2514	1.74854
		TAG49:1-FA18:1	1.06	1.06	1.12018	4.85269	3.47508	5.15655	3.13678	5.1287	3.71748	5.43588	6.24271
		TAG49:2-FA14:0	1.11	0.93	1.01412	0.957083	0.909248	1.06054	0.78851	1.04085	0.993887	0.9706	1.27868
		TAG49:2-FA15:0	1.25	1.02	1.07875	2.13472	1.74749	2.67633	1.66631	2.2508	1.91135	2.30283	2.69576
		TAG49:2-FA16:0	1.27	1.01	1.05354	3.1353	2.7758	3.96945	2.43165	3.26135	3.03017	3.30315	3.73808
		TAG49:2-FA16:1	1.16	0.86	0.926508	1.57798	1.63652	1.83245	1.2937	1.70589	1.80637	1.46201	1.4371
		TAG49:2-FA17:0	1.14	1.03	1.11101	0.444773	0.486497	0.508637	0.458186	0.481346	0.535349	0.494146	0.800723
		TAG49:2-FA18:1	1.24	0.93	0.980083	3.01713	2.66874	3.75582	2.24183	3.19349	2.94967	2.95704	3.41436
		TAG49:2-FA18:2	1.21	1.1	1.13754	1.8968	1.44238	2.29689	1.56413	1.96512	1.52756	2.1577	2.56169
		TAG49:3-FA15:0	1.14	0.97	1.03491	0.38692	0.362213	0.43985	0.28987	0.414583	0.397532	0.400429	0.453393
		TAG49:3-FA16:0	1.18	0.99	1.04339	0.63884	0.482158	0.75088	0.440098	0.672687	0.522144	0.666558	0.716029
		TAG49:3-FA16:1	1.08	0.75	0.824308	0.695143	0.864068	0.747723	0.494472	0.763229	0.953521	0.573013	0.514864
		TAG49:3-FA18:2	1.32	0.95	1.01368	0.81144	0.878547	1.07343	0.73182	0.866512	0.971732	0.822542	0.993438
		TAG49:3-FA18:3	1.07	1.18	1.23789	0.244353	0.20769	0.262007	0.204829	0.255429	0.220795	0.302483	0.459097
		TAG50:0-FA14:0	0.8	0.91	1.00874	0.521197	0.665839	0.41672	0.358624	0.577204	0.730555	0.52575	0.71345
		TAG50:0-FA16:0	1.04	0.91	0.960052	27.2929	40.6501	28.2714	17.9222	28.8061	44.9347	26.2026	27.5979
		TAG50:0-FA18:0	0.9	0.85	0.90529	11.2653	17.6737	10.1724	7.25865	11.9719	19.4919	10.1984	11.6735
		TAG50:1-FA14:0	1.02	0.91	0.988755	6.30375	8.93684	6.41452	4.55858	6.87058	9.89388	6.23287	8.00511
		TAG50:1-FA16:0	1.12	0.96	1.01959	152.419	162.324	171.21	92.4389	162.093	178.64	155.405	123.493
		TAG50:1-FA16:1	1.07	0.81	0.885798	8.56881	14.4273	9.20267	7.20177	9.392	16.0642	7.59023	7.71373
		TAG50:1-FA18:0	1.05	0.88	0.960326	12.0496	18.686	12.6458	10.1445	13.1683	20.7657	11.5715	14.2134
		TAG50:1-FA18:1	1.09	0.97	1.03716	103.04	110.692	112.142	62.9095	110.275	121.958	106.869	88.864
		TAG50:1-FA20:1	1.2	1.02	1.0894	0.63256	0.676875	0.759613	0.6174	0.673575	0.74285	0.689108	1.05431
		TAG50:2-FA14:0	1.16	0.8	0.871833	37.6007	57.4524	43.6174	26.8353	40.9	63.8677	32.7815	38.6152
		TAG50:2-FA14:1	0.98	0.83	0.901802	0.69606	1.0374	0.68461	0.487181	0.759046	1.15443	0.627708	0.788818
		TAG50:2-FA16:0	1.18	0.95	1.02536	128.034	146.558	150.733	85.1834	138.207	161.984	131.28	97.4593
		TAG50:2-FA16:1	1.07	0.78	0.860882	63.5384	96.6067	67.9601	45.4264	70.0333	107.305	54.6991	49.4411
		TAG50:2-FA18:0	0.92	0.9	0.996384	2.85734	4.17319	2.63936	2.09113	3.17122	4.61371	2.84701	3.6797
		TAG50:2-FA18:1	1.12	0.82	0.900322	142.371	180.775	159.738	94.9553	155.507	200.388	128.18	112.791
		TAG50:2-FA18:2	1.13	1.04	1.11551	41.6071	48.2491	46.8782	26.5242	44.7939	53.0257	46.4131	34.6033
		TAG50:2-FA20:2	1.09	0.83	0.900285	0.455097	0.895039	0.49607	0.430879	0.495479	0.995275	0.409717	0.583189
		TAG50:3-FA14:0	1.12	0.78	0.864998	18.9383	34.1748	21.2555	15.2643	21.0785	37.9567	16.3816	18.3514
		TAG50:3-FA14:1	0.89	0.69	0.770108	2.43476	3.87286	2.17496	1.30239	2.70294	4.30128	1.87502	1.8675
		TAG50:3-FA16:0	1.09	0.85	0.930533	33.7958	53.7971	36.9633	22.8198	37.1926	59.7114	31.4481	26.181
		TAG50:3-FA16:1	1	0.7	0.786457	36.9225	67.2682	36.9132	24.759	41.3735	74.7326	29.038	25.6411
		TAG50:3-FA18:0	1.01	1.01	1.09496	0.477093	0.609483	0.47996	0.413567	0.518221	0.671691	0.522396	0.795926
		TAG50:3-FA18:1	0.96	0.68	0.761805	36.3165	68.8506	34.9656	21.7983	40.5596	76.5629	27.6661	26.0164
		TAG50:3-FA18:2	1.15	0.79	0.867979	50.4819	86.3559	57.8228	35.7443	55.8012	95.9611	43.8172	39.8067
		TAG50:3-FA18:3	0.94	0.99	1.07337	4.86961	6.36444	4.58671	2.89167	5.29346	6.99327	5.22691	5.31461
		TAG50:3-FA20:3	0.87	0.78	0.862977	0.578067	1.25616	0.50557	0.493684	0.643321	1.39736	0.498858	0.711566
		TAG50:4-FA14:0	1.06	0.88	0.984268	2.3286	4.26044	2.46249	1.91193	2.61316	4.72996	2.29197	2.7169
		TAG50:4-FA14:1	0.88	0.62	0.695273	0.761643	1.61954	0.671083	0.500685	0.855862	1.80315	0.52955	0.575556
		TAG50:4-FA16:0	1.02	0.73	0.811487	2.20564	4.72067	2.25029	1.57733	2.44878	5.25695	1.78985	1.9759
		TAG50:4-FA16:1	0.81	0.59	0.669179	3.02118	7.50538	2.45443	1.66951	3.45319	8.35982	2.02171	1.91158
		TAG50:4-FA18:1	0.96	0.75	0.842841	2.26012	4.45023	2.17921	1.60633	2.52817	4.95459	1.90492	2.48339
		TAG50:4-FA18:2	1.01	0.74	0.83114	4.46814	9.37138	4.4996	3.30172	5.03243	10.4322	3.71365	3.54764
		TAG50:4-FA18:3	0.96	0.75	0.846866	2.85062	5.96408	2.74304	1.96849	3.21391	6.63867	2.41409	2.86046
		TAG50:4-FA20:3	0.8	0.66	0.743789	0.16663	0.377591	0.133437	0.094738	0.18895	0.420625	0.123937	0.128215
		TAG50:4-FA20:4	0.97	0.99	1.10134	0.457707	0.992694	0.445667	0.510154	0.509758	1.1044	0.504092	0.966681
		TAG50:5-FA14:0	0.76	0.76	0.861148	0.281727	0.538017	0.21386	0.180007	0.319504	0.596637	0.242608	0.269214
		TAG50:5-FA14:1	0.85	0.69	0.781153	0.208783	0.407958	0.178543	0.132639	0.237471	0.453141	0.163092	0.158107
		TAG50:5-FA16:0	0.96	0.69	0.760547	0.248577	0.525452	0.239247	0.186117	0.275704	0.585724	0.189054	0.229412
		TAG50:5-FA16:1	0.58	0.46	0.535694	0.28726	0.849203	0.166327	0.118732	0.335192	0.946835	0.153883	0.148784
		TAG50:5-FA18:1	0.94	0.7	0.790016	0.28905	0.532171	0.27034	0.211736	0.325242	0.591542	0.228354	0.221711
		TAG50:5-FA18:2	0.99	0.83	0.921686	0.58011	1.00691	0.577123	0.455872	0.647988	1.11857	0.534679	0.58751
		TAG50:5-FA18:3	0.68	0.63	0.723652	0.475723	1.10358	0.323443	0.260789	0.545533	1.22798	0.344258	0.360731
		TAG50:5-FA20:4	0.71	0.61	0.7025	0.232473	0.658674	0.164157	0.150738	0.266475	0.735142	0.163312	0.252851
		TAG50:5-FA20:5	0.94	0.95	1.02324	0.137847	0.235474	0.13025	0.149458	0.14835	0.260353	0.14105	0.214011
		TAG50:6-FA20:4	0.93	0.68	0.746843	0.0749767	0.130356	0.0695733	0.0359278	0.0824708	0.145203	0.0559958	0.0460723
		TAG51:0-FA16:0	0.94	0.93	1.00044	0.957183	1.02498	0.896243	0.63898	1.02558	1.12487	0.9576	1.21651
		TAG51:0-FA17:0	0.95	0.95	1.02232	0.51402	0.46375	0.486993	0.351994	0.550612	0.506093	0.525492	0.609676
		TAG51:0-FA18:0	0.83	0.9	0.965737	0.486537	0.498782	0.403403	0.319712	0.524096	0.543983	0.469867	0.580553
		TAG51:1-FA15:0	1.13	0.97	1.01193	0.76225	0.56459	0.861673	0.505795	0.792971	0.611441	0.771346	0.86434
		TAG51:1-FA16:0	1.07	0.95	1.00574	4.73072	4.25993	5.07008	3.09692	5.00575	4.67563	4.75788	4.88624
		TAG51:1-FA17:0	1.11	0.94	0.985737	3.95132	3.73025	4.37225	2.56944	4.15973	4.1101	3.89497	3.97906
		TAG51:1-FA18:0	1.03	0.95	1.00242	1.07687	0.898451	1.10774	0.702357	1.13547	0.979117	1.07948	1.25228
		TAG51:1-FA18:1	1.13	0.94	0.975159	5.87769	5.5525	6.66406	3.7504	6.10111	6.1104	5.73168	6.39896
		TAG51:2-FA15:0	1.11	0.89	0.945176	3.43362	2.23637	3.81937	1.82055	3.63297	2.41116	3.24537	2.55782
		TAG51:2-FA16:0	1.05	0.9	0.959853	7.16068	5.21076	7.53342	3.80248	7.66884	5.66408	6.8732	4.85459
		TAG51:2-FA16:1	1.02	0.76	0.833284	1.29826	1.47684	1.31785	0.85052	1.41609	1.63267	1.08182	0.928925
		TAG51:2-FA17:0	1.17	0.88	0.936788	2.85341	3.1217	3.32507	1.95136	3.02308	3.45515	2.67304	2.44274
		TAG51:2-FA18:0	1.1	0.95	1.00855	0.454243	0.383382	0.500627	0.312718	0.480121	0.417281	0.458125	0.506981
		TAG51:2-FA18:1	1.15	0.87	0.919297	13.6102	10.4029	15.5912	7.30687	14.3973	11.404	12.5118	9.9877
		TAG51:2-FA18:2	1.19	0.95	0.979198	2.16631	2.25409	2.58459	1.56657	2.24352	2.46008	2.12125	2.14524
		TAG51:3-FA15:0	1.33	0.92	0.982987	2.1738	1.71834	2.89808	1.6531	2.32159	1.86955	2.13682	1.87357
		TAG51:3-FA16:0	1.16	0.89	0.949362	2.93236	1.96599	3.38879	1.67345	3.12347	2.14388	2.78387	1.88316
		TAG51:3-FA16:1	1	0.74	0.805028	1.88376	1.78924	1.89229	1.0201	2.0594	1.96018	1.51648	1.02526
		TAG51:3-FA17:0	1.12	0.85	0.918568	0.549383	0.65928	0.612853	0.396777	0.595221	0.729257	0.504646	0.497584
		TAG51:3-FA18:1	1.21	0.83	0.889287	5.50654	4.66162	6.65984	3.28465	5.89195	5.1193	4.8969	4.09173
		TAG51:3-FA18:2	1.24	0.88	0.945259	4.26993	3.73054	5.31457	2.99167	4.57817	4.08206	4.03619	3.35847
		TAG51:3-FA18:3	0.92	1.07	1.15786	0.18531	0.160378	0.170673	0.126564	0.200788	0.172788	0.214563	0.265031
		TAG51:4-FA15:0	1.2	0.95	1.02741	0.53889	0.500467	0.64631	0.418767	0.584875	0.545024	0.553658	0.467436
		TAG51:4-FA16:0	1.19	0.86	0.926798	0.349833	0.374222	0.41528	0.224637	0.375246	0.413402	0.324225	0.280898
		TAG51:4-FA16:1	1.14	0.68	0.739289	0.817447	1.11125	0.935183	0.557381	0.894896	1.22993	0.604329	0.49962
		TAG51:4-FA18:1	1.1	0.9	0.984973	0.742157	0.707276	0.81907	0.499156	0.812067	0.774443	0.731004	0.75643
		TAG51:4-FA18:2	1.08	0.86	0.94207	1.23867	1.27583	1.34099	0.906423	1.36456	1.3905	1.16692	0.817882
		TAG51:4-FA18:3	1.08	0.9	0.97232	0.429707	0.506388	0.463047	0.289728	0.465471	0.55878	0.417813	0.483824
		TAG51:4-FA20:4	1.23	1.29	1.36729	0.120253	0.174541	0.148267	0.158689	0.127612	0.19042	0.164421	0.334253
		TAG51:5-FA18:2	1	1.04	1.16533	0.17618	0.178544	0.176283	0.110053	0.196546	0.193911	0.205308	0.165829
		TAG51:5-FA18:3	1	0.91	1.0083	0.12002	0.128986	0.120523	0.0833077	0.132637	0.141496	0.121017	0.119235
		TAG52:0-FA16:0	0.99	0.93	0.995742	3.41444	3.75251	3.39403	2.26325	3.66293	4.13333	3.3999	3.2991
		TAG52:0-FA18:0	0.97	0.89	0.957379	5.20022	5.9464	5.02369	3.44509	5.61632	6.55754	4.97858	4.82616
		TAG52:0-FA20:0	1.02	0.85	0.896562	3.28388	1.74529	3.35766	1.25039	3.48418	1.78601	2.9442	1.57538
		TAG52:1-FA16:0	1.12	0.9	0.954309	49.778	54.7614	55.6183	27.8183	53.0669	60.7148	47.5036	37.0586
		TAG52:1-FA16:1	0.97	0.72	0.775974	0.978657	1.95063	0.94986	0.584511	1.06169	2.1799	0.759413	0.841643
		TAG52:1-FA18:0	1.13	0.89	0.944721	42.4018	53.5449	47.8016	26.5674	44.9964	59.5299	40.0578	36.5425
		TAG52:1-FA18:1	1.06	0.86	0.925107	65.9687	70.5811	70.1272	31.9719	70.8449	78.1449	61.0281	44.9382
		TAG52:1-FA20:0	1.26	0.73	0.790975	11.7687	11.6054	14.8821	7.41496	12.6772	12.7544	9.30877	8.29268
		TAG52:1-FA20:1	0.96	0.92	0.98362	1.3187	1.13467	1.26263	0.693724	1.41258	1.22744	1.2971	1.07511
		TAG52:2-FA14:0	1.28	0.9	0.969005	0.814457	0.791498	1.04551	0.736172	0.876596	0.865524	0.789213	0.87215
		TAG52:2-FA16:0	1.1	0.89	0.954267	218.944	171.574	240.081	93.8046	234.248	188.201	208.931	119.614
		TAG52:2-FA16:1	0.93	0.68	0.74602	9.59442	17.0236	8.93432	4.46726	10.545	18.9744	7.15763	6.48546
		TAG52:2-FA18:0	1.13	0.87	0.937424	24.605	35.2957	27.8757	14.574	26.4776	39.2554	23.0653	17.9254
		TAG52:2-FA18:1	1.09	0.9	0.951137	332.453	221.539	361.885	129.426	352.994	241.951	316.209	163.15
		TAG52:2-FA18:2	1.12	0.93	1.01678	23.8588	25.9357	26.6039	13.3188	25.9882	28.5279	24.2591	15.7134
		TAG52:2-FA20:0	1.05	0.64	0.720296	2.78276	4.49748	2.92005	1.79566	3.12175	4.98203	2.00441	1.79989
		TAG52:2-FA20:1	1.05	0.77	0.852174	2.62489	3.04989	2.75986	1.73454	2.89394	3.36012	2.23686	2.05373
		TAG52:2-FA20:2	1.01	0.87	0.934536	0.92364	1.40065	0.931107	0.632394	0.989842	1.54631	0.863175	0.773386
		TAG52:3-FA14:0	1.09	0.8	0.883182	0.508233	0.868843	0.55642	0.393299	0.562079	0.96426	0.448862	0.522699
		TAG52:3-FA16:0	1.21	0.94	1.01904	166.937	148.775	201.966	94.8567	181.687	162.378	170.115	95.7565
		TAG52:3-FA16:1	0.93	0.66	0.735762	43.2368	67.2286	39.9982	18.3659	47.9612	74.5546	31.812	25.932
		TAG52:3-FA18:0	1.1	0.83	0.906785	4.0503	6.87163	4.44475	3.07957	4.44066	7.65123	3.67275	3.58394
		TAG52:3-FA18:1	1.1	0.88	0.962182	210.365	197.285	232.315	102.073	230.424	215.601	202.41	115.794
		TAG52:3-FA18:2	1.2	0.92	1.00555	161.222	149.563	193.479	90.9751	175.793	163.489	162.116	92.2658
		TAG52:3-FA18:3	1.18	0.88	0.951193	3.40113	5.11119	4.02064	2.73275	3.6922	5.67674	3.23513	3.13449
		TAG52:3-FA20:0	1.09	0.86	0.951234	0.745693	0.778976	0.815687	0.411995	0.826913	0.85171	0.709329	0.447137
		TAG52:3-FA20:1	0.98	0.67	0.752343	0.892013	1.60545	0.870717	0.527771	1.00444	1.78249	0.6711	0.615739
		TAG52:3-FA20:2	1	0.71	0.79274	1.42338	2.61692	1.42672	0.923146	1.59244	2.90973	1.12837	0.987639
		TAG52:3-FA20:3	0.95	0.87	0.948769	1.48304	2.82113	1.40181	1.11008	1.6129	3.12934	1.40706	1.40538
		TAG52:3-FA22:1	1.16	0.84	0.925819	0.213217	0.257535	0.246463	0.115735	0.234683	0.284344	0.1974	0.120699
		TAG52:4-FA14:0	0.91	0.79	0.894703	0.366267	0.721342	0.33411	0.24674	0.415396	0.801044	0.3277	0.366076
		TAG52:4-FA16:0	1.23	1.08	1.19946	54.6358	52.7837	67.193	38.9566	60.8515	57.0639	65.5335	44.6003
		TAG52:4-FA16:1	0.9	0.58	0.660145	23.3497	48.5249	21.0505	12.1475	26.496	53.9126	15.4142	11.8883
		TAG52:4-FA18:0	1	0.75	0.841457	0.40211	0.83577	0.40347	0.369418	0.449267	0.931595	0.338358	0.406648
		TAG52:4-FA18:1	0.99	0.73	0.823231	39.9238	67.0456	39.4215	22.4763	44.9389	74.2829	32.8665	24.4838
		TAG52:4-FA18:2	1.24	1.03	1.14713	82.4072	81.5187	102.277	60.643	91.5827	88.291	94.5319	63.5102
		TAG52:4-FA18:3	1.09	0.88	0.982197	19.976	26.3829	21.6857	12.9635	22.3517	29.0629	19.6204	15.7407
		TAG52:4-FA20:0	1.21	1.03	1.14354	0.466357	0.470539	0.56323	0.331368	0.520058	0.509652	0.533296	0.378333
		TAG52:4-FA20:2	0.93	0.65	0.729701	0.363517	0.748396	0.33786	0.191775	0.409746	0.833171	0.265258	0.20299
		TAG52:4-FA20:3	0.85	0.64	0.733694	1.6413	4.03925	1.39282	1.06183	1.8741	4.50185	1.20421	1.15272
		TAG52:4-FA20:4	0.9	0.86	0.922329	3.22207	7.30849	2.88459	2.40901	3.46253	8.11149	2.97181	3.89502
		TAG52:4-FA22:1	1.04	0.87	0.971459	0.202693	0.272134	0.210173	0.115063	0.227217	0.299902	0.196908	0.128033
		TAG52:4-FA22:4	1.05	0.77	0.859441	0.238493	0.517506	0.249993	0.177149	0.265354	0.576512	0.204971	0.239426
		TAG52:5-FA14:0	0.78	0.73	0.829453	0.218683	0.537873	0.169703	0.155637	0.249025	0.599422	0.181388	0.213136
		TAG52:5-FA16:0	1.09	1.16	1.3019	6.86549	7.51156	7.50335	5.04455	7.71359	8.1277	8.93816	7.64576
		TAG52:5-FA16:1	0.92	0.57	0.652323	6.79878	16.3746	6.26247	3.99977	7.7769	18.2333	4.435	3.65684
		TAG52:5-FA18:1	0.75	0.52	0.596814	3.90056	9.5482	2.93698	2.07541	4.49733	10.6277	2.32791	2.01016
		TAG52:5-FA18:2	1.06	0.98	1.10668	10.566	14.2433	11.251	7.15241	11.9715	15.6196	11.6932	9.58435
		TAG52:5-FA18:3	1.07	1.1	1.23877	7.92771	9.22731	8.46042	5.72669	8.95091	10.0254	9.8206	8.33974
		TAG52:5-FA20:3	0.7	0.58	0.670173	0.27805	0.678147	0.19552	0.117989	0.319183	0.755341	0.186342	0.142259
		TAG52:5-FA20:4	0.6	0.5	0.578935	2.25406	6.74427	1.358	1.16879	2.61105	7.52341	1.30495	1.30205
		TAG52:5-FA20:5	0.85	0.88	0.937964	0.696233	1.36999	0.59504	0.572352	0.746162	1.52646	0.653042	0.684029
		TAG52:5-FA22:5	1.15	0.95	1.05002	0.4573	0.657513	0.526807	0.36552	0.505867	0.727811	0.480175	0.407484
		TAG52:6-FA14:0	0.79	0.74	0.832044	0.105583	0.201028	0.08381	0.0805877	0.118596	0.223319	0.08785	0.0818267
		TAG52:6-FA16:0	1.1	0.96	1.06277	0.718383	0.966852	0.789247	0.610743	0.798942	1.06478	0.763479	0.68697
		TAG52:6-FA16:1	0.7	0.54	0.631166	0.720393	1.80621	0.501613	0.341943	0.8396	2.00898	0.454687	0.373787
		TAG52:6-FA18:1	0.91	0.65	0.739293	0.22415	0.404496	0.203197	0.185378	0.253537	0.449032	0.165713	0.15421
		TAG52:6-FA18:2	0.85	0.7	0.809999	0.84799	1.65885	0.717827	0.531927	0.976592	1.83868	0.686871	0.612301
		TAG52:6-FA18:3	1.04	0.95	1.06535	1.28538	1.86065	1.33096	1.09595	1.44455	2.05018	1.36937	1.26808
		TAG52:6-FA20:4	0.57	0.55	0.63741	0.299663	0.841735	0.170797	0.124512	0.346442	0.938747	0.191008	0.179207
		TAG52:6-FA20:5	0.68	0.57	0.649321	0.471813	1.19245	0.321443	0.309991	0.54115	1.3293	0.306358	0.289877
		TAG52:6-FA22:6	1.37	0.93	0.975266	0.50103	0.712877	0.68873	0.698984	0.527462	0.787526	0.488638	0.559023
		TAG52:7-FA16:0	0.9	0.91	0.97811	0.617773	0.6684	0.55633	0.384363	0.665179	0.733101	0.60425	0.722696
		TAG52:7-FA18:1	1.05	0.92	0.976894	0.313737	0.296653	0.32816	0.183571	0.33225	0.326095	0.306487	0.305485
		TAG52:7-FA20:5	0.88	0.69	0.755922	0.116083	0.203068	0.10168	0.0628181	0.127596	0.226236	0.08775	0.0688455
		TAG52:7-FA22:6	1.49	0.98	1.03293	0.272243	0.23064	0.404727	0.304944	0.287963	0.253805	0.281208	0.281939
		TAG52:8-FA16:1	1	0.73	0.788484	0.30138	0.447854	0.30267	0.211752	0.323992	0.498958	0.237633	0.249974
		TAG52:8-FA18:2	1.2	0.92	0.952175	0.19676	0.218674	0.23579	0.14022	0.203033	0.239468	0.18735	0.196104
		TAG53:0-FA16:0	1.02	0.87	0.94947	0.47035	0.670172	0.47882	0.364197	0.515492	0.743387	0.446583	0.40083
		TAG53:1-FA16:0	0.99	0.79	0.847627	1.27873	1.55169	1.26672	0.679014	1.37763	1.72011	1.08388	0.903329
		TAG53:1-FA17:0	1.04	0.85	0.895246	0.954383	0.871367	0.9936	0.576281	1.00442	0.962903	0.854408	0.75747
		TAG53:1-FA18:0	0.94	0.86	0.918539	0.901187	0.790654	0.849587	0.52238	0.9617	0.865498	0.827775	0.742433
		TAG53:1-FA18:1	1.06	0.82	0.861408	2.26225	2.38444	2.39484	1.25772	2.38917	2.64621	1.94872	1.81944
		TAG53:2-FA16:0	1.08	0.87	0.923067	3.93522	2.44342	4.24244	1.72091	4.1932	2.65381	3.63247	1.90522
		TAG53:2-FA17:0	1.02	0.76	0.80763	4.74308	4.80877	4.81899	2.30043	5.0635	5.31814	3.83066	2.60422
		TAG53:2-FA18:0	1.06	0.84	0.874064	1.21298	0.989423	1.28333	0.580099	1.26936	1.09157	1.06022	0.749256
		TAG53:2-FA18:1	1.06	0.75	0.794601	12.5495	12.788	13.3063	5.8519	13.2799	14.1773	9.97185	6.96523
		TAG53:2-FA18:2	1.16	0.81	0.86016	0.860053	1.00907	0.998207	0.582191	0.914608	1.11522	0.739783	0.73917
		TAG53:3-FA16:0	1.15	0.88	0.92947	8.86421	3.64376	10.1706	3.45963	9.31029	3.88837	8.23902	3.19541
		TAG53:3-FA17:0	1.16	0.75	0.803893	3.36182	3.98532	3.89392	2.12386	3.61895	4.40751	2.70255	1.95464
		TAG53:3-FA18:0	1.07	0.79	0.810742	0.417437	0.217496	0.447847	0.130807	0.430913	0.239186	0.338433	0.195467
		TAG53:3-FA18:1	1.05	0.78	0.832693	14.2202	10.1112	14.9536	4.96861	15.1368	11.0552	11.8411	5.92243
		TAG53:3-FA18:2	1.14	0.78	0.850133	3.64124	3.85034	4.15717	2.2114	3.9555	4.23936	3.09554	2.20614
		TAG53:4-FA16:0	1.34	0.92	0.968819	2.5424	1.52716	3.41798	1.61729	2.68603	1.64301	2.46313	1.45025
		TAG53:4-FA17:0	1.11	0.86	0.949268	0.860817	0.942645	0.95743	0.548505	0.946246	1.03656	0.817146	0.566076
		TAG53:4-FA18:0	0.94	0.84	0.893324	0.0446133	0.0318041	0.0419567	0.0130515	0.0476	0.0346144	0.0398542	0.0280009
		TAG53:4-FA18:1	1.06	0.72	0.773847	3.47943	2.58493	3.67813	1.10455	3.71715	2.83667	2.69255	1.69478
		TAG53:4-FA18:2	1.06	0.83	0.908785	3.23076	2.95658	3.42617	1.69111	3.54993	3.2206	2.93607	1.69355
		TAG53:4-FA18:3	1.05	0.84	0.918786	0.371713	0.463029	0.39185	0.2549	0.408163	0.511537	0.341525	0.326777
		TAG53:4-FA20:4	0.91	0.91	0.962299	0.10371	0.157433	0.0939633	0.0746424	0.109917	0.174207	0.0998	0.128645
		TAG53:5-FA18:2	0.49	1.13	1.31132	0.200317	0.329138	0.0972067	0.0292275	0.232604	0.362056	0.262679	0.39205
		TAG53:5-FA18:3	0.97	0.86	0.95943	0.284957	0.297922	0.275703	0.163328	0.317742	0.325486	0.273396	0.210008
		TAG53:5-FA20:4	0.88	0.69	0.759221	0.1568	0.292073	0.138303	0.0962467	0.172033	0.325094	0.119046	0.119118
		TAG53:6-FA18:2	1.16	1.53	1.5974	0.0893433	0.0652969	0.103577	0.060975	0.0929958	0.0702159	0.142717	0.161099
		TAG53:6-FA20:4	0.99	0.88	0.957192	0.0535333	0.0601282	0.05315	0.0312735	0.0584708	0.066344	0.0512417	0.0447841
		TAG53:7-FA18:3	0.67	1.88	2.14086	0.00685667	0.00811787	0.00463667	0.00270472	0.0077875	0.00883591	0.0146792	0.0218613
		TAG54:0-FA16:0	1.08	1.12	1.1504	0.35789	0.355094	0.38655	0.225389	0.367212	0.38439	0.411717	0.570979
		TAG54:0-FA18:0	1.04	0.8	0.855085	0.809383	1.04958	0.84359	1.02375	0.867333	1.15745	0.692092	0.738612
		TAG54:1-FA16:0	1.16	0.96	0.995707	1.64384	1.35356	1.91255	0.983629	1.71142	1.4855	1.63678	1.45238
		TAG54:1-FA18:0	1.15	0.85	0.91424	6.80824	8.14392	7.85524	10.2685	7.29597	9.0256	6.22436	5.59393
		TAG54:1-FA18:1	1.12	0.87	0.927266	6.02527	7.08465	6.73778	6.88998	6.42015	7.85986	5.58703	5.06276
		TAG54:1-FA20:0	1.21	0.78	0.819075	27.9934	13.6097	33.7729	11.605	29.5107	14.4963	22.9287	11.1805
		TAG54:1-FA20:1	1.06	0.85	0.904927	0.886117	0.648201	0.940733	0.433594	0.943579	0.706999	0.801871	0.562449
		TAG54:2-FA16:0	1.18	0.87	0.926315	5.87136	4.29521	6.94892	3.24656	6.22577	4.70664	5.43873	3.39119
		TAG54:2-FA18:0	1.05	0.81	0.880855	27.4785	36.4126	28.8907	26.5142	29.742	40.413	24.2046	18.4268
		TAG54:2-FA18:1	1	0.82	0.894469	54.552	67.1704	54.3744	41.6522	59.2432	74.4211	48.7951	36.3611
		TAG54:2-FA18:2	1.09	0.91	0.993269	2.31382	2.75889	2.53333	2.25665	2.52573	3.03762	2.29824	1.7259
		TAG54:2-FA20:0	1.19	0.72	0.799452	16.1058	16.0512	19.1142	9.34854	17.7843	17.5353	12.8758	7.96591
		TAG54:2-FA20:1	1.1	0.81	0.869688	7.79179	6.15367	8.59312	3.78497	8.33911	6.75248	6.77642	4.39697
		TAG54:2-FA20:2	1.02	0.81	0.878392	0.4557	0.551928	0.464197	0.242951	0.495087	0.610563	0.400283	0.281445
		TAG54:3-FA16:0	1.16	0.84	0.919419	5.40367	6.80989	6.25003	3.0969	5.89692	7.52688	4.96823	3.29743
		TAG54:3-FA16:1	1.13	0.69	0.753012	1.33072	1.50162	1.50885	0.82474	1.4471	1.65931	1.00205	0.76484
		TAG54:3-FA18:0	1.05	0.93	1.03979	15.6595	18.0348	16.4375	16.5515	17.4509	19.7385	16.2825	11.3491
		TAG54:3-FA18:1	0.96	0.9	0.986772	144.539	145.999	138.592	79.7299	158.146	160.245	142.627	93.8074
		TAG54:3-FA18:2	1.04	0.96	1.06988	14.8558	16.4677	15.4954	14.5278	16.5975	17.9847	15.8939	11.1497
		TAG54:3-FA18:3	1.2	0.99	1.10274	0.27588	0.32282	0.331947	0.572872	0.306183	0.353867	0.304225	0.273869
		TAG54:3-FA20:1	1.09	0.75	0.82911	4.93307	6.34203	5.36572	2.64886	5.45866	7.00448	4.09006	2.76903
		TAG54:3-FA20:2	0.99	0.76	0.838298	3.75908	5.18955	3.74	1.79726	4.135	5.74576	3.15123	2.1714
		TAG54:3-FA20:3	0.95	0.78	0.868135	0.63611	1.08557	0.603533	0.411332	0.703904	1.20576	0.552229	0.477335
		TAG54:4-FA16:0	1.04	0.81	0.903537	4.7846	7.4541	4.98807	2.86607	5.3141	8.25966	4.32306	3.08974
		TAG54:4-FA16:1	0.92	0.63	0.708196	0.79363	1.44904	0.72913	0.386242	0.896892	1.60852	0.562046	0.411451
		TAG54:4-FA18:0	1.42	1.3	1.40897	5.50051	5.76065	7.80824	9.4405	5.97457	6.10015	7.75006	6.79432
		TAG54:4-FA18:1	0.98	0.92	1.03952	73.0889	96.8233	71.7915	60.0404	82.8282	106.128	75.9771	53.1485
		TAG54:4-FA18:2	1.04	0.99	1.11257	39.9564	50.2612	41.709	35.1093	44.9819	54.9789	44.4542	31.8827
		TAG54:4-FA18:3	1.26	0.99	1.11077	1.82761	2.50539	2.30691	4.21436	2.05107	2.75671	2.03005	1.86114
		TAG54:4-FA20:1	0.94	0.65	0.735571	0.829803	1.46297	0.776167	0.505811	0.93935	1.62211	0.610379	0.498408
		TAG54:4-FA20:2	1.01	0.71	0.790293	2.2109	3.81001	2.23485	1.19992	2.46448	4.23059	1.74726	1.27842
		TAG54:4-FA20:3	0.83	0.72	0.815462	4.46139	7.71437	3.71329	2.21742	5.04278	8.54511	3.63809	2.8122
		TAG54:4-FA20:4	0.87	0.75	0.828162	1.36348	2.82342	1.18922	0.883489	1.50948	3.14525	1.12918	1.18953
		TAG54:4-FA22:1	1	0.88	0.993487	0.242353	0.331884	0.243027	0.207666	0.274263	0.364693	0.240775	0.162852
		TAG54:4-FA22:4	0.98	0.89	0.974795	0.42208	0.863141	0.414893	0.30938	0.461658	0.960263	0.411442	0.407801
		TAG54:5-FA16:0	0.98	0.75	0.845173	3.734	7.41359	3.64649	2.57165	4.18667	8.2469	3.15588	2.55126
		TAG54:5-FA16:1	0.86	0.59	0.667685	0.74631	1.69873	0.638857	0.334226	0.843975	1.89348	0.4983	0.370537
		TAG54:5-FA18:0	1.45	1.33	1.42864	0.911867	1.07831	1.32222	1.85993	0.97755	1.13104	1.30272	1.30336
		TAG54:5-FA18:1	1.37	1.16	1.27413	27.0654	35.2192	37.1318	41.7139	29.7644	37.7975	34.4849	30.5477
		TAG54:5-FA18:2	1.41	1.32	1.43432	29.3374	35.8672	41.5116	44.5324	31.7586	37.6106	42.0791	43.516
		TAG54:5-FA18:3	1.1	0.95	1.07627	5.9018	9.26482	6.49405	9.10186	6.71329	10.1868	6.35192	5.38115
		TAG54:5-FA20:2	0.86	0.74	0.846538	0.291983	0.515766	0.250007	0.140871	0.332925	0.57107	0.247175	0.172578
		TAG54:5-FA20:3	0.83	0.68	0.776486	2.35833	4.65643	1.96025	1.21011	2.68502	5.16902	1.83121	1.43351
		TAG54:5-FA20:4	0.68	0.68	0.77996	6.0616	11.757	4.10589	2.79376	6.94923	13.0282	4.7278	3.78387
		TAG54:5-FA20:5	0.7	0.71	0.788266	0.261587	0.466412	0.18241	0.152371	0.2888	0.518559	0.2062	0.183491
		TAG54:5-FA22:1	1.27	1.13	1.23721	0.216587	0.261892	0.274577	0.275481	0.237062	0.280105	0.267963	0.228831
		TAG54:5-FA22:4	0.79	0.63	0.73044	0.348973	0.842082	0.27703	0.226644	0.401975	0.937326	0.254904	0.227585
		TAG54:5-FA22:5	1.08	0.9	0.973807	0.890183	1.6813	0.962897	0.798824	0.967163	1.87329	0.866867	0.756682
		TAG54:6-FA16:0	0.97	0.72	0.79742	2.077	4.35066	2.02164	1.6012	2.31196	4.84737	1.65624	1.33872
		TAG54:6-FA16:1	0.69	0.67	0.775093	0.329503	0.79103	0.228093	0.150881	0.381533	0.879826	0.255396	0.189143
		TAG54:6-FA18:1	1.4	1.33	1.43511	4.54817	5.75634	6.37658	8.06949	4.90886	5.95209	6.52713	6.75224
		TAG54:6-FA18:2	1.53	2.87	2.9899	11.7264	16.0376	17.9973	28.2783	12.197	15.2	35.0606	54.308
		TAG54:6-FA18:3	1.48	1.38	1.47888	4.2454	5.26806	6.28588	8.14533	4.5551	5.38932	6.27843	6.69215
		TAG54:6-FA20:3	0.82	0.81	0.916708	0.27921	0.508596	0.228247	0.132918	0.318042	0.563708	0.255954	0.196922
		TAG54:6-FA20:4	0.79	0.66	0.749087	3.59437	7.94885	2.85035	1.98455	4.0837	8.84291	2.6925	2.18395
		TAG54:6-FA20:5	0.63	0.65	0.745668	1.49628	2.7903	0.942663	0.787404	1.71324	3.09132	1.11573	1.00647
		TAG54:6-FA22:5	1.06	0.71	0.78993	0.722933	1.48593	0.767	0.624418	0.807637	1.65563	0.571067	0.472881
		TAG54:6-FA22:6	1.43	1.07	1.10701	1.36902	1.76123	1.95968	1.84839	1.4192	1.94604	1.51551	1.21972
		TAG54:7-FA16:1	0.89	0.64	0.723528	0.202543	0.467092	0.181103	0.156615	0.227333	0.521059	0.146546	0.0970734
		TAG54:7-FA18:1	1.28	1.21	1.3038	0.556463	0.609265	0.71004	0.818617	0.599942	0.64248	0.725517	0.650604
		TAG54:7-FA18:2	1.66	3.38	3.37268	2.353	3.45346	3.90985	6.88529	2.34573	3.01867	7.93592	13.0756
		TAG54:7-FA18:3	1.7	2.81	2.80394	1.81349	2.51308	3.07532	5.13186	1.80797	2.14315	5.0849	7.84861
		TAG54:7-FA20:4	0.71	0.61	0.692628	0.5115	1.04957	0.36146	0.203314	0.578229	1.16699	0.354279	0.268269
		TAG54:7-FA20:5	0.82	0.67	0.743483	1.03971	1.94394	0.848863	0.596657	1.15812	2.16339	0.773004	0.570208
		TAG54:7-FA22:5	1.13	0.8	0.873085	0.181263	0.201585	0.20408	0.111589	0.199117	0.221735	0.158258	0.101664
		TAG54:7-FA22:6	1.3	0.84	0.907341	1.28849	1.30922	1.6783	1.23783	1.38648	1.43904	1.1691	0.816356
		TAG54:8-FA18:2	1.59	2.08	2.1064	0.32266	0.376323	0.512123	0.750543	0.326254	0.328668	0.67965	0.94251
		TAG54:8-FA18:3	1.65	3.27	3.20476	0.372127	0.514577	0.613637	1.09841	0.364775	0.417393	1.19257	1.92797
		TAG54:8-FA20:4	1.03	0.69	0.74971	0.10045	0.123171	0.1034	0.04762	0.108363	0.136508	0.0753083	0.0554666
		TAG54:8-FA20:5	1.1	0.87	0.903799	0.72932	0.409315	0.802327	0.286646	0.761121	0.450058	0.659158	0.284896
		TAG54:8-FA22:6	1.38	0.84	0.90057	0.32646	0.284883	0.44944	0.265182	0.349125	0.313156	0.294	0.230757
		TAG55:1-FA16:0	1.12	0.83	0.893239	0.64142	0.791366	0.715917	0.414942	0.687979	0.87435	0.572942	0.320519
		TAG55:1-FA18:1	1	0.8	0.859674	0.524487	0.604951	0.52658	0.364619	0.563658	0.669269	0.450888	0.369811
		TAG55:2-FA18:1	1.01	0.77	0.824638	1.57371	1.78213	1.59253	0.981404	1.69601	1.97153	1.29774	1.01913
		TAG55:2-FA18:2	1.1	0.89	0.974292	0.15167	0.173848	0.167563	0.136523	0.166213	0.191774	0.147771	0.12869
		TAG55:3-FA18:1	1.13	0.87	0.922281	4.5585	3.2248	5.13479	2.40948	4.83533	3.53803	4.20422	2.51347
		TAG55:3-FA18:2	1.2	0.91	1.00957	0.392197	0.406849	0.471683	0.42619	0.435183	0.445203	0.39595	0.358752
		TAG55:4-FA18:1	1.15	0.85	0.906305	11.1208	6.83073	12.836	5.37528	11.8543	7.37695	10.0789	5.60458
		TAG55:4-FA18:2	1.08	0.99	1.12517	0.80999	0.717965	0.873337	0.818493	0.917608	0.764962	0.911379	0.769556
		TAG55:5-FA18:1	1.09	0.93	1.03756	2.0141	1.81054	2.18942	1.51532	2.24691	1.94726	2.08976	1.47225
		TAG55:5-FA18:2	1.13	1.12	1.26486	1.54465	1.33148	1.74523	1.64068	1.74679	1.40639	1.95376	1.95425
		TAG55:5-FA20:4	0.75	0.61	0.685155	0.1377	0.242112	0.102593	0.0636579	0.153508	0.268872	0.0943458	0.0691462
		TAG55:6-FA18:1	1.17	1.01	1.09312	0.2882	0.252109	0.338287	0.211665	0.310771	0.275874	0.315037	0.25818
		TAG55:6-FA20:4	0.84	0.77	0.837822	0.116657	0.10937	0.0985033	0.0438071	0.127204	0.119868	0.0977375	0.0557025
		TAG55:7-FA15:0	0.97	0.94	0.994782	0.0234767	0.0149964	0.02265	0.00867473	0.0249042	0.0158262	0.0233542	0.00910413
		TAG55:7-FA18:1	1.2	0.93	0.971792	0.327917	0.328695	0.39235	0.319792	0.344088	0.364133	0.318667	0.273644
		TAG55:7-FA20:3	0.95	0.92	0.977261	0.0130467	0.00701912	0.0124333	0.00421249	0.0137917	0.00749834	0.01275	0.00995678
		TAG55:7-FA22:6	1.36	0.91	0.943079	0.230597	0.118718	0.31249	0.163338	0.239925	0.126681	0.217471	0.144534
		TAG55:8-FA20:4	0.99	0.91	0.947674	0.01935	0.0149243	0.0192467	0.00581578	0.02005	0.0165751	0.0183375	0.0147791
		TAG56:1-FA16:0	1.14	1.11	1.16283	0.408237	0.437769	0.466243	0.280984	0.428617	0.471893	0.474708	0.584456
		TAG56:1-FA18:1	1.16	1.07	1.10622	0.72906	0.780966	0.845777	0.876495	0.757213	0.842549	0.806504	0.931513
		TAG56:10-FA18:2	1.2	0.88	0.979422	0.27914	0.296798	0.335323	0.300718	0.309754	0.324966	0.273396	0.240497
		TAG56:2-FA16:0	1.15	1.01	1.0784	0.528303	0.464613	0.605253	0.319596	0.566079	0.505836	0.569721	0.432514
		TAG56:2-FA18:0	1.09	0.89	0.96278	0.984177	0.809923	1.07523	0.950415	1.06922	0.879403	0.947546	0.653336
		TAG56:2-FA18:1	1.1	0.94	1.01107	2.62009	2.70127	2.88802	2.93932	2.82558	2.96519	2.64909	2.34276
		TAG56:2-FA20:0	1.06	0.75	0.83197	21.4176	22.4092	22.7361	13.7101	23.8372	24.4669	17.8188	12.1705
		TAG56:2-FA20:1	1.08	0.79	0.854766	1.65858	1.84401	1.78926	1.60137	1.80055	2.03861	1.4177	1.13641
		TAG56:3-FA16:0	1.09	0.81	0.881999	0.36028	0.442453	0.391853	0.203333	0.391296	0.489964	0.317767	0.215166
		TAG56:3-FA18:0	1.06	0.83	0.911472	0.613367	0.740892	0.652423	0.519938	0.671296	0.817269	0.559067	0.402032
		TAG56:3-FA18:1	1.01	0.86	0.93679	5.40563	5.36867	5.44154	4.20951	5.9128	5.87876	5.06394	3.65588
		TAG56:3-FA18:2	1.07	1.12	1.25893	0.485147	0.467155	0.52115	0.63082	0.544771	0.500796	0.610767	0.535077
		TAG56:3-FA20:0	1.05	0.93	1.06261	5.58274	6.30564	5.87092	4.70592	6.3826	6.78671	5.9323	5.18664
		TAG56:3-FA20:1	0.93	0.74	0.833081	5.26117	6.83516	4.87686	4.18672	5.91411	7.51779	4.38298	3.5047
		TAG56:3-FA20:2	0.89	0.73	0.797553	0.364573	0.499159	0.325027	0.177651	0.398233	0.554326	0.290767	0.217724
		TAG56:4-FA16:0	0.96	0.76	0.848207	0.427583	0.64721	0.40897	0.234464	0.474479	0.717438	0.362679	0.238588
		TAG56:4-FA18:0	0.98	0.7	0.768276	0.825783	1.53888	0.805997	0.513838	0.901258	1.71356	0.634429	0.545783
		TAG56:4-FA18:1	0.92	0.79	0.880588	3.10962	4.09893	2.86064	2.10672	3.4708	4.51649	2.7383	1.82626
		TAG56:4-FA18:2	1.13	1.13	1.25473	1.09214	1.12343	1.2306	1.21266	1.21232	1.20936	1.37035	1.11203
		TAG56:4-FA20:1	1.01	0.84	0.954696	2.34837	3.31908	2.38315	2.37095	2.6775	3.63694	2.24198	1.90586
		TAG56:4-FA20:2	0.86	0.73	0.803492	1.14376	1.53215	0.982307	0.554871	1.26573	1.69533	0.919004	0.626649
		TAG56:4-FA20:3	0.8	0.6	0.65937	0.681787	1.45508	0.543847	0.336777	0.752425	1.62116	0.44955	0.404432
		TAG56:4-FA20:4	0.85	0.61	0.67426	0.354283	0.753492	0.30225	0.23263	0.389808	0.838828	0.238879	0.23112
		TAG56:4-FA22:4	0.9	0.78	0.873744	0.17147	0.314501	0.154033	0.089109	0.192242	0.349427	0.149821	0.105524
		TAG56:5-FA16:0	0.88	0.67	0.76082	1.3326	2.93792	1.17257	0.742705	1.50495	3.27169	1.01387	0.802809
		TAG56:5-FA18:0	0.79	0.59	0.654567	0.936937	2.08772	0.744783	0.509739	1.0437	2.32509	0.613288	0.516267
		TAG56:5-FA18:1	0.87	0.7	0.783682	3.234	5.69523	2.82873	1.64571	3.62946	6.3239	2.53443	1.80901
		TAG56:5-FA18:2	1.15	1.18	1.30339	0.804443	0.938977	0.925757	0.82619	0.886571	1.01544	1.0485	0.975223
		TAG56:5-FA20:1	1.34	1.37	1.5112	0.727107	0.864799	0.9752	1.11167	0.801308	0.902593	1.0988	1.26637
		TAG56:5-FA20:2	0.93	0.76	0.853183	0.518543	0.807266	0.481263	0.347075	0.582854	0.893356	0.442412	0.324322
		TAG56:5-FA20:3	0.69	0.61	0.693547	1.27804	2.57842	0.881577	0.531495	1.44454	2.86702	0.886383	0.688784
		TAG56:5-FA20:4	0.73	0.53	0.594696	1.95035	4.39721	1.42879	1.24478	2.20423	4.89213	1.15987	0.904348
		TAG56:5-FA22:4	0.87	0.7	0.793492	1.34412	2.68468	1.17098	0.724957	1.5194	2.9845	1.06655	0.794492
		TAG56:5-FA22:5	0.93	0.71	0.78911	0.478973	0.929445	0.446877	0.293775	0.529892	1.035	0.377963	0.275998
		TAG56:6-FA16:0	0.79	0.65	0.734817	2.10049	4.46581	1.65614	1.11046	2.3924	4.96286	1.54348	1.12627
		TAG56:6-FA18:0	0.85	0.6	0.657878	0.49711	1.05809	0.424357	0.307258	0.545454	1.17808	0.327038	0.282032
		TAG56:6-FA18:1	0.77	0.7	0.799052	2.09611	3.95697	1.6142	1.06796	2.39485	4.38698	1.6749	1.22658
		TAG56:6-FA18:2	0.85	0.84	0.955263	0.778477	1.27324	0.663743	0.422232	0.883787	1.40647	0.74365	0.57191
		TAG56:6-FA18:3	0.98	1.04	1.16183	0.11852	0.135676	0.11635	0.107278	0.132275	0.147105	0.1377	0.125227
		TAG56:6-FA20:2	1.01	0.98	1.08636	0.171387	0.203666	0.17388	0.122711	0.189525	0.223008	0.186187	0.135801
		TAG56:6-FA20:3	0.7	0.64	0.729526	0.584107	1.16828	0.408123	0.280239	0.6627	1.29804	0.426121	0.343445
		TAG56:6-FA20:4	0.62	0.6	0.681499	1.90703	3.99446	1.18685	1.11364	2.18211	4.4359	1.29964	0.974341
		TAG56:6-FA20:5	0.77	0.66	0.718991	0.227727	0.392057	0.1746	0.139744	0.248754	0.436186	0.163733	0.13067
		TAG56:6-FA22:4	0.9	0.71	0.800454	0.703153	1.41592	0.634427	0.367848	0.797725	1.57325	0.562842	0.378178
		TAG56:6-FA22:5	0.89	0.71	0.798948	2.87056	4.98461	2.55488	1.586	3.21949	5.52838	2.29343	1.36926
		TAG56:6-FA22:6	1.23	0.88	0.927695	0.69961	0.750577	0.862567	0.626805	0.7372	0.829123	0.649025	0.415053
		TAG56:7-FA16:0	1.04	0.7	0.77564	1.58124	3.07124	1.6395	1.24411	1.75198	3.41597	1.22647	0.749578
		TAG56:7-FA16:1	0.68	0.5	0.564785	0.153443	0.391843	0.10426	0.056972	0.1745	0.437024	0.0866625	0.0611766
		TAG56:7-FA18:0	0.99	0.77	0.832639	0.10803	0.159804	0.107423	0.1009	0.116421	0.177089	0.08995	0.0829994
		TAG56:7-FA18:1	0.95	0.66	0.728548	1.34249	2.49632	1.2691	0.928562	1.47612	2.77761	0.978071	0.651182
		TAG56:7-FA18:2	0.85	0.76	0.86441	0.758687	1.41543	0.645697	0.435181	0.864696	1.56888	0.655817	0.468803
		TAG56:7-FA18:3	0.93	0.79	0.865653	0.184143	0.202771	0.170653	0.0782896	0.202325	0.223578	0.159404	0.0939323
		TAG56:7-FA20:3	0.79	0.76	0.855726	0.19742	0.325299	0.15668	0.097772	0.222542	0.3605	0.168937	0.134002
		TAG56:7-FA20:4	0.62	0.63	0.719127	1.00521	1.88823	0.62516	0.528454	1.15192	2.09084	0.722871	0.565599
		TAG56:7-FA20:5	0.78	0.71	0.780073	0.47354	0.648702	0.3684	0.256829	0.518567	0.719715	0.369396	0.24228
		TAG56:7-FA22:4	1.07	0.83	0.908301	0.2067	0.191107	0.220917	0.0815802	0.225108	0.209526	0.187746	0.0857529
		TAG56:7-FA22:5	1.08	0.77	0.851778	1.6574	2.48777	1.78801	0.981068	1.83083	2.75809	1.41174	0.710249
		TAG56:7-FA22:6	1.31	0.86	0.907904	4.9312	4.23695	6.45939	4.14652	5.22739	4.63781	4.47706	2.23357
		TAG56:8-FA16:0	1.15	0.85	0.918552	0.546063	0.651148	0.62893	0.36534	0.587796	0.718828	0.501587	0.268092
		TAG56:8-FA16:1	0.93	0.65	0.722373	0.106207	0.185883	0.09914	0.051968	0.117417	0.206869	0.0767208	0.0462979
		TAG56:8-FA18:1	0.95	0.81	0.876914	0.418603	0.429973	0.398987	0.262669	0.453612	0.472717	0.367079	0.26954
		TAG56:8-FA18:2	0.99	0.69	0.764957	0.51309	0.963444	0.506537	0.385206	0.566779	1.07021	0.392492	0.241462
		TAG56:8-FA18:3	0.92	0.82	0.880782	0.264027	0.229052	0.241737	0.079511	0.283108	0.25279	0.23255	0.107471
		TAG56:8-FA20:4	0.88	0.68	0.755477	0.59993	0.707855	0.525513	0.291645	0.667813	0.77672	0.453233	0.298769
		TAG56:8-FA20:5	1.08	0.85	0.894129	0.7286	0.621858	0.786117	0.393308	0.765075	0.69008	0.651463	0.333903
		TAG56:8-FA22:5	1.22	0.88	0.942111	1.09091	0.56149	1.32972	0.518883	1.17248	0.593048	1.02776	0.484347
		TAG56:8-FA22:6	1.34	0.84	0.901664	2.5165	2.37107	3.36701	2.07634	2.70555	2.6005	2.26904	1.046
		TAG56:9-FA18:3	0.87	0.76	0.838134	0.07117	0.0814323	0.06175	0.0343263	0.0782542	0.0897416	0.05965	0.0380504
		TAG56:9-FA20:4	0.89	0.69	0.774929	0.15417	0.170465	0.137613	0.0806959	0.173246	0.185812	0.119471	0.0825758
		TAG56:9-FA20:5	1.2	0.91	0.946374	2.05766	1.10047	2.46602	0.989773	2.13528	1.20287	1.94732	0.91417
		TAG56:9-FA22:6	1.24	0.87	0.928531	1.08873	0.55716	1.35201	0.526481	1.16304	0.588935	1.01092	0.422398
		TAG57:2-FA18:1	1.05	0.88	0.953548	0.430297	0.36621	0.450057	0.308494	0.464917	0.400272	0.410308	0.294645
		TAG57:3-FA18:2	0.97	0.97	1.08578	0.108593	0.110559	0.105337	0.0767281	0.12155	0.120047	0.117908	0.0815947
		TAG57:8-FA22:6	1.37	0.87	0.914732	0.835773	0.465683	1.14883	0.519527	0.878788	0.504212	0.764508	0.393767
		TAG57:9-FA22:6	1.01	0.76	0.822888	0.398353	0.325447	0.401473	0.138411	0.432167	0.356355	0.3278	0.255345
		TAG58:10-FA18:2	0.96	0.97	1.0875	0.0932333	0.0960796	0.0894933	0.0666232	0.104462	0.104201	0.101392	0.0713232
		TAG58:10-FA20:4	0.76	0.8	0.881237	0.0615233	0.0807408	0.04645	0.0238426	0.0681333	0.0892087	0.0542167	0.0321235
		TAG58:10-FA20:5	1.07	0.81	0.864208	0.147143	0.160173	0.157727	0.0807495	0.156604	0.177623	0.127162	0.0666533
		TAG58:10-FA22:5	1.17	1.1	1.23875	0.307083	0.250699	0.359887	0.261597	0.345408	0.263413	0.3804	0.364855
		TAG58:10-FA22:6	1.14	0.89	0.975041	1.08709	0.81862	1.2427	0.646569	1.19268	0.876558	1.05995	0.60592
		TAG58:2-FA18:1	0.93	1.07	1.16753	0.581907	0.787298	0.542537	0.659359	0.633175	0.850486	0.679396	0.872942
		TAG58:3-FA18:1	0.94	1.01	1.11142	0.50067	0.555072	0.468677	0.371805	0.548717	0.604811	0.556454	0.53431
		TAG58:5-FA18:1	0.91	0.71	0.772203	0.351457	0.503319	0.319257	0.168908	0.384208	0.558827	0.271396	0.183529
		TAG58:6-FA16:0	0.97	0.69	0.773744	0.258623	0.622952	0.251803	0.175629	0.288708	0.694375	0.200108	0.165375
		TAG58:6-FA18:0	0.71	0.51	0.563837	0.24504	0.577256	0.174767	0.122584	0.27305	0.642737	0.138162	0.143443
		TAG58:6-FA18:1	0.8	0.59	0.665657	0.47808	1.08244	0.38076	0.22567	0.539083	1.20636	0.318238	0.244221
		TAG58:6-FA20:4	0.87	0.66	0.732366	0.0652167	0.0911107	0.05635	0.0388239	0.0725667	0.100703	0.0477625	0.0304875
		TAG58:6-FA22:4	0.81	0.67	0.750162	0.231433	0.385155	0.188117	0.0983621	0.257479	0.427932	0.173613	0.105666
		TAG58:6-FA22:5	0.97	0.71	0.770458	0.277157	0.368754	0.268453	0.133239	0.302817	0.408565	0.213538	0.112982
		TAG58:7-FA16:0	0.73	0.64	0.722892	0.291393	0.592326	0.212503	0.20456	0.326942	0.654278	0.210646	0.251827
		TAG58:7-FA18:0	0.88	0.68	0.736908	0.136087	0.248432	0.1198	0.0872439	0.147379	0.274626	0.100283	0.0918299
		TAG58:7-FA18:1	0.7	0.55	0.604255	0.628267	1.35929	0.440453	0.305681	0.694433	1.51083	0.379633	0.3656
		TAG58:7-FA18:2	0.78	0.63	0.719362	0.13896	0.311177	0.10877	0.0690161	0.158679	0.346058	0.0999625	0.0703246
		TAG58:7-FA20:4	0.88	0.69	0.756681	0.08083	0.107295	0.07133	0.0387584	0.0888292	0.118779	0.0611625	0.0378099
		TAG58:7-FA22:4	0.92	0.75	0.829455	0.164717	0.219792	0.151727	0.0734078	0.182358	0.243038	0.136625	0.0728782
		TAG58:7-FA22:5	0.98	0.76	0.8319	0.522123	0.553313	0.510573	0.233508	0.570525	0.609478	0.434354	0.195192
		TAG58:7-FA22:6	1.31	0.88	0.912165	0.686047	0.52047	0.899683	0.513447	0.712708	0.569411	0.625788	0.411571
		TAG58:8-FA18:1	0.88	0.8	0.868643	0.38528	0.497313	0.339603	0.207433	0.418308	0.545146	0.334671	0.258685
		TAG58:8-FA18:2	0.72	0.55	0.616699	0.241697	0.563001	0.17298	0.129138	0.270967	0.625895	0.149054	0.145969
		TAG58:8-FA20:3	0.83	0.63	0.697294	0.0679233	0.117338	0.05636	0.0281815	0.0754958	0.130509	0.0473625	0.0302064
		TAG58:8-FA20:4	0.78	0.65	0.719506	0.10297	0.170537	0.0801967	0.0353719	0.114675	0.189331	0.0740875	0.0410829
		TAG58:8-FA22:5	1.16	0.81	0.8807	0.618017	0.499219	0.716127	0.316619	0.669063	0.544479	0.544288	0.257061
		TAG58:8-FA22:6	1.21	0.85	0.900721	1.74872	1.35412	2.12274	1.08017	1.8576	1.48128	1.57511	0.897719
		TAG58:9-FA18:1	1.12	0.89	0.949349	0.401767	0.346335	0.451987	0.313467	0.428638	0.380688	0.381417	0.289728
		TAG58:9-FA18:2	0.86	0.85	0.947473	0.115417	0.148158	0.0995767	0.0595035	0.128825	0.162503	0.109354	0.0708922
		TAG58:9-FA20:4	0.69	0.66	0.741323	0.103627	0.17899	0.07119	0.0378902	0.116458	0.198537	0.0768208	0.0489961
		TAG58:9-FA22:5	1.2	0.83	0.917502	1.0676	0.772585	1.28086	0.654613	1.1766	0.824171	0.979525	0.578457
		TAG58:9-FA22:6	1.12	0.88	0.958803	0.872707	0.713481	0.976023	0.524247	0.956354	0.770608	0.836754	0.424498
		TAG60:10-FA22:5	1.18	0.85	0.917036	0.07004	0.0670879	0.08228	0.050231	0.0757625	0.0733703	0.0642292	0.0404789
		TAG60:10-FA22:6	1.19	0.96	1.04391	0.0974067	0.0759286	0.115703	0.072374	0.105713	0.081824	0.101683	0.0655364
		TAG60:11-FA22:5	1.05	0.87	0.951525	0.0477567	0.0415103	0.05005	0.0245511	0.0521542	0.0452481	0.0454417	0.0204514
		TAG60:11-FA22:6	1.11	0.81	0.883207	0.05681	0.0612381	0.0628767	0.0390304	0.061625	0.067648	0.050175	0.0216355
		TAG60:12-FA22:6	1.08	0.96	1.02792	0.04426	0.0397411	0.0477233	0.0316817	0.047575	0.0437865	0.0454958	0.0187356
MAG	Ester	MAG(12:0)	1.02	0.97	0.961406	0.0386067	0.0135836	0.03919	0.029003	0.0381917	0.0135128	0.0371167	0.0274275
		MAG(14:0)	0.98	0.83	0.868515	0.15633	0.0746145	0.153217	0.0607342	0.162854	0.0795137	0.135775	0.0911115
		MAG(14:1)	0.92	0.94	0.943476	0.0712967	0.026876	0.0659367	0.0264401	0.0714083	0.0286219	0.0672667	0.0213531
		MAG(15:0)	0.99	0.94	0.932963	0.0987267	0.0233027	0.0981267	0.0328629	0.0984542	0.0210826	0.0921083	0.0277478
		MAG(16:0)	0.85	0.83	0.846771	2.32955	1.31558	1.96873	0.413734	2.36545	1.44671	1.97259	1.42772
		MAG(16:1)	1.24	0.83	0.884967	0.440097	0.472975	0.546353	0.315699	0.469196	0.524424	0.389471	0.295162
		MAG(17:0)	1.1	0.98	0.988266	0.0519133	0.0113729	0.0572433	0.0192937	0.0524042	0.0115029	0.0513042	0.0229115
		MAG(18:1)	1.35	1.06	1.11555	4.32483	3.17317	5.84822	3.98241	4.55452	3.49615	4.82458	4.32858
		MAG(18:2)	1.6	1.4	1.5154	1.04819	0.772839	1.67359	1.58583	1.13411	0.838472	1.58843	1.63545
		MAG(18:3)	1.11	1.03	1.05531	0.27339	0.0595652	0.30227	0.0854862	0.281042	0.0564088	0.288513	0.0977237
		MAG(18:4)	1	0.95	0.954341	0.08443	0.0191967	0.0848367	0.0195152	0.0848333	0.0201174	0.080575	0.0148875
		MAG(20:0)	0.83	0.7	0.725631	0.02151	0.0127147	0.0179267	0.00611657	0.0221792	0.0140971	0.0156083	0.0148202
		MAG(20:1)	1.19	0.97	0.989624	0.06401	0.0320257	0.0760867	0.0361096	0.0655958	0.034519	0.0633458	0.0388682
		MAG(20:2)	1.21	0.97	1.00925	0.0517133	0.0286362	0.0626833	0.0318111	0.0539958	0.0311779	0.0521917	0.0336192
		MAG(20:3)	1.08	0.95	0.997393	0.0473067	0.033873	0.0512233	0.0294897	0.0499292	0.0368543	0.0471833	0.0327777
		MAG(20:4)	1.15	1.21	1.26691	0.0534733	0.0419103	0.0613467	0.0435613	0.0560833	0.0459635	0.0677458	0.0601414
		MAG(20:5)	1.06	0.97	0.98969	0.0310367	0.00918539	0.03288	0.0112715	0.0315375	0.00940411	0.0307167	0.0124814
		MAG(22:0)	0.69	0.95	0.904645	0.0149967	0.0051453	0.0102667	0.00711038	0.0142833	0.00483121	0.0135667	0.00560238
		MAG(22:1)	0.91	0.92	0.952845	0.0239633	0.00660718	0.0218033	0.00847086	0.0246625	0.00660591	0.0228333	0.00588237
		MAG(22:2)	0.96	0.98	0.978625	0.01692	0.00417467	0.0163233	0.00550571	0.016925	0.00450162	0.0165583	0.00476079
		MAG(22:4)	1.11	0.95	1.01317	0.0165733	0.00819899	0.0184133	0.00845506	0.0176167	0.00886648	0.0167917	0.00755651
		MAG(22:5)	1.11	1.26	1.3268	0.0166567	0.00961675	0.0184867	0.0195071	0.0175	0.00974697	0.0221	0.0325004
		MAG(22:6)	1.04	1.14	1.16155	0.0251567	0.00742116	0.0262533	0.010033	0.025675	0.00681081	0.0292208	0.0135727
		MAG(24:0)	0.81	0.98	0.99236	0.0102533	0.00313245	0.00828	0.0034248	0.0104083	0.00325495	0.010175	0.00420096
		MAG(24:1)	0.88	0.88	0.906085	0.01197	0.00475794	0.0106067	0.00508662	0.0123458	0.00476646	0.0108458	0.00419368
