# Supplementary material for: Extensive metabolic consequences of human glycosyltransferase gene knockouts in prostate cancer
Source: Br J Cancer. 2022 Nov 8;128(2):285–96. doi: 10.1038/s41416-022-02040-w (PMC9902621; doi:10.1038/s41416-022-02040-w)
Supplement: Supplementary file 4 — Supplementary Table S4A [file 41416_2022_2040_MOESM4_ESM.xlsx]

## Sheet: Table S4A_Steroid hormones
	Table S4A: Circulating levels of steroid hormones measured in plasma and urine samples by targeted assays
															Significance
			Fold change over control			Targeted Analysis #1 - Absolute concentrations									Higher than controls; P≤0.05
	Steroid hormones		UGT2B17 KO	UGT2B28 KO	UGT2B28 KO	Controls (n=30)		UGT2B17 KO (n=30)		Controls (n=24)		UGT2B28 KO (n=24)			Higher than controls; P≤0.1
	Full name	Abbreviation	vs 30 paired controls	vs 24 paired controls	vs 30 controls	Mean	SD	Mean	SD	Mean	SD	Mean	SD		Lower than controls; P≤0.05
	progesterone	prog (ng/ml)	1.45265	0.673169	0.678897	0.0644067	0.0573251	0.0935607	0.118926	0.0649547	0.0530026	0.0437255	0.0385409		Lower than controls; P≤0.1
	dihydroepiandrosterone	DHEA (ng/ml)	0.905927	0.773023	0.81093	2.47741	1.91991	2.24435	1.68292	2.5989	2.2255	2.00901	1.87725
	testosterone	testo (ng/ml)	1.01463	0.853833	0.846637	3.75017	1.39903	3.80502	1.39444	3.71857	3.26899	3.17504	1.44167
	androsterone	AST (pg/ml)	0.971914	0.759897	0.815823	174.35	93.1209	169.453	87.1733	187.182	166.811	142.239	80.5278
	dihydrotesto	DHT (pg/ml)	0.87865	0.982936	0.946228	320.139	177.34	281.29	168.871	308.183	255.557	302.925	150.661
	androstane-3β, 17β diol	3Bdiol (pg/ml)	0.950915	0.96958	0.923737	24.9358	11.108	23.7119	14.3504	23.7568	23.1308	23.0341	12.5057
	androstenediol	delta-5diol (pg/ml)	1.04212	0.737211	0.740844	756.328	307.251	788.187	421.217	760.055	640.496	560.321	307.777
	androstenedione	4-dione (ng/ml)	0.972644	0.903917	0.900732	0.976078	0.448717	0.949376	0.505777	0.972639	0.87827	0.879185	0.545455
	dihydroepiandrosterone sulfate	DHEA-S (pg/ml)	0.850565	0.84313	0.952795	1.151	0.94696	0.979	0.527778	1.30071	1.02	1.09667	0.539917
	androsterone glucuronide	AST-G (ng/ml)	0.865296	0.967629	1.00522	31.2487	16.5614	27.0393	15.314	32.4625	32.2	31.4117	21.1407
	androstane 3α-glucuronide, 17β diol	3adiol-3G (ng/ml)	0.883642	0.828534	0.876178	1.44353	0.990338	1.27557	0.724413	1.52654	1.24	1.26479	0.959468
	androstane 3α, 17β-glucuronide diol	3adiol-17G (ng/ml)	0.582481	0.900675	0.918565	3.77763	1.69744	2.2004	0.997696	3.85267	3.605	3.47	2.71062
	estrone	E1 (pg/ml)	0.861512	0.819731	0.833431	36.4388	15.6577	31.3924	11.2885	37.0478	30.8666	30.3692	8.88107
	estradiol	E2 (pg/ml)	0.85968	0.851334	0.861451	21.3512	8.26124	18.3552	7.54467	21.6049	21.6468	18.393	5.3615
	estrone sulfate	E1-S (ng/ml)	0.969548	1.21061	1.28255	0.668043	0.397092	0.6477	0.393677	0.707742	0.6805	0.8568	0.954819
						Targeted Analysis #2 - Absolute concentrations
	11-hydroxy-androstenedione	11OHA4 (pg/ml)	0.905129	0.840081	0.855649	1649.97	1272.03	1493.43	1166.43	1680.54	1299.44	1411.79	806.44
	11-keto-androstenedione	11KA4 (pg/ml)	0.897819	1.01408	1.01424	320.837	250.641	288.053	175.822	320.887	216.347	325.404	156.437
	11-hydroxy-testosterone	11OHT (pg/ml)	0.861914	0.904767	0.908664	122.46	99.4997	105.55	50.0372	122.988	104.918	111.275	56.3218
	11-keto-testosterone	11KT (pg/ml)	0.709025	1.07659	0.977114	224.957	192.318	159.5	129.251	204.171	160.118	219.808	127.387
	11-keto-dihydrotestosterone	11KDHT* (pg/ml)	/	/	/	10	-	10	-	10	-	10	-
	11-hydroxy-androsterone	11OHAST (pg/ml)	0.973236	0.979294	1.03617	102.127	67.5575	99.3933	46.9044	108.058	69.6693	105.821	73.6426
	11-keto-androsterone	11KAST (pg/ml)	1.57641	1.87001	1.54934	13.85	17.802	21.8333	21.324	11.475	11.7036	21.4583	19.2264
	* 11KDHT was not detected above lower limit of quantification of 10 pg/ml.
						Targeted Analysis in urine - Absolute concentrations+
	Steroid hormones		Fold change over control			Controls (n=6)		UGT2B17 KO (n=7)		UGT2B28 KO (n=4)
	Full name	Abbreviation	UGT2B17 KO	UGT2B28 KO		Mean	SD	Mean	SD	Mean	SD
	estriol	E3 (pg/mg)	0.587166	0.508346		6813.45	6564.59	4000.63	2269.58	3463.59	1604.92
	16-epiestriol	16-epiE3 (pg/mg)	0.78143	2.83702		864.888	679.64	675.849	379.7	2453.71	3980.13
	16-keto-estradiol	16-KE2 (pg/mg)	0.991018	1.07351		632.688	299.911	627.006	406.999	679.194	211.387
	16α-hydroxyestrone	16α-OHE1 (pg/mg)	0.655047	0.483826		702.93	793.144	460.452	314.293	340.096	241.038
	estrone	E1 (pg/mg)	0.619677	0.840807		7039.83	2936.65	4362.42	2126.03	5919.14	2325.71
	estradiol	E2 (pg/mg)	0.780703	0.702231		1478.43	612.567	1154.21	444.528	1038.2	387.591
	2-methoxyestradiol	2-MeOE2 (pg/mg)	1.1946	0.236085		111.202	80.2032	132.841	246.367	26.253	19.7013
	4-methoxyestradiol	4-MeOE2 (pg/mg)	0.758976	0.495978		21.7614	29.0877	16.5164	16.4898	10.7932	4.04441
	2-methoxyestrone	2-MeOE1 (pg/mg)	1.06109	0.878171		618.464	380.545	656.243	439.016	543.117	355.739
	3-methoxyestrone	3-MeOE1 (pg/mg)	0.941122	1.1072		160.042	111.034	150.619	93.0527	177.198	100.477
	3-methoxyestrone	4-MeOE1 (pg/mg)	1.19917	0.693183		26.6332	10.3711	31.9376	44.5627	18.4617	6.51343
	2-hydroxyestrone	2-OHE1 (pg/mg)	1.01005	1.01519		2521.32	2332.3	2546.66	1711.3	2559.62	1639.66
	4-hydroxyestrone	4-OHE1 (pg/mg)	0.378937	0.244257		1760.53	3612.57	667.128	517.227	430.021	200.781
	2-hydroxyestradiol	2-OHE2 (pg/mg)	1.79396	1.30736		186.423	324.991	334.436	279.201	243.723	266.774
	4-hydroxyestradiol	4-OHE2 (pg/mg)	1.16999	0.434416		50.2753	65.9091	58.8215	85.9495	21.8404	23.3069
	+Urinary estrogen levels were normalized by urinary creatinine levels and reported as pg of steroid per mg of creatinine.
