# Supplementary material for: Extensive metabolic consequences of human glycosyltransferase gene knockouts in prostate cancer
Source: Br J Cancer. 2022 Nov 8;128(2):285–96. doi: 10.1038/s41416-022-02040-w (PMC9902621; doi:10.1038/s41416-022-02040-w)
Supplement: Supplementary file 5 — Supplementary Table S4B [file 41416_2022_2040_MOESM5_ESM.xlsx]

## Sheet: Table S4B_Oxylipins
Table S4B: Circulating levels of oxylipins measured by targeted and untargeted analyses of plasma samples
		Fold change over control			Targeted Analysis - Absolute concentrations (nM)
Oxylipins		UGT2B17 KO	UGT2B28 KO	UGT2B28 KO	Controls (n=30)		UGT2B17 KO (n=30)		Controls (n=24)		UGT2B28 KO (n=24)			Significance
Full name	Abbreviation	vs 30 paired controls	vs 24 paired controls	vs 30 controls	Mean	SD	Mean	SD	Mean	SD	Mean	SD		Lower than controls; P≤0.05
Thromboxane B2	TXB2	0.946333	1.00341	0.895349	111.8	77.13	105.8	86.07	99.76	70.96	100.1	77.76		Lower than controls; P≤0.1
6-Ketoprostaglandin F1 alpha	6-keto-PGF1alpha	0.942641	0.735738	0.787727	6.991	4.914	6.59	3.196	7.485	5.306	5.507	3.314
Prostaglandin E1	PGE1	1.14251	1.02073	1.00363	0.9908	1.043	1.132	1.127	0.9742	1.11	0.9944	1.039
Prostaglandin E2	PGE2	0.894827	0.902882	0.906228	0.7017	0.2665	0.6279	0.2006	0.7043	0.2658	0.6359	0.2683
Prostaglandin D2	PGD2	0.974902	0.823867	0.856408	0.4861	0.438	0.4739	0.2971	0.5053	0.4749	0.4163	0.3336
15-Deoxy-delta-12,14-Prostaglandin J2	15-deoxy PGJ2	0.856716	0.839812	0.851343	1.675	1.271	1.435	0.8804	1.698	1.32	1.426	1.081
15-Keto-prostaglandin E2	15-Keto PGE2	0.681541	0.893939	0.956423	57.37	47.28	39.1	21.82	61.38	50.08	54.87	80.38
Prostaglandin F2a	PGF2alpha	0.900422	0.830204	0.858228	1.185	0.7059	1.067	0.6104	1.225	0.7278	1.017	0.6036
Prostaglandin E3	PGE3	1.05957	0.974239	0.944862	0.8125	0.2576	0.8609	0.3345	0.788	0.2205	0.7677	0.2086
9,11,15-trihydroxy-5,13,1Z-prostatrienoic acid	PGF3alpha	0.990377	0.979501	0.974229	0.6131	0.04676	0.6072	0.03512	0.6098	0.04657	0.5973	0.037
9,12,13-trihydroxyoctadec-10-enoic acid	9,12,13-TriHOME	0.92507	0.698046	0.766295	35.9	27.96	33.21	23.77	39.41	29.79	27.51	20.57
5,6,15-trihydroxyeicosa-7,9,11,13-tetraenoic acid	Lipoxin A4	0.784244	0.841414	0.852619	8.936	4.624	7.008	4.167	9.055	5.034	7.619	3.717
Resolvin D1	Resolvin D1	0.987348	0.935695	0.920506	0.4189	0.2233	0.4136	0.1684	0.4121	0.2335	0.3856	0.171
9S,10R-dihydroxy-stearic acid	9,10-e-DiHO	2.05157	1.91763	1.97185	80.28	50.07	164.7	411.1	82.55	54.77	158.3	228.9
12,13-dihydroxyoctadec-9-enoic acid	12_13-DiHOME	1.29199	0.986331	1.07614	12.74	17.2	16.46	26.25	13.9	18.91	13.71	18.5
9,10-dihydroxyoctadec-12-enoic acid	9,10-DiHOME	1.39367	0.978623	1.07241	3.287	6.662	4.581	10.05	3.602	7.34	3.525	7.043
15,16-dihydroxyoctadeca-9,12-dienoic acid	15,16-DiHODE	1.26881	0.851736	0.918383	26.71	45.51	33.89	57.63	28.8	50.27	24.53	42
12,13-dihydroxyoctadeca-9,15-dienoic acid	12,13-DiHODE	1.2279	1.67065	1.78676	0.423	0.2976	0.5194	0.4861	0.4524	0.3193	0.7558	0.8349
9,10-dihydroxyoctadeca-12,15-dienoic acid	9,10-DiHODE	1.73877	1.23991	1.40629	3.495	11.44	6.077	17.77	3.964	12.7	4.915	13.98
14,15-dihydroxyeicosa-5,8,11-trienoic acid	14,15-DiHETrE	0.715483	0.61597	0.646449	25.06	17.81	17.93	11.89	26.3	17.27	16.2	13.22
11,12-Dihydroxyicosa-5,8,14-trienoic acid	11,12-DiHETrE	0.803012	0.959974	0.805056	0.9295	1.004	0.7464	0.4063	0.7795	0.6945	0.7483	0.3463
8,9-dihydroxyeicosa-5,11,14-trienoic acid	8,9-DiHETrE	0.659779	0.531087	0.488561	27.1	36.72	17.88	17.1	24.93	30.18	13.24	11.93
5,6-dihydroxyeicosa-8,11,14-trienoic acid	5,6-DiHETrE	0.871086	0.833959	0.812932	245.9	142.9	214.2	64.76	239.7	111.7	199.9	60.75
17,18-dihydroxyeicosa-5,8,11,14-tetraenoic acid	17,18-DiHETE	0.578892	1.7002	1.35998	0.1914	0.2776	0.1108	0.1182	0.1531	0.231	0.2603	0.4004
14,15-dihydroxyeicosa-5,8,11,17-tetraenoic acid	14,15-DiHETE	0.729423	0.276657	0.321841	3.086	5.011	2.251	4.137	3.59	5.503	0.9932	0.8273
19,20-dihydroxydocosa-4,7,10,13,16-pentaenoic acid	19,20-DiHDPE	0.992593	1.64223	1.33422	3.375	4.142	3.35	3.035	2.742	1.672	4.503	5.121
8,15-dihydroxyeicosa-5,9,11,13-tetraenoic acid	8,15-DiHETE	0.91623	0.682554	0.74298	2101	1343	1925	1115	2287	1419	1561	1098
6-trans-Leukotriene B4	6-trans-LTB4	0.96593	0.915234	0.90175	1086	368.7	1049	326.3	1070	353.4	979.3	343
Leukotriene B4	LTB4	1.01084	0.917391	0.91468	1015	344.1	1026	321	1012	355.5	928.4	317.7
Leukotriene B5	LTB5	0.78806	0.792313	0.852405	90.45	71.73	71.28	53.87	97.31	78.26	77.1	57.32
13-Hydroxyoctadecadienoic acid	13S-HODE*	0.912123	0.641587	0.695921	26651	21460	24309	15978	28908	22922	18547	12562
9-Hydroxylinoleic acid	9-HODE*	0.934235	0.655776	0.707937	23447	16131	21905	13117	25312	17066	16599	10597
13-hydroxyoctadeca-9,11,15-trienoic acid	13-HOTE	0.938165	0.616157	0.6912	798.9	639.1	749.5	465.9	896.2	672.6	552.2	419.1
9-hydroxyoctadeca-10,12,15-trienoic acid	9-HOTE	0.894934	0.720093	0.805699	347.4	276.8	310.9	176.5	388.7	292.1	279.9	199.7
20-Hydroxyarachidonic acid	20-HETE	0.878029	0.793285	0.811416	87.07	49.85	76.45	28.25	89.06	54.03	70.65	39.21
15-hydroxyeicosa-5,8,11,13-tetraenoic acid	15-HETE	0.907842	0.758233	0.810532	3494	2263	3172	1734	3735	2352	2832	1675
12-Hydroxy-5,8,10,14-eicosatetraenoic acid	12S-HETE	0.935637	0.824863	0.873384	3791	2408	3547	2049	4014	2470	3311	2076
8-hydroxyeicosa-5,9,11,14-tetraenoic acid	8S-HETE	0.898561	0.780956	0.834892	2780	1659	2498	1259	2972	1706	2321	1264
11-Hydroxy-arachidonic acid	11-HETE*	0.9375	0.770261	0.820388	6592	4023	6180	3770	7021	4108	5408	3887
9-hydroxyeicosa-5,7,11,14-tetraenoic acid	9-HETE*	0.888447	0.697552	0.743295	6786	4239	6029	3297	7231	4371	5044	2777
5-Hydroxy-6,8,11,14-eicosatetraenoic acid	5-HETE*	0.930323	0.870098	0.878495	15127	4846	14073	3037	15273	4904	13289	4659
12-Hydroxy-5,8,10,14,17-eicosapentaenoic acid	12S-HEPE	0.922586	0.783639	0.812111	611	439.1	563.7	373.4	633.2	472.1	496.2	362.5
9-Hydroxy-5,7,11,14,17-icosapentaenoic acid	9-HEPE	0.941008	0.683986	0.701048	801.8	548.8	754.5	576.2	821.8	576.5	562.1	388
5-Hydroxy-6,8,11,14,17-eicosapentaenoic acid	5S-HEPE	0.922481	0.817998	0.782171	2580	1264	2380	1175	2467	1306	2018	730.7
17-hydroxy-4,7,10,13,15,19-docosahexaenoic acid	17-HDoHE	1.08338	0.999438	1.05837	1679	809.1	1819	825.8	1778	824.1	1777	1044
14-hydroxydocosa-4,7,10,12,16,19-hexaenoic acid	14-HDoHE	1.13076	1.15851	1.1967	624.8	266.4	706.5	293.1	645.4	269.9	747.7	457.2
4-hydroxydocosa-5,7,10,13,16,19-hexaenoic acid	4-HDoHE	1.08992	1.10128	1.10672	1012	538.1	1103	489.8	1017	596.6	1120	665.8
13-ketooctadeca-9,11-dienoic acid	13-KODE*	0.828167	0.596238	0.654976	11034	9768	9138	5727	12121	10502	7227	5198
9-ketooctadeca-10,12-dienoic acid	9-KODE*	0.845374	0.615906	0.668832	11544	9563	9759	5571	12536	10263	7721	4841
15-ketoeicosa-5,8,11,13-tetraenoic acid	15-KETE	0.815113	0.725448	0.775516	992.5	659.9	809	373.3	1061	695.7	769.7	477
5-ketoeicosa-6,8,11,14-tetraenoic acid	5-KETE	0.516116	0.707542	0.767335	738.4	1005	381.1	226.4	800.8	1112	566.6	309.3
9,10-Epoxystearic acid	9,10-EpO	1.08006	1.16335	1.19936	93.05	46.9	100.5	69.04	95.93	48.64	111.6	75.23
trans-12,13-epoxy-11-oxo-trans-9-octadecenoic acid	12(13)Ep-9-KODE	0.947698	0.945781	1.0371	223.7	191.4	212	169	245.3	206.4	232	225.6
12,13-epoxy-9-octadecenoic acid	12(13)-EpOME*	0.933731	0.66157	0.716585	42750	31885	39917	22274	46305	33989	30634	19510
9(10)-epoxy-12Z-octadecenoic acid	9(10)-EpOME	0.951271	1.12031	1.18372	33.04	17.91	31.43	14.86	34.91	19.23	39.11	27.05
15(16)-epoxy-9,12-octadecadienoic acid	15,16-EpODE	1.24647	0.991254	0.959548	10.63	9.687	13.25	19.26	10.29	10.13	10.2	5.402
9(10)-epoxy-12,15-octadecadienoic acid	Alpha-9(10)-EpODE	0.837172	0.595676	0.661369	308.3	253.1	258.1	163	342.3	269.2	203.9	141.2
12(13)-epoxy-9,15-octadecadienoic acid	alpha-12(13)-EpODE	1.04342	0.971814	1.05683	1.566	1.334	1.634	1.133	1.703	1.417	1.655	1.562
11-Hydroxy-14,15-epoxyeicosatrienoic acid	14,15-EpETrE	0.809592	0.810693	0.821517	7.715	5.315	6.246	3.531	7.818	5.431	6.338	3.38
11,12-Epoxyeicosa-5,8,14-trienoic acid	11,12-EpETrE	0.963835	0.790865	0.815267	9.982	7.767	9.621	6.115	10.29	8.249	8.138	4.945
8,9-Epoxyeicosa-5,11,14-trienoic acid	8(9)-EpETrE	0.837657	0.421442	0.509839	22.36	58.12	18.73	24.7	27.05	64.35	11.4	13.49
17,18-Epoxy-5,8,11,14-eicosatetraenoic acid	17(18)-EpETE	1.22312	0.781579	0.84034	2.474	1.655	3.026	2.306	2.66	1.704	2.079	1.478
14(15)-epoxy-5,8,11,17-eicosatetraenoic acid	14(15)-EpETE	0.772674	0.643888	0.665881	5.094	2.62	3.936	1.906	5.268	2.803	3.392	1.304
11(12)-epoxy-5,8,14,17- eicosatetraenoic acid	11(12)-EpETE	0.90053	0.581309	0.648028	1.699	1.1	1.53	0.9937	1.894	1.088	1.101	0.7647
18-(3-ethyloxiran-2-yl)octadeca-4,7,10,13,16-pentaenoic acid	19(20)-EpDPE	1.03151	1.28854	1.19853	3.808	2.628	3.928	3.277	3.542	2.495	4.564	3.099
16(17)-epoxy-4,7,10,13,19-docosapentaenoic acid	16(17)-EpDPE	1.21193	1.09085	1.17601	4.176	2.983	5.061	2.71	4.502	3.165	4.911	3.635
10-nitrooleic acid	10-Nitrooleate	0.75177	0.692265	0.719426	1.045	0.8987	0.7856	0.7404	1.086	0.9596	0.7518	0.4934
9-nitrooleic acid	9-Nitrooleate	1.21215	1.30133	1.28508	9.05	6.014	10.97	8.208	8.937	6.31	11.63	7.547
10-nitrolinoleic acid	10-Nitrolinoleate	1.19464	0.745913	0.715219	1.531	1.312	1.829	2.005	1.468	1.136	1.095	0.9076
					Untargeted Analysis - Relative amount (arbitrary units)
leukotriene B4	LTB4	0.97	0.85	0.85766	1.06686	0.207824	1.0347	0.242507	1.08	0.220167	0.915	0.249854
leukotriene B5	LTB5	1	0.85	0.816845	1.12351	0.286869	1.1207	0.42198	1.08	0.263743	0.917733	0.326901
5-Hydroxy-6,8,11,14-eicosatetraenoic acid	5-HETE	0.89	0.87	0.893462	1.21446	0.313031	1.08074	0.204013	1.24	0.326124	1.08507	0.240735
13-Hydroxyoctadecadienoic acid + 9-Hydroxylinoleic acid	13-HODE + 9-HODE	1.15	0.74	0.76919	1.58467	0.599485	1.81861	0.588222	1.65	0.596267	1.21891	0.793251
5-Hydroxy-6,8,11,14,17-eicosapentaenoic acid	5-HEPE	0.82	0.87	0.862271	1.1014	0.502793	0.90839	0.35042	1.09	0.530761	0.949708	0.265184
5-ketoeicosa-6,8,11,14-tetraenoic acid	5-KETE	0.88	0.74	0.779125	1.48212	1.1959	1.31139	0.661328	1.56	1.28465	1.15475	0.622132
12,13-dihydroxyoctadec-9-enoic acid	12,13-DiHOME	0.95	0.9	0.982091	0.864037	1.26008	0.81774	1.10576	0.95	1.39287	0.848562	0.900184
9,10-dihydroxyoctadec-12-enoic acid	9,10-DiHOME	1.41	1.07	1.1313	1.64528	2.05929	2.31281	3.63845	1.74	2.25899	1.86132	2.45021
*Mean level numbers may not well reflect absolute concentrations for these starred oxylipins but relative amounts (fold change) are accurate for statistical comparisons.
