# Supplementary material for: Extensive metabolic consequences of human glycosyltransferase gene knockouts in prostate cancer
Source: Br J Cancer. 2022 Nov 8;128(2):285–96. doi: 10.1038/s41416-022-02040-w (PMC9902621; doi:10.1038/s41416-022-02040-w)
Supplement: Supplementary file 6 — Supplementary Table S5 [file 41416_2022_2040_MOESM6_ESM.xlsx]

## Sheet: Global_per_patient_data
												SAMPLE NAME	LARC-00159	LARC-00160	LARC-00161	LARC-00162	LARC-00163	LARC-00164	LARC-00165	LARC-00166	LARC-00167	LARC-00168	LARC-00169	LARC-00170	LARC-00171	LARC-00172	LARC-00173	LARC-00174	LARC-00175	LARC-00176	LARC-00177	LARC-00178	LARC-00179	LARC-00180	LARC-00181	LARC-00182	LARC-00183	LARC-00184	LARC-00185	LARC-00186	LARC-00187	LARC-00188	LARC-00219	LARC-00220	LARC-00221	LARC-00222	LARC-00223	LARC-00224	LARC-00225
												PARAM GROUP ID	Ctrl	Ctrl	Ctrl	Ctrl	Ctrl	Ctrl	Ctrl	Ctrl	Ctrl	Ctrl	Ctrl	Ctrl	Ctrl	Ctrl	Ctrl	UGT2B28	UGT2B28	UGT2B28	UGT2B28	UGT2B28	UGT2B28	UGT2B28	UGT2B28	UGT2B28	UGT2B28	UGT2B28	UGT2B28	UGT2B28	UGT2B28	UGT2B28	UGT_Control	UGT_Control	UGT_Control	UGT_Control	UGT_Control	UGT_Control	UGT_Control
PATHWAY SORTORDER	BIOCHEMICAL	SUPER PATHWAY	SUB PATHWAY	COMP ID	PLATFORM	CHEMICAL ID	RI	MASS	PUBCHEM	CAS	KEGG	Group HMDB	UGT_Control_12	UGT_Control_12	UGT_Control_12	UGT_Control_12	UGT_Control_12	UGT_Control_12	UGT_Control_12	UGT_Control_12	UGT_Control_12	UGT_Control_12	UGT_Control_12	UGT_Control_12	UGT_Control_12	UGT_Control_12	UGT_Control_12	UGT2B28_12	UGT2B28_12	UGT2B28_12	UGT2B28_12	UGT2B28_12	UGT2B28_12	UGT2B28_12	UGT2B28_12	UGT2B28_12	UGT2B28_12	UGT2B28_12	UGT2B28_12	UGT2B28_12	UGT2B28_12	UGT2B28_12	UGT_Control_12	UGT_Control_12	UGT_Control_12	UGT_Control_12	UGT_Control_12	UGT_Control_12	UGT_Control_12
1642	(14 or 15)-methylpalmitate (a17:0 or i17:0)	Lipid	Fatty Acid, Branched	38768	LC/MS Neg	100002945	5695	269.249	8181;17903417		C16995	HMDB0061859	0.3178	0.5031	1.5177	0.708	0.3915	1.2165	1.5247	0.6337	1.8899	0.4501	1.1918	1.0548	1.6081	1.6515	0.7613	1.8687	0.9518	0.4536	0.3565	1.4495	0.8846	0.4748	0.6263	1.0335	2.2621	0.4165	1.1017	1.3301	0.9665	1.8362	1.1444	1.443	0.9368	1.0548	2.0657	1.2274	1.0112
1648	(16 or 17)-methylstearate (a19:0 or i19:0)	Lipid	Fatty Acid, Branched	38296	LC/MS Neg	100002356	5993	297.28	3083779	2724-59-6		HMDB0037397	0.382	0.409	1.4037	0.8751	0.5919	0.9918	1.2192	0.7817	1.6332	0.5236	1.0239	0.9198	1.2033	1.0337	1.0082	1.5929	0.8808	0.6061	0.7103	1.8092	1.1795	0.5864	0.7842	1.4302	1.8293	0.5558	1.4345	1.3049	0.9293	1.5808	0.8874	1.3393	1.065	0.9918	1.2452	0.9072	1.1303
1498	(2 or 3)-decenoate (10:1n7 or n8)	Lipid	Medium Chain Fatty Acid	63436	LC/MS Neg	100021502	4990	169.123					1.0523	0.4604	1.7536	0.9653	1.0688	1.2581	1.841	0.545	3.0821	1.9902	0.729	0.5496	1.2092	0.8308	0.8085	0.8434	0.7026	0.7568	0.3261	1.2985	2.1161	0.3128	0.4431	1.0812	1.0347	0.9128	1.3742	1.3278	2.0225	0.8447	1.4692	3.0817	1.0523	0.3128	1.9123	2.9516	0.5919
5199	(2,4 or 2,5)-dimethylphenol sulfate	Xenobiotics	Food Component/Plant	62533	LC/MS Neg	100020519	3474	201.023					1.3237	0.3778	0.3778	0.3778	7.347	3.7364	0.5614	0.5888	0.3778	0.9456	1	0.8999	0.3778	0.3778	6.1151	0.3778	1.4477	0.3778	0.751	0.3778	0.8796	0.9717	1.2263	0.3778	0.3778	0.8011	0.3778	1.2311	0.3778	2.2875	2.1245	1.6421	7.0928	11.8579	0.3778	3.3359	0.3778
550	(N(1) + N(8))-acetylspermidine	Amino Acid	Polyamine Metabolism	57814	LC/MS Pos Early	100016038	3080	188.176	123689;496		C00612,C01029	HMDB0001276,HMDB0002189	0.548	0.723	0.908	1.0521	1.3302	2.1918	0.8876	1.8697	1.1093	1.2224	1.252	0.576	1.3183	0.3025	2.2028	1.9009	0.2152	0.5335	0.3702	0.4621	0.3485	0.9174	1.2811	1.643	1.0496	1.2679	1.3813	0.7232	0.9504	0.5361	0.6124	0.3486	0.2693	1.3015	1.2659	1.4209	0.9458
1919	(R)-3-hydroxybutyrylcarnitine	Lipid	Fatty Acid Metabolism (Acyl Carnitine, Hydroxy)	43264	LC/MS Pos Early	100003926	2400	248.149	53481617			HMDB0013127	0.4679	0.3579	2.1593	0.3802	1.1935	2.5716	0.7371	0.5184	0.6173	0.8065	4.5182	0.1647	1.1175	0.8825	1.7104	2.5763	0.5423	0.8815	0.1976	1.3027	3.5519	0.1647	0.3398	7.849	1.3189	0.8215	3.2291	2.1582	0.1647	10.4693	0.7253	1.5974	4.0524	0.9312	1.5946	0.1647	1.7555
1920	(S)-3-hydroxybutyrylcarnitine	Lipid	Fatty Acid Metabolism (Acyl Carnitine, Hydroxy)	52984	LC/MS Pos Early	100009271	2340	248.149	71464477			HMDB0013127	1.2813	0.889	1.3164	1.0267	2.4944	1.4404	0.5963	0.8138	1.3267	0.7385	1.6191	0.3066	1.0782	0.669	0.806	1.3725	0.6333	0.6149	0.5771	0.9398	3.1174	0.2374	0.7289	4.1769	0.9733	1.3231	1.0873	1.1109	0.4577	2.2932	1.295	1.3449	1.5697	1.8683	1.1932	0.7026	1.0128
4593	1,3-dimethylurate	Xenobiotics	Xanthine Metabolism	32391	LC/MS Neg	100001106	1671.4	195.052	70346	944-73-0		HMDB0001857	0.1256	0.1256	0.4098	0.3525	1.8612	3.9007	1.8055	0.1256	1.1389	0.4656	0.8364	0.9951	1.1858	0.3745	1.0049	3.4751	2.1923	0.6154	0.606	0.1256	0.4867	1.4552	2.8258	0.5712	0.1256	1.9531	0.3513	0.1256	1.0332	0.7665	1.7575	2.2121	0.4382	3.4457	1.333	1.9109	0.7502
1220	1,5-anhydroglucitol (1,5-AG)	Carbohydrate	Glycolysis, Gluconeogenesis, and Pyruvate Metabolism	20675	LC/MS Neg	100000580	802	163.061	64960	154-58-5	C07326	HMDB0002712	0.2454	0.8502	1.9006	0.8315	0.993	1.8048	1.527	0.3675	1.3622	0.9251	0.9443	0.9676	1.0774	0.9615	0.8025	1.1883	1.2977	0.9203	1.1158	0.0975	0.5808	1.2061	1.5426	0.3999	1.1091	0.4994	1.449	1.2365	1.007	1.3044	0.6787	1.0544	1.1711	1.5298	0.7178	0.9365	1.3405
4594	1,7-dimethylurate	Xenobiotics	Xanthine Metabolism	34400	LC/MS Neg	100001399	1578.6	195.052	91611	33868-03-0	C16356	HMDB0011103	0.0982	0.02	1.8641	0.2752	0.7514	1.1757	2.7668	0.2671	2.9437	1.9665	0.5538	0.9826	1.8687	0.5452	2.1798	1.1898	2.595	0.8656	0.5982	0.0331	0.6168	1.0174	1.1238	0.4164	0.02	2.501	0.58	0.0706	2.0357	1.3781	0.7386	1.2694	0.9826	2.4572	1.3483	1.8667	1.0572
391	1-carboxyethylisoleucine	Amino Acid	Leucine, Isoleucine and Valine Metabolism	62558	LC/MS Neg	100020427	2628	202.108					1.3939	1.6676	0.59	1.4845	1.7153	1	1.241	1.0769	0.8004	0.6681	0.1531	1.1347	0.6503	0.436	0.5505	0.1531	0.7263	0.5287	1.7697	0.1531	0.1531	1.6548	1.7048	0.1531	0.1531	3.5061	0.1531	0.5536	0.6986	0.5652	3.7218	1	0.3616	2.3789	0.3589	1.7682	0.1531
340	1-carboxyethylleucine	Amino Acid	Leucine, Isoleucine and Valine Metabolism	62559	LC/MS Neg	100020425	2663	202.108					0.842	1.5403	0.9919	2.116	1.7349	1.0656	1.5247	1.0152	0.7696	0.7599	0.6283	1.2754	0.7598	0.8797	0.0804	0.4288	1.0081	0.8082	1.7839	1.553	0.9555	1.4026	1.2676	0.3983	0.35	2.3519	0.0804	1.0692	0.9887	0.8673	2.6755	0.993	0.499	1.4336	0.1998	1.2996	0.3172
146	1-carboxyethylphenylalanine	Amino Acid	Phenylalanine Metabolism	62566	LC/MS Neg	100020419	2844	236.093	59100900				1.5356	2.4753	0.8524	2.5867	2.3454	1.6372	1.4285	1.3914	1.0492	0.7635	0.6459	1.4691	0.5216	0.6634	0.4322	0.6471	1.1723	0.8814	3.1963	1.3575	0.745	2.8481	2.6038	0.6808	0.7191	3.297	0.6384	0.9508	0.9077	0.8364	4.975	1.2461	0.6333	2.7519	0.9676	2.1184	0.4137
164	1-carboxyethyltyrosine	Amino Acid	Tyrosine Metabolism	62564	LC/MS Neg	100020421	1846	252.088					0.8329	1.1095	0.9308	1.3352	1.4696	1.4184	0.8995	0.937	0.7105	0.3314	0.3314	1.063	0.3314	0.3314	0.3314	0.3314	0.9038	0.6355	1.8807	1.3534	0.3314	1.2106	1.2563	0.3314	0.3314	1.932	0.3314	0.7145	0.7895	0.5845	2.0466	0.8995	0.3314	1.6443	0.3927	1.0431	0.42
420	1-carboxyethylvaline	Amino Acid	Leucine, Isoleucine and Valine Metabolism	62562	LC/MS Neg	100020423	2008	188.093					1.3296	1.7929	0.892	2.0037	1.7522	1.0315	2.0349	1.4443	1.2665	0.9685	0.7721	1.5757	0.9317	0.9214	0.5765	0.6744	1.1554	0.7698	1.7069	0.8834	0.9286	2.4741	2.1698	0.5342	0.6908	4.1946	0.7727	1.1689	0.9415	0.9119	4.383	0.9904	0.5739	2.714	0.4752	2.4238	0.2445
2587	1-linoleoyl-GPA (18:2)*	Lipid	Lysophospholipid	52690	LC/MS Polar	100009082	1441	433.236				HMDB0007856	1.1414	1.3173	1.1204	2.0452	0.9023	1.7263	1.5349	0.7447	0.9458	1.223	0.8187	1.349	0.6136	0.4955	0.8817	2.119	1.4198	0.6176	1.2151	1.2152	0.4467	1.5691	0.8025	0.8817	0.7265	1.1266	0.4034	0.5388	0.7819	1	0.8091	0.9189	0.7256	0.7064	0.6719	1.3947	0.6382
2715	1-linoleoyl-GPG (18:2)*	Lipid	Lysophospholipid	54885	LC/MS Neg	100009227	5516	507.273					1.0304	1.4546	1.5648	1.4024	1.1376	1.4208	1.2934	0.6993	0.7997	1.6053	1.1138	0.9608	0.674	0.5718	0.879	1.4593	0.9842	1.0197	1.0847	1.0288	0.6745	1.0158	1.1396	0.8601	0.7908	0.815	0.8111	0.8024	0.6837	0.7821	1.1138	1.8325	1.1755	1.8047	0.5553	1.6666	0.5974
91	1-methyl-4-imidazoleacetate	Amino Acid	Histidine Metabolism	32350	LC/MS Pos Early	100001208	2064	141.066	75810	2625-49-2	C05828	HMDB0002820	1.2527	1.4051	0.9714	1.0817	0.9239	1.1561	1.124	0.7086	0.7542	1.065	0.9212	0.8741	1.0689	0.9959	1.3889	1.3248	0.9301	0.6494	1.4121	1.1109	0.8537	1.0431	1.0041	0.899	0.7497	0.8124	0.9891	1.2155	0.7644	2.2437	2.3359	1.6639	0.8931	1.4709	1.0674	1.8807	0.8684
92	1-methyl-5-imidazoleacetate	Amino Acid	Histidine Metabolism	62946	LC/MS Pos Early	100002910	1989	141.066	6451814	4200-48-0		HMDB04988	0.9964	2.172	1.0092	0.3552	0.9895	0.1579	1.1969	0.8788	1.2674	2.6163	0.7444	0.9265	4.1489	0.3959	0.7236	1.1595	2.2516	1.0069	0.8948	0.2092	0.2396	1.5714	1.1919	1.0036	1.0526	1.3417	0.4207	1.3925	0.3365	0.6453	0.3395	1.0002	0.4806	1.0933	1.3632	4.8682	0.4732
562	1-methylguanidine	Amino Acid	Guanidino and Acetamido Metabolism	48114	LC/MS Pos Early	100000715	2149	74.0713	10111	22661-87-6	C02294	HMDB0001522	0.78	1.6388	1.0161	1.4699	1.8002	0.4749	0.7878	1.2101	0.8825	0.9762	0.8932	0.692	1.7249	0.6263	0.8015	1.9232	1.0351	0.8412	0.9704	1.207	1.1409	1.2483	1.1422	1.1703	1.2377	0.7201	0.6624	0.955	1.2267	0.9839	1.3647	1.1252	0.7448	0.8833	0.9404	1.7968	2.6081
71	1-methylhistidine	Amino Acid	Histidine Metabolism	30460	LC/MS Neg	100001051	1227	168.078	92105	332-80-9	C01152	HMDB0000001	0.9947	0.8976	1.0601	0.8383	1.3893	0.4324	0.997	0.7998	1.7228	1.1795	0.8798	1.4131	1.0619	0.6036	0.8001	1.003	1.3907	1.0385	1.0835	1.044	0.6887	0.9933	1.2204	1.0226	1.226	0.7657	0.6093	0.9209	0.7239	1.2698	0.964	0.9259	1.0419	0.9947	0.7609	1.859	1.1844
4314	1-methylnicotinamide	Cofactors and Vitamins	Nicotinate and Nicotinamide Metabolism	27665	LC/MS Pos Early	55	1940	137.071	457	1005-24-9	C02918	HMDB0000699	0.9381	0.3565	1.3335	0.6546	2.6071	0.943	0.4538	1.3516	3.4296	1.057	0.7016	3.9862	0.8868	0.4775	1.9973	0.7249	2.0207	0.6079	0.6841	1.5698	1.0843	1.2206	1.1108	1.1912	0.7742	0.3855	0.375	1.9107	1.4023	0.143	1.2891	1.0905	0.8	0.3885	0.7411	1.1205	0.8534
4591	1-methylurate	Xenobiotics	Xanthine Metabolism	34395	LC/MS Neg	100001400	1099	181.037	69726	708-79-2	C16359	HMDB0003099	0.0189	0.0189	0.458	0.0189	1.1565	0.4587	2.3782	0.2066	1.314	1.2863	0.5619	0.771	0.946	0.2952	1.2525	0.0189	3.4999	0.5405	0.3934	0.0189	0.3663	1.3425	3.6272	1.0447	0.0189	2.0097	0.583	0.0189	1.7693	1	1.0392	0.1991	0.2306	1.1567	0.5619	6.0089	0.7389
4597	1-methylxanthine	Xenobiotics	Xanthine Metabolism	34389	LC/MS Neg	100001405	1568.8	165.042	80220	6136-37-4	C16358	HMDB0010738	0.1748	0.0658	1.3756	0.2963	1.8026	0.3503	1.2665	0.2569	1.1807	1.1216	0.3695	1	0.6209	0.305	3.0658	0.0538	2.9256	0.3247	1.1797	0.0538	0.3671	2.407	2.9134	0.3876	0.0538	1.6794	0.3372	0.151	1.3001	1.4021	0.7657	0.2832	0.9042	2.7357	0.3135	0.9723	0.6209
2713	1-oleoyl-GPG (18:1)*	Lipid	Lysophospholipid	45968	LC/MS Neg	100005716	5610	509.288					0.8384	1.2976	1.2622	1.8878	0.8535	2.9117	0.3941	0.7879	1.2263	1.7845	0.3941	0.962	1.0257	0.3941	1.2738	0.7291	0.958	0.4473	0.8345	0.3941	0.3941	1.2417	1.6635	0.3941	0.3941	1.1687	0.3941	0.3941	0.9743	0.9231	0.3941	3.1402	1.0452	4.5203	0.3941	1.9799	0.3941
2708	1-palmitoyl-GPG (16:0)*	Lipid	Lysophospholipid	45970	LC/MS Neg	100005717	5570	483.273	3300276				0.6607	1.5929	1.0157	1.2861	1.1669	1.6195	1.4476	1.4621	0.9585	1.5209	0.4712	1.1017	1.1702	0.5235	1.5117	0.6411	0.9843	0.6613	1.2508	0.8474	0.5403	2.2205	2.1635	0.4712	0.636	0.8678	0.6609	0.8955	0.7183	0.8537	1.5101	1.4878	0.9431	2.041	0.7194	2.3705	0.4721
96	1-ribosyl-imidazoleacetate*	Amino Acid	Histidine Metabolism	61868	LC/MS Pos Early	100001668	2006	259.092	440569	29605-99-0	C05131	HMDB0002331	1.0999	1.51	0.713	1.0144	2.0702	0.6699	1.5838	1.0425	1.2504	1.026	0.8522	0.6648	1.5819	0.6156	1.757	1.6767	1.1945	0.9856	1.3749	0.7652	0.7446	0.923	1.6015	0.6923	0.7366	0.7946	0.7619	0.695	0.9136	1.2868	9.107	4.594	0.4716	1.2863	0.8961	2.2411	0.5732
2505	1-stearoyl-2-oleoyl-GPS (18:0/18:1)	Lipid	Phosphatidylserine (PS)	19265	LC/MS Pos Late	100000639	3000	790.559	9547087			HMDB0010163	0.9011	1.2331	1.3042	0.7912	1.2037	0.5822	0.9624	0.7978	1.2384	0.5132	1.1444	1.0147	0.6183	3.9205	0.4106	0.5933	3.6093	3.1011	3.2751	4.0873	2.6337	0.9853	0.5419	1.5883	0.6222	0.3203	0.4504	1.9626	0.3325	2.7459	1.4446	0.9624	3.9628	0.6035	0.0851	1.1162	1.476
1531	10-heptadecenoate (17:1n7)	Lipid	Long Chain Monounsaturated Fatty Acid	33971	LC/MS Neg	100001278	5555	267.233	5312435	29743-97-3		HMDB0060038	0.376	0.3392	1.697	0.6989	0.506	1.5612	1.55	0.5027	1.67	0.7125	1.0258	0.6832	1.9292	1.9908	1.0815	2.9265	0.9742	0.551	0.3914	1.8566	1.1303	0.4473	0.4427	1.6003	2.5763	0.3145	0.8717	1.3314	0.8799	3.1695	1.3365	1.9144	1.0258	0.6998	1.7795	0.8486	0.6433
1540	10-nonadecenoate (19:1n9)	Lipid	Long Chain Monounsaturated Fatty Acid	33972	LC/MS Neg	100001277	5780	295.264	5312513	73033-09-7		HMDB0013622	0.3536	0.2432	1.3022	0.7767	0.4437	1.0737	1.1511	0.4342	1.7301	0.4582	1.3482	0.7087	1.4445	1.7232	0.8798	2.0008	0.8149	0.6241	0.3896	1.8527	1.2326	0.5425	0.4371	1.9034	2.2404	0.365	1.4019	1.5832	0.9263	2.0839	1.31	1.3523	1.0827	0.7083	1.6348	0.7324	0.8038
1500	10-undecenoate (11:1n1)	Lipid	Medium Chain Fatty Acid	32497	LC/MS Neg	100001197	5085.8	183.139	14891	1333-28-4	C13910	HMDB0033724	0.6155	0.4893	0.9957	1.131	0.3982	1.2722	1.1242	0.7386	1.5258	1.2597	0.7779	0.6946	0.9948	0.9969	1.6907	0.8934	1.2462	1.0031	0.4821	1.0429	1.262	0.6041	0.6141	1.2365	2.0343	0.7782	1.2292	1.2999	0.7688	2.1605	0.7541	1.0183	1.4672	0.7958	0.9957	1.0752	1.109
3400	11beta-hydroxyandrosterone glucuronide	Lipid	Androgenic Steroids	63251	LC/MS Neg	100020541	4209	481.244					0.6216	1.3689	0.4906	1.482	1.7489	0.4707	0.521	0.958	1.2485	1.042	0.6355	0.5623	1.7745	0.8975	0.9492	0.7864	1.7153	0.3776	0.5295	0.8591	1.2536	0.5629	1.5901	3.0125	1.4438	2.1375	1.1409	0.5747	2.0141	1.4456	0.461	1.0635	0.512	1.3237	1.149	1.3617	0.3555
2030	12,13-DiHOME	Lipid	Fatty Acid, Dihydroxy	38395	LC/MS Neg	62	5137	313.238	10236635	263399-35-5	C14829	HMDB0004705	1.7139	0.4576	0.1586	1.0516	0.1586	1.1392	0.9945	0.1586	0.2457	1.2419	0.1586	1.273	0.1586	7.1328	0.1586	0.1586	0.1586	2.964	1.1179	0.1586	0.1586	1	0.7064	1.013	0.9032	1.172	0.2259	0.472	0.4447	0.8167	0.3634	1.1874	0.1586	0.8267	1.909	0.4576	0.9623
2014	13-HODE + 9-HODE	Lipid	Fatty Acid, Monohydroxy	37752	LC/MS Neg	100002196	5275	295.228	5312830;1424;5282947;5282944;5282945		C14767,C14762	HMDB0004667,HMDB0004670	0.7956	0.9801	2.1403	3.0561	1.5308	1.828	2.3983	0.8584	1.2021	1.3832	1.196	1.7548	1.8488	0.9289	2.1258	2.3929	1.2903	0.902	1.5765	1.0199	0.4502	0.7874	0.6279	0.4695	0.8094	0.4654	0.6338	0.7013	0.9554	0.7142	0.9813	2.5127	2.2018	1.931	1.7516	2.2902	0.9923
2010	16-hydroxypalmitate	Lipid	Fatty Acid, Monohydroxy	39609	LC/MS Neg	100002953	5236.2	271.228	10466	506-13-8	C18218	HMDB0006294	0.8284	0.668	1.4488	0.7549	0.5315	2.345	2.2568	0.6022	1.2386	0.8487	1.1955	1.0238	1.1074	1.8172	0.8639	1.668	1.0378	0.7174	0.6916	1.5631	0.9762	0.8359	0.8102	1.7635	2.2453	0.6762	0.9606	1.4169	0.9581	2.4048	0.9355	2.6113	1.0227	0.5965	1.5744	1.0313	0.723
3338	16a-hydroxy DHEA 3-sulfate	Lipid	Androgenic Steroids	38168	LC/MS Neg	100002126	4240	383.153	20848950			HMDB0062544	2.1791	0.8153	0.5831	0.9508	4.3169	0.9274	0.8373	1.1913	0.2277	0.1421	0.3506	0.305	4.9647	0.47	0.887	1.0492	3.3296	0.3102	0.1984	1.7429	3.0869	1.2056	0.2465	9.1127	1.362	0.7846	1.1804	1.5621	1.8618	2.8692	1.3364	0.2552	0.9181	1.405	0.8373	0.1471	0.5861
3247	17alpha-hydroxypregnanolone glucuronide	Lipid	Pregnenolone Steroids	47403	LC/MS Neg	100005418	5071.9	509.276					1	0.4294	0.5817	0.6968	4.5904	0.1287	0.1287	0.9596	1.5203	0.8717	0.1287	0.52	2.2018	0.1287	2.7144	0.949	1.4279	0.1287	0.1287	0.5076	0.1287	0.6063	1.4614	1.4118	1.1484	1.007	0.7953	0.1287	1.8142	0.1287	1.2238	1.1262	0.4717	1.0685	0.1287	0.852	0.3444
4233	2'-deoxyuridine	Nucleotide	Pyrimidine Metabolism, Uracil containing	52602	LC/MS Neg	536	1586	227.067	13712	951-78-0	C00526	HMDB0000012	0.7395	0.7711	0.5485	1	0.7923	0.5993	1.5233	1.0003	0.855	1.2628	1.2279	0.6476	1.2585	0.7992	1.2225	1.361	0.3473	1.0067	0.8532	0.3956	0.6531	1.02	0.7718	0.7288	1.3908	1.2349	2.2086	1.3058	1.706	0.779	0.3473	1.0117	0.7048	0.8791	0.8727	0.3473	1.5308
4221	2'-O-methyluridine	Nucleotide	Pyrimidine Metabolism, Uracil containing	57655	LC/MS Neg	100010896	1831	257.078	102212	2140-76-3			1.1954	0.895	1.095	1.0851	1.236	1.1944	0.5245	1.0384	1.2971	1.121	0.9765	1.2713	5.0261	0.6938	0.8702	1.0245	1.4921	0.5778	1.0295	0.8561	0.7483	0.933	1.2251	0.8321	0.6045	1.0235	0.6937	0.7094	0.8409	0.8744	0.7491	0.9561	1.1948	1.302	0.6252	1.2065	0.9216
429	2,3-dihydroxy-2-methylbutyrate	Amino Acid	Leucine, Isoleucine and Valine Metabolism	57547	LC/MS Neg	100010869	787	133.051	301941	14868-24-7		HMDB0029576	0.5398	0.1483	0.7332	0.7656	1.0457	0.6698	1.1606	1.0302	0.7081	1	0.1483	0.5213	0.5651	0.1483	1.1112	1.3531	0.8703	0.5559	1.1876	3.38	1.2692	1.228	2.1373	0.7177	1.1064	0.7352	0.1483	0.1483	0.1483	0.1483	0.8824	0.7081	0.4144	0.3643	0.8823	1.2626	0.4356
448	2,3-dihydroxy-5-methylthio-4-pentenoate (DMTPA)*	Amino Acid	Methionine, Cysteine, SAM and Taurine Metabolism	62805	LC/MS Neg	100020893	1156	177.023				HMDB0240388	1.5039	0.7846	0.8625	1.3431	1.946	1.2122	1.4434	0.7564	1.5508	0.7083	1.0963	0.8803	0.9655	0.9553	0.8087	0.8774	1.2895	0.8381	1.0717	0.4186	0.7233	1.0345	1.589	0.8779	0.5818	2.0045	0.9123	1.0613	1.0557	1.4863	1.2377	1.2157	0.6872	1.5261	0.7046	1.8523	0.7953
4769	2,3-dihydroxyisovalerate	Xenobiotics	Food Component/Plant	38276	LC/MS Polar	100002417	1050	133.051	677	1756-18-9	C04039	HMDB0012141	1.2608	1.3372	1.5047	1.2117	0.4548	5.1214	4.7035	1.3797	0.9274	3.6629	0.1785	5.8681	1.0726	0.2967	30.3096	0.6702	0.3728	0.3317	4.5458	0.1529	0.2172	3.0216	8.414	0.2626	0.6429	2.4553	0.5564	0.1229	0.8412	0.3821	6.3462	29.9676	0.0899	1.3372	0.1597	5.9334	0.2067
5958	2,6-dihydroxybenzoic acid	Xenobiotics	Drug - Topical Agents	63042	LC/MS Neg	100020837	2575	153.019	9338	303-07-1		HMDB0013676	0.7488	2.8855	1.2931	0.8316	1.9449	6.6009	2.2283	1.117	1.6318	1.2032	0.2787	0.8046	1.3419	0.2675	0.883	0.8366	2.5496	0.4162	2.5138	0.57	0.3563	2.1634	2.5768	1.9341	0.3603	0.5346	0.392	0.1319	2.5153	0.3308	3.1947	3.3413	0.4594	3.3926	1.0791	4.631	0.3162
5246	2-acetamidophenol sulfate	Xenobiotics	Food Component/Plant	48580	LC/MS Neg	100006190	2251	230.013	181671	40712-60-5			0.1326	1.8783	0.8844	0.3065	0.9848	1.0717	1.4881	0.1326	0.2955	1.0343	0.1326	0.1326	0.5836	0.1326	0.1326	0.1326	0.1326	0.1326	1	0.1326	0.1326	6.5535	4.1054	0.1326	0.1326	0.3228	0.1326	0.1326	1.4815	0.1326	0.3065	0.7862	0.1326	0.8549	0.1326	1.0678	0.1326
123	2-aminoadipate	Amino Acid	Lysine Metabolism	6146	LC/MS Polar	381	3500	160.061	92136	542-32-5;1118-90-7	C00956	HMDB0000510	1.0155	0.7473	1.2598	1.3434	1.1742	0.4142	0.9669	1.6958	1.1797	1.0608	1.0998	0.9237	1.0452	0.995	0.9147	1.0255	1	0.842	0.7474	1.0399	1.263	0.808	1.0856	0.9507	0.917	1.8494	0.6984	0.9909	0.9554	0.7748	0.9287	1.0452	1.6453	1.1952	0.4142	1.8944	0.4142
580	2-aminobutyrate	Amino Acid	Glutathione Metabolism	42374	LC/MS Pos Early	1128	2059	104.071	80283	1492-24-6	C02356	HMDB0000452	0.6565	0.75	1.5208	1.5142	0.9241	0.964	1.3423	1.3565	0.8381	1.036	2.079	0.8316	1.4744	1.3049	1.1088	1.1531	0.8549	0.6126	0.8078	1.1528	1.6036	0.7598	0.8919	1.8616	0.7312	0.9047	0.603	1.0871	0.7513	1.3657	1.5297	0.6842	1.7019	0.7965	1.1088	0.7365	1.4195
1750	2-aminoheptanoate	Lipid	Fatty Acid, Amino	43761	LC/MS Pos Early	100004542	3160	146.118	227939	1115-90-8		HMDB0094649	1.4884	2.2599	1.2182	1.1223	1.3868	1.9318	0.8936	2.2811	0.6602	1.1583	0.7409	0.8127	1.1122	0.3813	1.0343	0.8144	0.9914	0.4684	1.1655	0.5371	0.6596	0.8485	1.0901	2.5002	0.7006	1.0086	0.513	0.781	1.3065	0.5324	0.8136	1.6972	0.9208	2.6477	1.195	1.1219	1.0432
1755	2-aminooctanoate	Lipid	Fatty Acid, Amino	43343	LC/MS Pos Late	100004227	750	160.133	69522	644-90-6		HMDB0000991	2.3103	2.2367	1.9066	1.2536	0.3559	2.8753	0.7552	1.2775	0.9581	1.3636	1.9451	1.1135	0.8744	0.4557	0.9633	0.4296	0.6779	0.9668	1.0443	0.3437	0.6019	1.4095	0.8683	1.1598	0.4132	1.3874	0.347	1.4717	0.8985	1.0332	0.6657	0.8712	1.4731	2.1691	1.1648	2.1846	0.8182
5247	2-aminophenol sulfate	Xenobiotics	Food Component/Plant	43266	LC/MS Neg	100004322	1677	188.002	181670			HMDB0061116	0.5152	2.8291	1.6929	0.5809	1.7281	1.7732	2.0003	0.2429	1.2062	1.7568	0.0397	0.3252	1.8174	0.0404	0.3788	0.5048	0.8517	0.1164	2.3367	0.0397	0.0397	5.5061	5.3333	0.0502	0.0397	1	0.0549	0.0397	3.7442	0.0397	1.7282	3.0421	0.0397	2.1927	0.3093	3.0101	0.0423
395	2-hydroxy-3-methylvalerate	Amino Acid	Leucine, Isoleucine and Valine Metabolism	36746	LC/MS Neg	100001541	1800	131.071	164623	488-15-3		HMDB0000317	1.3909	1.0252	0.7329	1.0182	1.1793	5.0813	1.8984	0.6858	0.9066	0.8167	0.5003	1.3104	1.0909	0.4067	2.0153	0.3804	0.7917	1.0312	1.2784	0.832	1.1271	0.8831	0.8761	0.9818	0.6021	1.1601	0.6368	1.2887	0.9292	3.5124	1.713	2.3116	0.5339	1.7076	0.6065	0.6206	1.4689
1667	2-hydroxyadipate	Lipid	Fatty Acid, Dicarboxylate	31934	LC/MS Polar	100001153	3000	161.046	193530	18294-85-4	C02360	HMDB0000321	0.5657	2.198	1.335	0.9443	0.7896	0.9593	1.0267	1.643	0.6674	1.7632	0.7311	0.9733	1.6848	0.8606	1.5574	2.2853	1.2142	0.8547	0.9091	1.3134	0.9142	1.4291	1.0455	1.0661	1.424	0.588	0.779	0.7338	1.1804	0.8046	1.3172	1.6192	0.9733	0.6544	0.7708	1.1275	0.7395
1973	2-hydroxyarachidate*	Lipid	Fatty Acid, Monohydroxy	61700	LC/MS Neg	100019892	5990	327.291	5225199				0.6451	1.0194	1.1315	2.089	0.4781	1.4062	0.9964	1.9176	0.8027	1.0036	0.6338	1.2084	0.8766	0.6691	1.0058	1.2877	0.7856	0.5888	1.7067	0.8611	1.1014	1.7132	1.2756	1.212	1.1937	0.9315	0.8188	0.5894	0.8986	0.6024	2.1972	1.0036	0.9587	1.844	0.8048	2.2037	0.4211
582	2-hydroxybutyrate/2-hydroxyisobutyrate	Amino Acid	Glutathione Metabolism	52281	LC/MS Polar	100008928	1258	103.04	4277439;440864		C21297,C05984	HMDB0000729,HMDB00008	0.5854	0.5889	1.4143	1.6327	1.1302	0.7031	1.494	0.6651	1.0046	0.6832	2.0322	0.6331	1.1325	1.4324	0.7106	1.3347	0.8499	0.9954	0.5967	1.8297	2.0558	0.6098	0.6355	1.7687	1.1243	0.8405	0.9705	1.2209	0.5823	1.0377	1.2859	1.0046	1.6575	0.8269	1.0746	0.6077	1.4398
1962	2-hydroxydecanoate	Lipid	Fatty Acid, Monohydroxy	42489	LC/MS Neg	100004089	4840	187.134	21488	5393-81-7		HMDB0094656	3.8575	1.256	0.785	1.3718	0.4713	3.1479	2.0315	1.2737	1.2173	1.2669	0.3443	0.7895	0.677	0.6592	2.0801	0.4309	0.9019	0.6761	1.0981	0.6597	0.5332	1.5861	1.5749	2.1061	0.5815	1.3398	0.5468	0.5829	1.8176	0.6489	1.3396	2.9792	1.122	4.3218	0.9048	2.732	1.256
1663	2-hydroxyglutarate	Lipid	Fatty Acid, Dicarboxylate	37253	LC/MS Pos Early	100002070	958	131.034	43	40951-21-1	C02630	HMDB0059655	0.766	0.8351	0.9348	0.3797	1.4528	1.072	0.8197	0.7488	0.6508	1.7111	0.3797	0.7989	1.1016	1.34	2.9898	0.9834	1.2989	1.4186	0.5483	1.4373	0.8469	1.2417	1.4145	0.3797	0.3797	0.7819	0.3797	1.1712	1	0.8057	2.0995	2.428	0.6911	0.7047	0.4671	0.7232	1.587
4463	2-hydroxyhippurate (salicylurate)	Xenobiotics	Benzoate Metabolism	18281	LC/MS Neg	1869	2184	194.046	10253	487-54-7	C07588	HMDB0000840	0.9798	2.1848	0.76	77.4839	0.762	0.7481	0.465	3.0722	138.085	9.2244	0.2582	0.5643	0.9089	0.225	103.436	1.0259	1.1388	1.4906	14.6836	0.3057	0.2415	1.0202	282.303	0.0569	0.2997	1.9084	0.5567	0.0569	1.3875	0.2153	81.3039	0.203	1.3278	0.9158	0.0795	0.9198	0.1157
1976	2-hydroxynervonate*	Lipid	Fatty Acid, Monohydroxy	61698	LC/MS Neg	100015638	6345	381.337	5312783				0.5466	0.6694	1.0651	0.7099	1.0313	1.2592	0.7251	1.0361	1.0729	0.9777	0.8458	0.4923	0.7867	0.7978	1.7598	1.2848	0.6007	0.9723	1.0223	1.3307	1.8023	1.0367	0.7791	1.3873	0.8288	0.7843	1.0608	1.0914	0.8475	1.5545	1.2476	1.1093	1.0306	2.0851	0.8717	0.8458	0.5165
1960	2-hydroxyoctanoate	Lipid	Fatty Acid, Monohydroxy	22036	LC/MS Neg	100000743	3736.8	159.103	5312860;6995013;94180	617-73-2		HMDB0002264	2.0793	1.3748	1.4034	1.4471	0.6328	1.6699	1.2887	1.0223	1.068	2.3622	0.6955	1.3732	0.8562	0.4698	0.9123	0.584	0.9584	0.5236	1.3765	0.7268	0.4604	1.7516	1.4548	0.9777	0.6166	1.5908	0.6104	0.9434	1.0811	0.7965	1.3419	1.9456	1.1655	3.8516	0.936	2.0716	1.0886
1968	2-hydroxypalmitate	Lipid	Fatty Acid, Monohydroxy	35675	LC/MS Neg	100001579	5511.2	271.228	12575964;92836;11065598	764-67-0		HMDB0031057	0.6392	0.8973	1.3072	1.0249	1.0179	1.5393	1.2264	1.0188	1.1491	1.111	0.9566	1.0195	1.2693	1.0667	1.4428	1.5775	0.9555	0.6991	0.7741	1.233	0.8879	0.9367	0.8365	0.9821	0.9498	0.7297	0.8685	0.8654	0.8458	1.2583	1.3597	1.2124	0.9345	1.6565	1.1475	1.508	0.8387
156	2-hydroxyphenylacetate	Amino Acid	Phenylalanine Metabolism	1432	LC/MS Polar	235	858.6	151.04	11970	614-75-5	C05852	HMDB0000669	1.198	1.2966	0.7614	1.0542	2.1364	1.3463	0.6668	1.3613	1.1956	1.0118	0.6095	0.9882	1.3425	0.2683	0.8252	0.6855	1.1632	0.3951	1.4121	0.9315	0.4847	1.1155	2.102	0.907	0.4656	1.6644	0.2163	0.4761	1.1158	0.6121	6.9398	1.0225	1.0542	1.8855	0.5731	3.3412	0.6076
1654	2-hydroxyphytanate*	Lipid	Fatty Acid, Branched	61702	LC/MS Neg	100004414	5751	327.291	189026	14721-68-7		HMDB0061666	0.5073	0.3632	1.7827	1.4278	0.4766	3.6227	2.904	1.652	2.0454	1.1982	0.6439	1.7843	1.0755	0.7359	0.5737	0.7002	1.5111	0.2446	0.7946	0.6714	0.3817	1.0486	1.2152	0.6296	0.9534	1.3422	0.7361	0.6336	1.485	1.0466	1.4217	0.9863	0.5146	1.1982	0.8638	2.1863	1.2834
1709	2-hydroxysebacate	Lipid	Fatty Acid, Dicarboxylate	63357	LC/MS Neg	100020378	1324	217.108	128458	103963-71-9		HMDB0000424	1.0103	1.1146	1.9131	1.7153	0.5758	1.4674	1.3036	1.3352	0.8963	1.0147	0.7713	1.3619	1.6624	0.4782	1.3578	1.5644	1.5604	0.4238	0.9912	0.7994	0.4862	1.0088	0.9114	0.5835	0.9804	0.4571	0.8681	0.7048	1.2494	0.6876	1.3036	2.3196	1.5821	1.1383	1.1117	2.1643	0.8304
1971	2-hydroxystearate	Lipid	Fatty Acid, Monohydroxy	17945	LC/MS Neg	1239	5695	299.259	69417;439885;439887	629-22-1	C03045,C03042	HMDB0062549	0.7098	0.906	1.5509	1.0382	0.9026	1.2191	1.1564	1.0931	1.1669	0.9106	0.962	0.8869	1.34	1.2911	1.2311	1.8267	0.7694	0.7822	0.7161	1.3185	1.3129	0.8745	0.7432	1.162	1.038	0.7804	0.8489	0.9347	0.7926	1.1737	1.4936	1.0931	1.0898	2.0556	1.0778	1.8507	1.3494
4777	2-isopropylmalate	Xenobiotics	Food Component/Plant	15667	LC/MS Polar	100000409	2605	175.061	77	3237-44-3	C02504	HMDB0000402	1.2583	2.0641	0.1478	0.7689	0.3438	3.6705	2.2346	2.0087	1.026	0.6656	0.6381	1.047	0.5028	1.6494	0.8072	1.1123	0.8371	1.8255	2.5288	0.8396	0.3419	2.0897	3.1348	0.5356	0.7919	2.1596	0.4928	1.4525	0.675	0.974	2.7298	7.0611	0.1478	0.6987	0.6678	1.7007	0.8539
5126	2-keto-3-deoxy-gluconate	Xenobiotics	Food Component/Plant	48141	LC/MS Polar	100005946	1900	177.041	161227	17510-99-5	C00204	HMDB0001353	1.3664	0.6299	0.4486	0.7273	0.4136	0.9945	0.691	0.5834	1.0785	0.3054	1.1435	0.3923	0.6581	1.0638	0.3492	1.4034	1.5195	0.9074	0.6357	1.3308	1.1647	0.9441	1.0055	1.2495	0.7427	2.7296	1.228	1.0375	1.0624	2.0877	1.2007	0.6197	0.3003	1.0171	0.621	1.1576	0.5695
4581	2-methoxyhydroquinone sulfate (1)	Xenobiotics	Benzoate Metabolism	64049	LC/MS Neg	100021839	1505	218.997					0.555	1.4275	2.2306	0.8199	0.8293	1.8339	1.6434	0.1317	0.1991	5.2749	0.1317	0.2826	0.1317	0.1317	0.1317	0.1691	0.1317	0.1317	4.3148	0.1317	0.1317	3.418	6.6341	0.1317	0.1317	1	0.1317	0.1317	0.6188	0.1317	1.6675	4.3213	0.1317	0.9457	0.2449	2.2478	0.1317
397	2-methylbutyrylcarnitine (C5)	Amino Acid	Leucine, Isoleucine and Valine Metabolism	45095	LC/MS Pos Early	100001509	3050	246.17	6426901	31023-25-3		HMDB0000378	1.5244	0.8559	0.407	1.2266	1.6522	1.2428	0.3863	1.6317	1.84	1.4859	0.6051	1.1723	1.5135	0.6801	0.7415	1.3119	0.7546	0.7071	0.8672	0.8847	0.5289	0.9104	1.8375	1.3107	0.6495	1.2938	0.8998	1.5218	1.0303	0.9697	2.6461	1.6727	1.5912	4.1268	0.9813	0.3863	0.3863
1460	2-methylcitrate/homocitrate	Energy	TCA Cycle	52282	LC/MS Neg	100008929	575	205.035	515;439459		C01251	HMDB0003518,HMDB0000379	0.0827	0.0827	0.0827	0.4625	0.7807	0.0827	0.0827	0.7159	1.1353	1.2384	0.9258	1.0742	2.1889	1.0986	0.908	0.0827	1.6697	0.7015	2.0891	0.6195	0.4996	2.2979	1.6857	0.5791	0.7218	1.3135	0.0827	0.0827	0.0827	1.6922	1.8208	1.8488	0.0827	2.1074	0.3972	3.3327	2.1066
16	2-methylserine	Amino Acid	Glycine, Serine and Threonine Metabolism	53229	LC/MS Pos Early	100009246	1652	120.066	94309		C02115		0.8869	2.2223	1.0118	0.114	1.4816	0.1851	0.114	2.5859	0.5619	1.2283	0.4066	1.1981	0.9048	0.114	1.0658	1.1103	0.4601	0.8206	0.114	0.5626	1.1126	0.114	0.975	0.4412	0.3867	0.9882	1.1293	1.4216	0.114	1.3918	0.114	0.895	2.4141	0.9916	1.8387	0.9048	0.1722
6172	2-naphthol sulfate	Xenobiotics	Chemical	62520	LC/MS Neg	100020515	3658	223.007	74428				0.4223	1.2406	1.1594	0.9308	5.2598	0.2681	1.2444	0.7205	0.2667	0.7018	0.2782	0.6451	1.0692	0.2665	7.122	0.4671	0.5399	2.1085	1.7995	2.8548	2.0876	0.8085	0.7273	0.5713	1.4893	1.5529	2.2284	9.3674	0.2863	1.8996	2.7339	0.1149	3.1409	7.0428	0.7205	2.7931	0.1149
4349	2-O-methylascorbic acid	Cofactors and Vitamins	Ascorbate and Aldarate Metabolism	63990	LC/MS Neg	100003258	778	189.041	54726398	17860-87-6		HMDB0240294	0.9229	0.7251	0.9726	1.2829	1.1116	0.5329	0.8933	1.1156	1.1546	1.0425	1.3186	0.7057	1.5125	1.2956	0.898	1.0299	1.2035	1.1484	1.1705	1.1922	0.8573	0.762	0.964	0.8506	0.9581	0.6931	0.9686	1.0274	0.8722	1.4857	0.7354	1.415	1.0957	1.3081	0.7759	1.2891	1.3269
491	2-oxoarginine*	Amino Acid	Urea cycle; Arginine and Proline Metabolism	55072	LC/MS Pos Early	100002784	1760	174.087	558	3715-10-04	C03771	HMDB0004225	1.0446	1.2735	2.0467	1	1.3882	0.7924	0.5847	1.1458	0.3759	0.4516	1.2678	0.3676	0.9039	0.3676	1.4791	0.9733	1.0112	0.3725	1.1018	0.8653	1.4135	0.7398	0.3676	2.0075	0.5417	0.3676	0.3925	3.348	0.6994	1.6401	0.7161	0.9485	2.0736	0.693	1.2514	1	1.0077
4633	2-piperidinone	Xenobiotics	Food Component/Plant	43400	LC/MS Pos Early	100004295	1675	100.076	12665	675-20-7		HMDB0011749	0.7386	0.7937	1.0418	2.2787	2.6613	6.4531	0.7835	0.9194	4.1757	0.7524	1.1632	0.299	4.0295	0.6947	0.6467	4.6747	0.7714	3.4424	2.1974	0.7256	3.9227	0.3899	0.4531	7.4632	0.904	1.9428	1.0839	0.9582	0.38	1.0599	4.4233	1.2692	0.6477	0.3399	0.3833	5.2137	1.37
5815	2-propyl-4-pentenoate (4-ene-valproate)	Xenobiotics	Drug - Neurological	48143	LC/MS Neg	100005952	3436	141.092	104896	1575-72-0			0.4942	1.8129	1.8301	1.299	0.6555	0.5574	0.695	1.2023	0.8159	1.0945	1.1115	1.5544	1.1291	0.9275	1.0621	0.9393	1.0041	0.9265	0.7159	1.3541	0.978	1.3296	0.9959	0.5241	1.9596	0.4197	1.0918	0.8906	1.6886	0.3769	1.1177	0.8317	2.1043	0.7282	1.0945	1.901	0.8284
3252	21-hydroxypregnenolone disulfate	Lipid	Pregnenolone Steroids	46115	LC/MS Neg	100001999	3935	245.067	134595	1164-98-3			1.4593	2.7819	0.8324	0.9791	4.5736	0.4736	1.9159	1.9676	0.7358	0.7979	0.7964	0.7622	1.6206	0.4054	2.5052	2.1654	1.2259	0.4791	0.5654	2.0094	1.421	1.6079	0.3358	3.7219	1.8082	0.7547	1.0198	0.6558	0.9802	0.9244	1.5605	1.5994	0.9791	1.3717	0.9375	0.8042	0.339
2034	2R,3R-dihydroxybutyrate	Lipid	Fatty Acid, Dihydroxy	63109	LC/MS Polar	100002367	1543	119.035	13120901	759-06-8		HMDB0000498	0.8493	1.0849	1.0412	1.1559	8.0993	0.5591	1.3929	1.0331	1.6916	1.524	0.9192	1.3002	1.0557	0.8003	0.8077	0.922	0.9374	0.77	1.1455	0.6846	0.5228	0.9679	1.0321	0.6384	1.2137	1.0934	0.4836	0.6423	1.1988	0.4785	1.3214	1.0557	0.5696	1.5952	0.5959	1.6906	1.0221
2033	2S,3R-dihydroxybutyrate	Lipid	Fatty Acid, Dihydroxy	62950	LC/MS Polar	100002284	1660	119.035	10964471	5057-93-2		HMDB0002453	0.5326	0.9305	0.9345	1.2207	1.7999	0.6547	1.5392	0.7133	1.5522	0.6576	2.6872	0.639	1.3687	0.8452	0.941	1.2476	1.0657	0.5752	0.9163	1.1927	1.1783	0.6312	1.212	1.2877	0.5652	0.773	1.2382	0.9283	1.059	1.1101	0.9345	0.5993	1.0667	0.8547	1.1053	1.2128	1.3034
2037	3,4-dihydroxybutyrate	Lipid	Fatty Acid, Dihydroxy	62952	LC/MS Polar	100001730	2204	119.035	150929	51267-44-8		HMDB0000337	1.1557	1.7624	0.9831	1.1964	2.4365	1.1074	1.0169	0.7994	1.1741	0.8973	0.9647	0.8073	1.2259	0.8182	0.9365	1.2213	0.9359	0.7551	1.1064	1.0966	0.7708	1.3241	1.9002	0.9013	0.8841	1.31	0.8139	0.8581	0.8464	1.3839	1.3713	1.1016	0.7263	1.2881	1.0317	1.4478	1.0842
6256	3,5-dichloro-2,6-dihydroxybenzoic acid	Xenobiotics	Chemical	63589	LC/MS Polar	100021324	693	220.941	24721632				1.4464	1.0697	1.2734	1.8929	0.8784	1.9419	1.7575	1.2811	1.8411	1.5893	0.72	1.1334	0.9515	1.2712	0.826	0.5311	0.6405	0.7538	0.9473	0.549	0.6691	1.5311	1.0121	0.9879	1.0509	2.6294	0.4247	0.5167	0.7638	0.5532	1.5855	0.6959	1.6217	1.5081	1.4059	0.3921	0.297
4595	3,7-dimethylurate	Xenobiotics	Xanthine Metabolism	34399	LC/MS Neg	100001398	1418	195.052	83126	13087-49-5	C16360	HMDB0001982	0.3374	0.3374	0.3374	0.3374	0.9258	0.9528	1.5264	1.2503	0.9499	1.1639	0.8435	1.5923	0.3374	0.7962	0.7655	0.3374	1.0472	0.3374	0.3374	0.3374	0.5374	1.6362	2.0058	0.4914	0.3374	13.135	0.3374	0.3374	0.637	1.2068	0.8435	2.7484	0.7074	2.9005	0.823	3.0178	0.3374
4242	3-(3-amino-3-carboxypropyl)uridine*	Nucleotide	Pyrimidine Metabolism, Uracil containing	62924	LC/MS Neg	100001426	1369	344.11	171198	52745-94-5			1.1222	0.8171	0.9979	0.5981	1.0768	0.844	0.8421	0.5981	1.512	1.0603	1.1496	0.9096	1.2894	0.5981	0.5981	1.1306	1.2031	0.9071	0.7493	0.8147	0.5981	1.0727	1.3391	1.0021	0.8701	0.8917	1.0391	0.5981	0.9258	0.9411	0.7182	1.1975	0.9762	0.9995	0.8181	1.702	0.9207
4568	3-(3-hydroxyphenyl)propionate	Xenobiotics	Benzoate Metabolism	35635	LC/MS Neg	100001624	1980	165.056	91	621-54-5	C11457	HMDB0000375	0.1031	5.5192	4.2175	0.8794	2.0385	0.4214	6.547	1.3264	3.0804	8.932	0.1031	0.2082	0.2136	0.1031	0.1031	1.0834	0.3303	0.199	0.6746	0.1031	0.1031	0.5616	1	0.1031	0.1031	4.5689	0.1031	0.1031	3.5842	0.2742	5.2557	0.4696	6.6198	22.1738	0.1031	22.0012	6.9714
181	3-(4-hydroxyphenyl)lactate (HPLA)	Amino Acid	Tyrosine Metabolism	32197	LC/MS Neg	240	1379	181.051	9378	6482-98-0	C03672	HMDB0000755	0.6152	0.7236	0.883	1.58	1.5438	2.4237	1.879	0.8055	1.0287	0.758	1.1114	0.9989	0.9382	0.6656	0.8429	0.683	0.9993	0.9902	1.1424	1.2592	1.2437	0.9154	1.1801	1.0007	0.778	1.1465	1.056	1.1424	1.0863	0.9236	1.0009	1.2026	0.9237	0.5059	0.6866	0.8754	0.9382
6104	3-acetylphenol sulfate	Xenobiotics	Chemical	48693	LC/MS Neg	100004326	2477	215.002					0.5141	0.8265	0.7866	0.2627	1.5927	0.2627	1.1735	0.2627	0.4486	1.5979	0.2627	0.3113	0.2627	0.2627	0.492	0.2627	0.2627	0.2627	2.0186	0.2627	0.2627	1.3529	7.8276	0.2627	0.2627	1.8029	0.2627	0.2627	0.2627	0.2627	6.507	0.6245	0.3359	2.449	0.2627	9.875	0.2627
489	3-amino-2-piperidone	Amino Acid	Urea cycle; Arginine and Proline Metabolism	62853	LC/MS Pos Early	100020361	2065	115.087	5200225	1892-22-4		HMDB0000323	1.045	1.0492	1.3145	1.0146	1.4352	0.9828	1.0329	1.1084	1.2069	0.9403	0.7169	1.0452	1.1175	0.9687	0.9717	1.0963	1.1528	0.7413	1.0814	0.6168	0.5185	0.8397	1.0808	0.9854	0.6996	1.2752	0.527	0.7716	0.9047	0.7732	0.7557	0.9949	1.0664	1.1815	0.7825	1.2323	0.8557
4281	3-aminoisobutyrate	Nucleotide	Pyrimidine Metabolism, Thymine containing	1566	LC/MS Pos Early	1114	2190	104.071	64956	10569-72-9;214139-20-5	C05145	HMDB0002166	0.8532	1.5742	1.839	0.8791	1.0404	0.8129	1.3131	0.8352	1.604	1.1701	1.6934	0.6706	1.466	0.7046	1.0431	0.9042	0.9596	0.8976	2.8067	1.3957	2.0981	0.644	0.8565	1.2618	0.782	0.6273	1.3523	0.5423	0.6923	1.8017	1.295	1.0431	0.8848	0.546	1.3437	1.358	1.4846
6257	3-bromo-5-chloro-2,6-dihydroxybenzoic acid*	Xenobiotics	Chemical	63681	LC/MS Neg	100021707	4505	264.891	134581543				0.7169	0.9092	0.9631	1.7896	1.0537	1.4205	2.3509	1.001	1.7026	1.7359	0.6795	0.9739	1.4014	1.4289	0.999	0.3251	0.6016	0.4669	0.8646	0.3825	0.4302	1.5201	1.0684	1.0112	1.4013	2.2169	0.6848	0.6631	1.367	0.8437	2.7066	0.8024	1.1577	1.6629	2.4245	0.2553	0.3347
1707	3-carboxy-4-methyl-5-pentyl-2-furanpropionate (3-CMPFP)	Lipid	Fatty Acid, Dicarboxylate	61871	LC/MS Neg	100020004	4000	267.124	194501			HMDB0061643	1.915	1.2264	3.3012	1.3051	1.0646	0.3248	1.4601	2.8562	3.5937	2.5986	0.8053	1.4312	0.8957	0.703	0.6008	0.7889	1.8641	0.5907	0.9354	0.7689	0.6516	1.4368	1.4155	2.7543	0.9148	2.001	0.8546	0.6834	0.8278	0.8027	1.3051	1.7891	1.2877	1.0442	0.7007	2.5416	1.1008
1705	3-carboxy-4-methyl-5-propyl-2-furanpropanoate (CMPF)	Lipid	Fatty Acid, Dicarboxylate	31787	LC/MS Neg	100001178	2800	239.093	123979	86879-39-2		HMDB0061112	1.1326	2.1392	2.7622	0.179	0.6003	0.3131	0.8287	9.0904	0.7934	3.2419	1.8237	1.2437	0.7311	0.3353	0.2694	0.8674	1.1545	0.3513	0.0436	1.8056	2.5573	1.5346	3.2945	8.0676	5.026	0.1442	0.8158	0.0913	1.6165	0.432	0.8287	0.4964	0.6364	0.1686	0.1288	0.6397	1.3556
1879	3-decenoylcarnitine	Lipid	Fatty Acid Metabolism (Acyl Carnitine, Monounsaturated)	63361	LC/MS Pos Late	100021136	1045	314.233					1.9459	2.5774	2.7141	0.8762	1.5345	2.2564	1.9365	0.5849	2.3932	2.3569	0.6894	0.995	2.0406	0.6914	0.5491	0.458	1.4314	0.6918	0.3681	0.5972	0.6814	0.4188	1.074	1.005	0.51	1.1288	0.8174	0.9633	1.566	1.0597	0.3681	8.1533	2.134	3.4054	1.7825	4.3387	0.3681
4894	3-ethylcatechol sulfate (1)	Xenobiotics	Food Component/Plant	62796	LC/MS Neg	100020851	3422	217.018					0.8535	0.5111	1.4186	1.0144	6.1125	0.1347	0.9078	0.1347	0.6627	2.1023	0.1347	0.6763	0.3006	0.1347	2.3845	0.1347	1.1496	0.1347	1	0.1347	0.1347	2.1093	3.1336	0.1347	0.1347	1.8578	0.1347	0.1956	0.4219	0.7109	3.2277	0.9612	2.7418	5.801	0.1347	1.6071	0.1347
4782	3-formylindole	Xenobiotics	Food Component/Plant	62863	LC/MS Neg	100020219	3709	144.046	10256	487-89-8	C08493	HMDB29737	1.5184	1.0683	1.6661	1.2165	1.1911	1.0582	0.8842	1.6219	0.8998	0.9532	0.6566	0.9501	1.1806	0.6714	1.3093	0.9042	1.4699	0.7035	1.2766	1.4612	0.968	1.3009	0.9054	0.657	0.838	0.6329	0.7348	1.0666	1.032	0.5708	1.5885	1.8681	1.0768	0.6315	0.7483	1.331	0.767
405	3-hydroxy-2-ethylpropionate	Amino Acid	Leucine, Isoleucine and Valine Metabolism	32397	LC/MS Neg	100001170	975	117.056	188979	4374-62-3		HMDB0000396	1.0454	0.7328	0.7928	1.1273	1.8774	1.2918	1.3754	1.0523	0.8398	0.9024	0.7936	0.8732	0.9957	0.7456	0.9366	1.3621	1.5384	0.7565	0.4795	1.4506	0.7919	0.5448	1.2656	1.3144	0.8565	1.2233	1.3145	0.9729	1.0043	1.2762	0.8992	0.6257	0.6824	0.8624	1.0784	0.7474	0.9366
6251	3-hydroxy-2-methylpyridine sulfate	Xenobiotics	Chemical	63227	LC/MS Neg	100020975	1849	188.002					1.5769	0.4294	0.9482	0.2617	2.2362	0.0981	0.3302	0.1019	1.0518	0.8089	0.0981	0.2085	0.0981	0.0981	0.0981	0.0981	0.0981	0.0981	6.5015	0.0981	0.0981	2.2174	29.2763	0.0981	0.0981	1.3103	0.0981	0.0981	0.0981	0.0981	9.9077	0.5032	0.0981	0.667	0.0981	7.3792	0.0981
3175	3-hydroxy-3-methylglutarate	Lipid	Mevalonate Metabolism	531	LC/MS Polar	112	2850	161.046	1662;5459993	503-49-1	C03761	HMDB0000355	0.734	1.2766	1.2082	0.8458	1.0624	0.7794	0.9376	0.837	2.0061	1.344	1.0844	0.5977	1.3158	1.404	0.6857	1.6069	0.8901	1.3821	1.4986	0.8317	0.8632	0.7188	1.6965	1.2105	0.7283	1.3447	0.7749	0.9135	0.6024	2.2537	1.173	0.812	0.6508	1.525	0.634	1.3607	1.0624
1668	3-hydroxyadipate	Lipid	Fatty Acid, Dicarboxylate	62069	LC/MS Polar	100004396	3131	161.046	151913			HMDB0000345	0.7324	0.6792	1.7446	0.5755	1.249	0.6225	0.5256	1.7349	0.6198	0.813	1.8962	1.3521	1.1313	0.902	0.3889	2.5936	0.599	2.7725	0.2984	1.098	1.9642	0.4078	0.5804	2.9815	1.0981	3.2382	1.6615	0.5494	0.4678	1.5323	1.851	0.8708	0.6084	1.4377	1.3277	1.3188	0.7867
1938	3-hydroxybutyrate (BHBA)	Lipid	Ketone Bodies	542	LC/MS Polar	254	1480	103.04	441;94318;92135	625-72-9	C03197,C01089	HMDB0000011,HMDB0000357,HMDB0000442	0.3483	0.1935	1.8235	0.3104	0.3841	0.4225	0.9633	1.1313	0.7544	0.7408	6.2696	0.2856	1.856	1.4928	3.0531	3.7425	0.5494	0.6585	0.4223	3.5311	4.3627	0.3614	0.2739	19.6637	3.6325	1.0367	4.8034	3.0065	0.4394	11.9402	0.7544	2.8776	7.0336	0.6888	7.0779	0.3503	4.0486
1831	3-hydroxybutyroylglycine	Lipid	Fatty Acid Metabolism (Acyl Glycine)	62064	LC/MS Pos Early	100020211	978	162.076					0.9849	1.1808	1.1315	0.5666	1.4343	0.4364	0.9101	1.0151	0.8722	0.7168	1.2937	0.656	0.528	0.8575	1.2332	1.4034	0.8598	1.0203	0.9398	1.5893	1.0159	0.7649	0.6482	1.919	1.1108	1.0552	0.9834	1.5205	0.8013	1.3646	0.4711	0.9101	1.4929	0.7606	1.4778	0.4814	1.3283
1982	3-hydroxydecanoate	Lipid	Fatty Acid, Monohydroxy	22053	LC/MS Neg	100000997	4634.7	187.134	26612	5561-87-5		HMDB0002203	0.6739	0.4587	1.2932	1.0591	1.3841	1.8627	1.326	0.9937	1.8392	0.9663	0.9426	0.6989	1.8392	1.0053	0.9406	0.8554	0.785	0.4663	0.4348	0.9947	1.1467	0.356	0.6102	1.8101	1.758	2.6148	0.9495	1.1772	1.5557	1.1499	2.1386	2.3488	0.752	1.0053	1.1701	0.6017	0.7491
1927	3-hydroxydecanoylcarnitine	Lipid	Fatty Acid Metabolism (Acyl Carnitine, Hydroxy)	63358	LC/MS Pos Late	100021141	961	332.243	121454166			HMDB0061636	1.1792	1	2.1941	0.7695	1.0435	1.8736	1.8007	0.7871	2.723	1.5506	0.8839	0.8909	2.9026	0.9024	0.7673	0.5824	1.5977	0.7314	0.3601	1.0021	0.7837	0.3939	1.2248	1.6387	0.8996	0.7693	0.9274	1.1724	1.8799	1	1.2518	3.8808	1.1035	1.0435	1.0074	1.2417	0.9156
1687	3-hydroxydodecanedioate*	Lipid	Fatty Acid, Dicarboxylate	62915	LC/MS Neg	100001454	2252	245.139	16663321	34574-69-1		HMDB0000413	0.7259	0.6015	1.9387	0.6924	0.4512	1.3101	1.1809	0.4281	1.043	0.4986	1.2453	0.4321	0.9898	1.0102	0.2092	2.342	0.5413	0.2092	0.3973	1.405	1.2878	0.388	0.5411	5.4885	4.7091	3.5779	1.6639	0.7012	0.6016	3.5389	1.0274	3.0567	0.8349	1.0315	1.4198	0.3075	0.4716
1979	3-hydroxyhexanoate	Lipid	Fatty Acid, Monohydroxy	53230	LC/MS Neg	100006367	1725	131.071	151492	10191-24-9		HMDB0061652,HMDB0010718	0.8103	0.998	1.2655	0.878	0.7713	0.9257	0.9978	1.3815	1.2973	0.9646	1.8	0.7095	1.19	0.825	1.002	1.5763	0.8725	0.8088	0.5009	0.9401	1.5324	0.6663	1.284	3.3312	1.5948	1.4591	1.256	1.0405	0.9445	1.0691	0.914	1.1153	2.1512	0.743	1.5714	0.7083	0.9978
1921	3-hydroxyhexanoylcarnitine (1)	Lipid	Fatty Acid Metabolism (Acyl Carnitine, Hydroxy)	62557	LC/MS Pos Early	100020825	2918	276.181					1.3404	0.8399	1.5951	1.1283	1.4668	0.9501	0.8488	0.9106	1.4101	1.0561	1.7722	0.4764	0.9287	0.9582	0.66	1.1919	0.8827	0.7962	0.3521	1.1928	2.942	0.4788	0.7519	4.0812	1.1651	0.7399	1.0418	1.2218	0.5615	1.414	1.0205	1.7409	1.9133	1.6909	1.3765	0.9582	0.6252
4465	3-hydroxyhippurate	Xenobiotics	Benzoate Metabolism	39600	LC/MS Neg	100002122	1687	194.046	450268	1637-75-8		HMDB0006116	0.1269	5.8028	4.1324	0.5987	3.3766	0.147	7.0438	2.15	2.6112	6.6176	0.0493	0.4499	0.7388	0.0493	1	0.7124	0.3462	0.1168	1.2734	0.0493	0.0493	0.9412	1.7999	0.0493	0.0493	4.6223	0.0493	0.0493	3.9363	0.4124	3.74	0.3542	2.7637	12.7237	0.1768	21.4382	6.1684
428	3-hydroxyisobutyrate	Amino Acid	Leucine, Isoleucine and Valine Metabolism	1549	LC/MS Polar	111	1619	103.04	11966314	2068-83-9	C01188,C06001	HMDB0000023,HMDB0000336	0.6995	0.664	1.0336	1.5844	1.5236	0.8432	2.1708	1.0544	0.9664	0.8315	0.4013	0.7394	1.4184	0.8653	1.1878	1.6783	1.1366	0.8464	0.9423	0.9228	1.4858	0.7768	0.745	0.334	1.5728	1.2421	1.3067	1.4852	0.8401	0.334	1.4678	1.9674	0.334	0.8152	0.334	0.9664	0.334
1985	3-hydroxylaurate	Lipid	Fatty Acid, Monohydroxy	32457	LC/MS Neg	100001112	5175	215.165	94216	53941-38-1		HMDB0000387	0.5374	0.461	1.3887	0.7529	1.1764	2.013	1.8065	0.6282	2.4568	1.1677	1.059	0.798	2.1162	1.0887	1.1757	0.7298	0.8386	0.5653	0.3832	1.0387	1.1143	0.3244	0.6212	1.0135	0.9865	0.9019	0.7547	0.9298	2.2218	1.0891	2.8504	3.4358	1.1677	0.3573	2.1487	0.8407	0.998
1986	3-hydroxymyristate	Lipid	Fatty Acid, Monohydroxy	21158	LC/MS Neg	100000882	5335	243.197	16064	3422-31-9			0.3763	0.4677	1.5248	1	1.0312	1.1331	2.1073	0.5559	2.4886	0.6954	0.8698	0.6808	1.6756	1.0117	0.3753	1.1131	0.9694	0.6412	0.5338	0.8875	1.3143	0.3753	0.8378	1.0598	1.1167	0.7507	1.0226	0.9519	1.7479	1.1781	2.9216	3.9964	1.4238	0.6788	1.4003	0.791	0.8606
1980	3-hydroxyoctanoate	Lipid	Fatty Acid, Monohydroxy	22001	LC/MS Neg	100000773	3446	159.103	26613	88930-08-9	C20793	HMDB0001954	1.0019	1.1364	1.624	1.054	0.8137	0.93	0.8416	1.2606	0.8185	0.8838	0.7117	0.9663	1.3328	0.588	1.0894	1.2935	1.1885	0.5296	0.5981	1.01	0.9981	1.1756	0.9122	1.1523	1.1724	1.4723	0.8328	0.9658	1.3109	0.6751	1.1947	1.1329	1.3646	0.8487	0.9663	1.1046	0.6601
1929	3-hydroxyoleoylcarnitine	Lipid	Fatty Acid Metabolism (Acyl Carnitine, Hydroxy)	61840	LC/MS Pos Late	100019801	1406	442.353	129637446				0.5806	0.4633	1.1059	0.476	0.0995	1.325	0.0995	0.0995	0.6356	0.879	1.1438	0.0995	1.4297	1.1537	0.0995	0.7127	0.9428	0.0995	0.0995	1.2075	0.598	0.0995	0.3525	1.3858	1.6292	0.3883	1	1.3714	0.0995	2.0997	0.5806	1.6018	1.3837	0.8857	0.8822	0.2544	0.6792
6218	3-hydroxypyridine sulfate	Xenobiotics	Chemical	48448	LC/MS Neg	100006098	1595.5	173.987		1955-23-3			7.9717	2.3783	7.4496	1	11.9008	0.1472	4.5789	0.9117	5.1347	8.277	0.0957	6.1615	0.1955	0.2618	1.7412	0.0752	2.0364	0.2983	14.5872	0.029	0.187	14.6153	34.7764	0.029	0.0484	6.8308	0.1375	0.1628	0.6559	0.6586	25.9376	3.3228	0.9907	5.1848	0.1429	23.7543	0.3789
1984	3-hydroxysebacate	Lipid	Fatty Acid, Monohydroxy	31943	LC/MS Neg	100001145	1282	217.108	3017884	73141-46-5		HMDB0000350	1.1276	0.8962	1.9481	1.1035	0.5691	0.9289	1.0907	0.7552	0.9297	0.6279	1.6444	1.1924	1.6977	0.7988	0.5227	2.1492	1.0703	0.4504	0.5427	1.4209	0.8145	0.6769	0.7823	2.6196	2.1781	2.8877	1.9417	0.763	0.739	1.6865	0.8245	2.3401	1.174	1.7505	1.5587	0.9297	0.7588
5061	3-hydroxystachydrine*	Xenobiotics	Food Component/Plant	62062	LC/MS Pos Early	100020203	1049	160.097	46173781		C10151		0.7611	7.6282	3.7553	0.0163	0.1128	0.0163	2.6165	0.5953	0.162	1.7625	0.6008	0.4659	7.9922	1.655	0.0378	0.7899	3.5335	2.4128	0.0585	1.2101	2.6868	5.4892	0.3023	0.6212	1.8373	0.0424	4.6089	8.8959	0.106	0.0198	4.55	3.4123	0.0809	0.0163	0.4886	11.7147	3.8224
1989	3-hydroxystearate	Lipid	Fatty Acid, Monohydroxy	52938	LC/MS Neg	100008933	5674	299.259	5282907	45261-96-9		HMDB10737	0.6661	0.9947	1.2969	1.0358	0.6944	1.4003	1.4249	1.2022	1.4004	1	0.8135	0.9612	1.6327	0.8516	1.5483	0.7337	1.1088	0.462	0.8094	1.2598	1.2526	0.9447	0.9905	0.984	1.5729	0.8869	0.8027	1.0359	1.4745	0.422	1.3577	1.6683	0.8757	1.295	1.0687	1.3469	0.422
5211	3-indoleglyoxylic acid	Xenobiotics	Food Component/Plant	63583	LC/MS Neg	100020372	2140	188.035	73863	1477-49-2			1.169	1.0144	0.8769	1.1452	2.1834	0.7781	1.0299	0.9315	1.4237	0.9918	0.8493	1.3485	0.9421	0.645	1.0917	0.5734	1.2587	0.8711	1.6269	0.942	0.999	1.6926	1.4064	0.6107	0.8095	1.5758	0.7791	1.001	1.264	0.7778	3.4788	1.1893	0.5314	1.1615	0.6343	2.0293	0.7429
322	3-indoxyl sulfate	Amino Acid	Tryptophan Metabolism	27672	LC/MS Neg	100000467	2222.2	212.002	10258	2642-37-7		HMDB0000682	1.6926	1.4084	1.0379	1.7007	1.1555	1.5573	0.7895	1.5762	1.912	2.3345	0.281	1.0994	1.0802	0.2009	0.4876	0.6805	1.638	0.4675	0.8938	0.2661	0.1585	1.2257	1.9954	0.3374	0.6379	3.3797	0.3387	0.2498	0.9621	0.5705	1.5667	0.8709	0.3297	2.6113	0.5985	2.4793	0.384
4538	3-methoxycatechol sulfate (1)	Xenobiotics	Benzoate Metabolism	48763	LC/MS Neg	100006375	2163	218.997	129892430				1.5229	0.7161	2.7192	0.4564	2.114	1	5.8251	0.8494	21.7563	11.8889	0.0647	1.0526	1.6705	0.0647	0.2757	0.2019	0.2805	0.0867	3.5834	0.0647	0.0647	5.6804	6.4419	0.0647	0.0732	2.5723	0.1017	0.0647	0.4388	0.0702	9.6203	1.5803	0.2238	2.0927	0.0647	7.1442	0.0647
204	3-methoxytyrosine	Amino Acid	Tyrosine Metabolism	12017	LC/MS Pos Early	1342	2555	212.092	9307	300-48-1		HMDB0001434	0.9952	1.0033	1.1998	0.8543	0.5654	1.0894	0.8244	1.3832	1.0413	0.8982	0.9233	0.805	1.3513	1.0255	1.065	1.0253	0.7434	0.6448	1.0942	1.0091	0.9267	0.9482	1.2752	1.2439	0.9967	0.8258	1.1705	1.0419	0.8206	0.873	0.5825	0.9635	1.0033	1.0748	1.0883	0.9973	1.5421
4499	3-methyl catechol sulfate (1)	Xenobiotics	Benzoate Metabolism	46165	LC/MS Neg	100004112	2790	203.002	118431379				1.4108	2.5529	2.2912	1.0098	5.203	0.0979	1.6695	0.0313	1.2413	4.0913	0.0313	0.9052	0.2793	0.0428	0.9902	0.0855	1.056	0.055	1.7409	0.0313	0.034	3.7125	7.513	0.0313	0.0988	2.8869	0.0385	0.1013	0.2893	0.2747	8.3822	2.765	1.0098	6.7227	0.0313	8.872	0.0313
1669	3-methyladipate	Lipid	Fatty Acid, Dicarboxylate	36749	LC/MS Polar	100001765	2865	159.066	12292	3058-01-03		HMDB0000555	0.4695	1.7481	1.013	0.457	1.1979	0.4142	0.8391	0.935	1.132	0.6382	1.5641	0.9641	1.4484	0.2782	0.4995	1.0572	1.2698	0.4474	0.7092	2.9658	1.072	1.2398	1.1689	5.7107	0.987	0.4943	1.7214	0.2782	0.8505	0.8386	0.7119	0.4827	0.3025	0.4133	1.0938	1.3622	0.9669
367	3-methylglutaconate	Amino Acid	Leucine, Isoleucine and Valine Metabolism	57747	LC/MS Polar	100002458	2700	99.0452	1551553	5746-90-7		HMDB0000522	1.252	2.4709	1.6824	1.1709	2.1189	0.7695	1.6499	1.654	1.8925	2.0052	0.9333	0.9584	1.3505	0.6486	0.8537	0.8347	1.8805	0.8633	0.761	1.0107	0.6626	0.9893	1.4424	0.9291	0.5794	1.8807	0.5608	0.5614	0.8936	3.1812	1.705	2.0924	0.7622	1.7735	1.0532	1.9486	1.0576
1662	3-methylglutarate/2-methylglutarate	Lipid	Fatty Acid, Dicarboxylate	54676	LC/MS Polar	100010834	2832	145.051	12046;12284			HMDB0000752,HMDB0000422	0.9859	1.6232	1.4401	0.4934	1.7243	0.5454	1.1078	1.0565	1.2347	1.4268	0.6905	0.8905	0.7537	0.5189	1	0.7239	0.7666	0.3406	0.3406	1.5335	0.6058	0.8236	1.4794	1.2864	0.8086	1.3405	1.1128	1.0898	0.8991	1.7382	1.9806	0.8633	0.3406	0.3406	2.4324	0.3406	0.9612
375	3-methylglutarylcarnitine (2)	Amino Acid	Leucine, Isoleucine and Valine Metabolism	46548	LC/MS Pos Early	100005850	2687	290.16	128145			HMDB0000552	3.6993	4.2949	3.5948	0.1418	5.2527	0.1418	0.6776	2.8695	2.3642	2.1161	0.8914	1.0556	0.8688	0.5667	0.1418	0.7495	2.521	0.2759	0.8782	1.849	0.4145	0.7245	2.2426	1.6472	0.9369	1.3123	0.4419	0.9444	0.5442	2.7952	0.182	1.3912	0.7052	1.4224	1.0556	1.7778	0.919
72	3-methylhistidine	Amino Acid	Histidine Metabolism	15677	LC/MS Neg	100000042	906.3	168.078	64969	368-16-1	C01152	HMDB0000479	1.2916	1.8438	1.1469	0.2732	0.7394	0.2764	0.6528	1.6983	1.3589	2.5739	0.3329	2.9612	5.2956	0.4347	0.7133	0.7953	4.1251	0.6349	1.5731	0.2092	0.2956	3.6793	1.1625	0.6926	2.1339	2.7884	0.3376	1.1528	0.3643	0.8531	0.4804	1.2822	0.5268	0.424	0.353	4.0125	0.3635
4598	3-methylxanthine	Xenobiotics	Xanthine Metabolism	32445	LC/MS Pos Early	100001108	1415	167.056	70639	1076-22-8	C16357	HMDB0001886	0.4904	0.1722	0.1722	0.1722	1.2768	0.3149	1.039	0.5706	1.6911	0.7038	1.1999	1.1523	0.1722	0.8675	1.4045	0.1722	0.9646	0.8559	0.2856	0.427	0.1722	1.0354	3.0413	0.1722	0.1722	7.7173	0.1722	0.1722	0.5521	1.8635	0.3545	3.0436	0.756	2.9134	0.3124	2.6416	0.4531
4571	3-phenylpropionate (hydrocinnamate)	Xenobiotics	Benzoate Metabolism	15749	LC/MS Neg	100000010	2860	149.061	107	501-52-0	C05629	HMDB0000764	0.9781	0.2948	0.2857	0.6894	6.6531	1	0.3188	11.9615	4.2667	0.7764	0.097	2.4396	4.8192	0.2185	6.0308	1.4257	7.486	0.1892	5.8357	0.1388	0.097	4.7003	4.9107	0.097	0.097	0.3217	1.1795	0.097	0.6897	0.097	1.8493	0.097	0.097	1.1836	0.097	1.2007	0.097
1237	3-phosphoglycerate	Carbohydrate	Glycolysis, Gluconeogenesis, and Pyruvate Metabolism	1414	LC/MS Pos Early	132	590	187	724	80731-10-8	C00597	HMDB0000807	1.8243	0.9386	2.14	1.0878	1.0978	0.7953	0.5097	1.1449	0.9261	0.3931	0.9805	1.0195	0.438	2.8554	0.6923	1.3373	2.0944	0.9617	1.5163	3.5635	2.2149	1.4487	0.5621	0.7198	0.6865	0.742	0.4354	2.7063	0.4316	3.378	1.1225	0.5165	1.5173	0.6337	0.2242	0.9805	1.4625
481	3-sulfo-L-alanine	Amino Acid	Methionine, Cysteine, SAM and Taurine Metabolism	47089	LC/MS Polar	382	2890	167.997	72886	498-40-8	C00506	HMDB0002757	0.6387	1.5784	1.0713	1.3892	0.6161	1.5125	1.3174	0.786	1.5481	1.117	0.7513	1.4422	1.4694	1.0862	1.3733	0.4723	0.7638	0.7733	0.7347	1	0.8208	0.5834	1.1423	0.4723	1.3137	1.3004	0.9033	0.5502	0.7488	0.58	0.8696	2.0204	3.8527	1.0851	0.8578	2.1734	1.0391
4236	3-ureidopropionate	Nucleotide	Pyrimidine Metabolism, Uracil containing	3155	LC/MS Pos Early	1053	875	133.061	111	462-88-4	C02642	HMDB0000026	0.8045	1.2302	1.0095	1.7844	1.0406	2.7336	1.1349	0.6381	0.9082	0.7123	0.8005	1.2963	1.3104	0.9773	0.9373	1.5962	1.188	0.6452	1.4463	1.0657	0.7008	1.0564	0.9905	1.1174	0.8276	1.1705	0.5602	0.7998	0.8804	0.8215	1.1067	1.2609	0.5561	0.6528	0.8932	1.14	0.8222
3207	3beta,7alpha-dihydroxy-5-cholestenoate	Lipid	Sterol	36803	LC/MS Neg	100001611	5275	431.317	3081084	115538-84-6	C17335	HMDB0012454	1.1786	1.8446	0.8329	0.8028	1.9257	1.99	1.1303	0.9517	1.6218	1.3624	0.8946	1.1533	1.0829	0.8737	1.1092	0.6351	0.8712	0.7857	0.6708	0.9422	1.1477	0.8495	0.6575	1.0483	0.7679	2.5768	0.4697	1.13	0.4203	1.0844	2.7416	0.987	1.9467	2.0518	1.3028	0.6236	0.5355
3208	3beta-hydroxy-5-cholestenoate	Lipid	Sterol	54805	LC/MS Neg	100006370	5398	415.322	165511	6561-58-6	C17333		0.8958	0.9666	0.9584	0.7644	1.5585	1.8544	1.5191	0.9539	2.133	0.7026	1.0968	0.9993	1.0251	1.1564	1.6238	0.8297	1.0149	0.7868	0.6871	0.8987	1.0311	0.7203	0.6556	1.0629	0.9893	0.9081	1.0818	1.5037	1.0007	1.151	0.7458	1.1671	1.0251	1.3734	1.1215	0.7602	0.2669
560	4-acetamidobutanoate	Amino Acid	Polyamine Metabolism	1558	LC/MS Pos Early	1113	1350	146.081	18189	3025-96-5	C02946	HMDB0003681	1.2578	1.0866	0.8884	0.6711	1.0968	1.567	1.4547	1.3387	1.8566	1.1143	0.9458	0.8892	1.2124	0.9267	1.2186	1.0336	0.9899	1.0095	0.929	0.802	0.8079	0.6921	1.1789	0.7816	0.6045	1.13	0.9822	1.0104	0.9905	0.6025	1.5724	2.1761	0.6113	1.4845	0.904	2.3051	1.5762
4809	4-acetylcatechol sulfate (1)	Xenobiotics	Food Component/Plant	62798	LC/MS Neg	100020853	1774	230.997					1.2817	1.6705	1.3787	0.3483	2.0928	0.2367	0.9927	0.5835	1	1.3363	0.2367	0.5092	0.2935	0.2367	0.2367	0.6033	0.3005	0.2367	2.5679	0.2367	0.2367	3.4571	21.759	0.2367	0.2367	1.9247	0.2367	0.2367	0.4745	0.2367	11.983	0.5046	0.2367	2.5067	0.2367	10.5205	0.2367
4514	4-acetylphenyl sulfate	Xenobiotics	Benzoate Metabolism	44620	LC/MS Neg	100000711	2375	215.002	4684006				1.5257	10.1568	0.5448	0.7177	0.9889	0.7092	0.1966	2.251	0.1966	5.1994	0.1966	0.8401	0.1966	0.1966	1	0.6909	0.5045	0.1966	4.2607	0.1966	0.1966	2.0138	5.6713	0.1966	0.1966	1.2841	0.1966	0.1966	0.9588	0.1966	1.7183	0.6184	0.1966	1.1253	0.1966	4.2229	0.1966
4503	4-allylcatechol sulfate	Xenobiotics	Benzoate Metabolism	63597	LC/MS Neg	100020578	3571	229.018					0.2647	0.9243	0.5141	2.8374	0.8389	0.575	0.4856	26.4686	0.3122	1.4408	0.0799	1.0757	2.4175	0.0799	1.5426	0.3845	9.0966	4.8846	1.6071	0.1434	0.1101	1.5182	1.6877	0.5035	0.4491	1.1244	11.9911	1.7245	0.3288	0.2018	3.5407	0.6926	0.0799	2.382	0.8389	2.5088	0.1114
5085	4-allylphenol sulfate	Xenobiotics	Food Component/Plant	37181	LC/MS Neg	100001868	3805	213.023	66633409				0.1689	1.5776	0.8188	0.509	0.9353	0.4302	0.778	3.4454	0.3552	1.9219	0.5377	0.555	1.5157	0.4007	0.6582	1.1672	3.4058	1.7199	1.3348	0.939	2.6092	1.2532	0.3843	1.4401	2.7249	0.0952	2.456	3.1865	0.4661	1.061	3.8482	0.4577	0.6582	0.2868	0.6448	0.7668	0.2264
6263	4-chlorobenzoic acid	Xenobiotics	Chemical	63988	LC/MS Neg	100021784	3015	154.99	6318	74-11-3	C02370		0.8017	0.9873	1.0028	1.3063	0.9768	1.403	1.2651	0.9972	1.1205	1.3102	0.8887	1.0499	1.1678	0.9288	1.2663	0.759	0.7528	0.9066	1.3679	1.0135	1.0257	0.9792	1.0991	0.632	1.0327	0.9296	0.9703	0.7991	1.0668	0.6077	0.8724	1.2353	1.1923	1.1011	1.0499	1.2718	1.0586
3218	4-cholesten-3-one	Lipid	Sterol	38125	LC/MS Pos Late	100002227	2520	385.346	91477	601-57-0	C00599	HMDB0000921	1.0006	0.8909	1.4313	0.724	0.4925	1.1993	0.8147	1.2285	0.7673	0.8577	1.0153	1.1522	1.1886	0.695	1.0254	1.4307	1.3711	0.5509	0.7701	1.3989	1.2308	1.0519	0.5965	0.9994	1.4866	0.5243	1.1948	0.7266	0.8607	0.6236	1.1791	1.0828	1.3518	0.5097	0.6669	1.6416	0.7141
4501	4-ethylcatechol sulfate	Xenobiotics	Benzoate Metabolism	63072	LC/MS Neg	100020536	3379	217.018					1.5122	1.7889	0.9423	0.4123	4.3318	0.0222	1.8991	0.2691	1.0739	2.3924	0.0222	0.0797	0.1772	0.0222	0.8804	0.113	0.5556	0.0222	3.7399	0.0222	0.0222	2.3945	14.1659	0.0222	0.0222	1.0534	0.0305	0.0222	1	0.0222	11.5802	0.8038	0.1656	2.8666	0.0222	8.8246	0.032
4520	4-ethylphenyl sulfate	Xenobiotics	Benzoate Metabolism	36099	LC/MS Neg	100001756	3580	201.023	20822574	123-07-9	C13637	HMDB0062551	2.7249	52.1512	0.7896	1.8994	1.559	0.6153	1.3624	1.1878	1.5256	27.2096	0.0882	1.396	0.4547	0.4045	2.3398	0.4082	1.3719	0.2953	1.7371	0.0573	0.1269	1.6436	2.6174	0.184	0.59	0.7846	0.8122	0.7277	1.5758	0.4768	1.396	0.9846	1.0268	2.5662	0.1683	2.2543	0.0573
563	4-guanidinobutanoate	Amino Acid	Guanidino and Acetamido Metabolism	15681	LC/MS Pos Early	100000096	2320	146.092	500	463-003;463-00-3	C01035	HMDB0003464	0.9692	1.5292	1.0066	1.4638	1.5708	1.4079	1.4838	0.9934	1.1815	1.4323	0.575	1.3473	0.989	0.3389	1.1056	0.5121	1.5009	0.4996	1.5446	0.5688	0.7727	1.2256	1.2953	0.5273	0.7482	1.2851	0.4576	0.5915	0.904	0.3143	2.5721	1.9449	1.1118	1.1815	0.7167	2.3921	0.7756
6210	4-hydroxychlorothalonil	Xenobiotics	Chemical	48441	LC/MS Neg	100006082	4427	244.908	34217	28343-61-5			0.9172	0.7538	1.7602	1.3401	1.0464	1.4916	2.3032	1.2356	1.6032	2.0172	0.6572	1.2195	0.8464	1.2843	0.9351	0.7557	0.9843	0.5334	1.3102	0.4002	0.6283	1.1334	0.8689	0.8988	1.83	1.0157	0.6858	0.4371	1.1311	0.8249	2.2182	0.7401	1.2679	1.2356	1.4923	0.256	0.3832
51	4-hydroxyglutamate	Amino Acid	Glutamate Metabolism	40499	LC/MS Pos Early	100002544	1141	164.055	439902	2485-33-8	C03079	HMDB0001344	0.9129	0.7062	1.4755	1.7128	0.8949	0.6447	0.8351	0.7374	1.2509	0.7027	0.92	0.8446	1.0857	0.7684	0.2162	0.9547	1.3772	1.9183	1.426	0.9212	1.7819	1.9314	1	0.4818	1.6256	1.8707	2.0475	1.5884	0.7857	2.3878	0.7315	0.8446	0.737	1.3372	0.9064	1.0892	0.6157
4467	4-hydroxyhippurate	Xenobiotics	Benzoate Metabolism	35527	LC/MS Neg	100001423	1475	194.046	151012	2482-25-9		HMDB0013678	0.8	16.8591	2.1246	0.6306	0.7447	0.498	2.2457	1.3088	1.1845	3.1789	0.3431	0.3345	1.096	0.1609	0.9944	0.6976	0.5262	0.3891	1.2767	0.2694	0.6809	1.0056	2.2743	0.1985	0.8419	2.0932	1.1699	1.2618	5.1018	14.6264	1.6803	2.4905	0.535	2.9505	0.2184	9.8668	2.9659
2053	4-hydroxynonenal	Lipid	Fatty Acid, Oxidized	38309	LC/MS Neg	143	4745	155.108	5283344	75899-68-2;128946-65-6	C21642	HMDB0004362	2.1676	1.1399	2.2012	1.1876	1.3881	0.8787	0.9555	1.1825	0.959	0.9471	0.7553	0.8313	0.9986	1.0014	1.5736	1.2332	1.7375	0.8881	1.1547	1.4974	0.8268	1.3782	0.8724	0.3793	0.6849	0.6987	0.9776	1.8167	0.8531	1.1022	0.5344	0.8131	1.7548	0.8891	0.8747	1.2161	0.9895
159	4-hydroxyphenylacetate	Amino Acid	Phenylalanine Metabolism	541	LC/MS Neg	144	1361	151.04	127	156-38-7	C00642	HMDB0000020	1.2471	1.441	1	0.9786	1.0654	1.3827	1.149	1.4609	1.1596	1.7835	0.6742	0.9063	0.8902	0.4569	0.8409	0.8459	0.9152	0.4569	1.6893	1.0414	0.5742	0.8712	1.7144	0.4569	0.831	2.2998	0.871	0.6021	1.1395	0.8278	1.3774	5.9291	0.8211	2.0746	1.0654	1.7833	0.8362
193	4-methoxyphenol sulfate	Amino Acid	Tyrosine Metabolism	48457	LC/MS Neg	100006262	2412	203.002		3233-60-1			0.5169	2.3294	1.0109	1	0.1141	0.2801	1.692	1.2307	0.4764	1.2433	0.1141	0.8473	0.1141	0.1141	0.2475	0.5127	0.7138	0.1141	2.0111	0.1141	0.1141	2.7499	2.9261	0.1141	0.1141	0.6708	0.1141	0.1141	2.5548	0.2627	0.41	0.2363	0.1141	0.7344	0.1141	1.3488	0.1141
4502	4-methylcatechol sulfate	Xenobiotics	Benzoate Metabolism	46146	LC/MS Neg	100004111	2665	203.002	54104170			HMDB0240459	0.8955	1.2239	4.4078	0.5613	2.9995	0.2071	1.3182	1.6928	1.9675	0.8385	0.0112	1	1.4212	0.0185	1.0485	0.8797	3.2859	0.0527	1.7762	0.0125	0.0112	1.3811	2.467	0.0652	0.3676	2.4977	0.3305	0.5185	1.2613	0.1304	3.737	0.2706	0.0684	3.9513	0.1214	9.3986	0.0634
1784	4-methylhexanoylglutamine	Lipid	Fatty Acid Metabolism (Acyl Glutamine)	62735	LC/MS Neg	100020631	3390	257.151					0.216	0.216	1.2189	0.8519	0.216	0.6984	0.5627	0.216	1.0315	0.216	0.9685	0.216	1.0846	0.5038	0.216	1.3203	0.7472	0.216	0.216	0.216	0.4738	0.216	0.317	2.4912	1.8249	0.216	1.2364	1.0905	0.5037	3.3042	0.216	0.5038	1.1419	0.216	1.3772	0.7299	3.6465
4425	4-oxo-retinoic acid	Cofactors and Vitamins	Vitamin A Metabolism	39760	LC/MS Pos Late	100002825	1298	315.195	6437063	38030-57-8		HMDB0006285	1.1634	0.8713	1.2376	0.4255	0.9332	0.9353	1.0856	0.7393	0.9784	0.3105	0.4544	1.4155	1.1982	0.7962	0.8919	0.816	0.3105	1.2443	1.2965	1.1174	0.8542	1.6135	1.0216	0.7204	0.3105	1.2565	0.3105	0.3105	1.8163	0.3105	0.8491	1.4941	1.3905	1.0736	0.7212	1.1489	0.3105
4522	4-vinylphenol sulfate	Xenobiotics	Benzoate Metabolism	36098	LC/MS Neg	100001755	3320	199.007	6426766	2628-17-3	C05627	HMDB0062775	2.7681	4.1893	0.5086	0.4337	8.4427	1.0525	0.9475	1.443	0.5915	4.2887	0.4536	3.3649	0.557	1.3265	2.3117	0.5538	0.7996	2.0563	3.6062	0.178	0.1772	1.2439	1.5789	0.2748	0.8521	0.4531	0.6704	1.5552	4.3139	0.6531	1.7812	1.3265	2.1741	9.9463	0.1852	10.3184	0.1063
4278	5,6-dihydrothymine	Nucleotide	Pyrimidine Metabolism, Thymine containing	1418	LC/MS Neg	158	1637.8	127.051	93556	696-04-8	C00906	HMDB0000079	1.6672	1.0011	0.9796	0.9459	0.8709	1.8858	1.1014	1.1821	1.3574	0.9079	0.7832	1.1418	0.7453	0.7827	0.8174	1.3425	1.2643	0.7241	1.0307	1.5049	0.6925	0.9989	1.0466	0.7937	0.6919	1.1569	0.748	1.4843	0.6889	1.1642	0.7297	0.7899	0.8736	0.5146	0.9176	0.9796	1.755
4220	5,6-dihydrouridine	Nucleotide	Pyrimidine Metabolism, Uracil containing	61833	LC/MS Neg	100001425	1119	245.078	94312	5627-05-04		HMDB0000497	1.0522	0.939	0.7628	1.0242	1.4126	1.1123	0.9244	1.0277	1.4139	1.1574	0.9982	0.9375	1.2165	0.9104	0.9283	0.6446	1.0896	0.448	1.0513	0.61	0.7212	1.0018	1.4234	0.4994	0.9957	1.1211	1.4396	0.9909	0.9367	1.3146	0.8276	1.4874	1.0242	0.6203	0.4644	1.9387	1.001
120	5-(galactosylhydroxy)-L-lysine	Amino Acid	Lysine Metabolism	43582	LC/MS Pos Early	100002462	2755	325.161	66995551	32448-36-5			0.8348	1.0053	0.4597	0.8468	1.3115	0.9272	0.7094	0.2936	1.6796	0.9422	1.4783	0.7825	1.4698	0.2936	0.7794	1.2618	1.2537	1.3115	0.9505	1	1.0143	0.909	1.0043	1.0108	0.8449	1.1016	0.9923	0.2936	0.8758	1.7574	0.2936	1.1145	0.2936	0.605	0.8468	2.0724	1.6195
4600	5-acetylamino-6-amino-3-methyluracil	Xenobiotics	Xanthine Metabolism	34424	LC/MS Polar	100001403	1710	197.068	88299	1196153-01-1	C16366	HMDB0004400	0.2735	0.0256	1.6333	0.1825	4.9596	0.4416	2.4499	0.5333	2.7972	1.7418	0.4701	1.5938	1.4494	0.7404	0.9592	0.0256	2.0323	1.6208	0.5561	0.0256	0.7409	1.1975	1.8133	0.6103	0.0256	2.793	0.2481	0.0992	0.7993	1.0408	1.5883	0.5182	0.9538	3.7083	1.1839	2.2457	0.8216
1504	5-dodecenoate (12:1n7)	Lipid	Medium Chain Fatty Acid	33968	LC/MS Neg	100001232	5224	197.155	5312378	2430-94-6		HMDB0000529	0.3669	0.2909	1.539	0.9029	0.3974	4.3986	2.7686	0.4152	2.5442	0.8349	0.7495	1.124	1.8033	1.3464	1.4055	1.1343	0.907	0.4792	0.3241	1.5821	1.0513	0.3491	0.5361	1.0413	1.7131	0.2454	0.7881	0.9587	1.7047	2.8633	1.2541	3.8051	1.124	0.3183	2.0828	0.7347	7.4622
1882	5-dodecenoylcarnitine (C12:1)	Lipid	Fatty Acid Metabolism (Acyl Carnitine, Monounsaturated)	61769	LC/MS Pos Late	100016069	1135	342.264	91825571			HMDB13326	0.8057	0.5705	2.892	1.2734	1.7137	2.877	2.7197	0.2847	3.192	2.5674	0.4787	1.4042	3.7037	1.4469	0.9273	0.7435	1.905	0.7906	0.2628	0.8385	0.7449	0.4575	0.4973	1.7163	0.8443	0.3601	1.0727	1.2734	0.8126	2.7392	1.614	6.5729	3.0302	1.0556	2.2651	0.9303	5.1596
2128	5-HEPE	Lipid	Eicosanoid	46297	LC/MS Neg	100002135	5316	317.212	6439678	83952-40-3		HMDB0005081	0.5553	0.9995	0.892	0.385	0.8704	0.6761	1.4676	1.7663	1.4342	2.1908	0.8111	1.2524	0.7345	2.1341	1.2287	1.2841	1.0667	0.7778	1.3076	1.2698	0.6189	1.3782	0.76	1.2127	1.3044	0.7902	0.777	0.5719	0.7183	1.0005	1.0564	2.256	0.5711	0.9942	0.3589	1.3452	1.0666
2135	5-HETE	Lipid	Eicosanoid	37372	LC/MS Neg	100002137	5382	319.228	5280733	73307-52-5	C04805	HMDB0011134	0.868	0.9979	0.9577	0.9677	1.1728	1.0021	1.6584	0.7247	1.1816	1.5885	1.2761	0.9531	1.2675	1.7319	1.658	1.8116	0.8448	1.2469	1.1255	1.27	0.7344	0.9708	0.9519	0.9212	0.896	0.9434	0.9924	1.0647	0.9617	1.2664	1.4058	2.0316	1.1706	1.6977	1.1342	1.2828	1.3094
6249	5-hydroxy-2-methylpyridine sulfate	Xenobiotics	Chemical	63230	LC/MS Neg	100020973	2074	188.002					1.0733	0.318	0.5717	0.1214	1.9867	0.1214	1.2156	0.1214	1.053	0.8096	0.1214	0.3877	0.2056	0.1214	0.1214	0.1214	0.1214	0.1214	4.888	0.1214	0.1214	2.185	23.9067	0.1214	0.1214	0.947	0.1214	0.1214	0.1214	0.1214	21.5434	0.318	0.1214	5.3537	0.1256	17.3494	0.1214
119	5-hydroxylysine	Amino Acid	Lysine Metabolism	15685	LC/MS Pos Early	100000054	2790	163.108	3032849	13204-98-3	C16741	HMDB0000450	1.7807	1.6908	0.781	1.0005	1.1278	1.5282	0.8241	1.6641	1.3762	0.8963	0.9167	1.2107	1.0292	0.9995	1.0401	0.7874	1.0809	0.972	2.2323	0.4859	1.0436	0.5653	0.7954	0.756	0.7525	2.0081	0.7708	0.8451	0.6636	1.2946	1.2308	3.5006	1.435	1.1857	0.9693	1.2683	0.9608
2149	5-KETE	Lipid	Eicosanoid	48465	LC/MS Neg	1080	5372	317.212	5353355	106154-18-1	C14732	HMDB0010217	0.6349	1.3164	0.3918	1.2526	0.5375	1.0462	1.8502	0.3223	1.5236	2.5083	0.5106	0.8889	1.8121	1.9096	2.603	1.6162	0.5781	1.7537	1.1539	1.3368	0.9215	0.4189	0.767	0.2813	1.1663	0.9538	0.7282	0.7465	0.839	1.3251	1.2526	6.8795	1.8617	2.6178	1.0668	2.2784	1.1632
556	5-methylthioadenosine (MTA)	Amino Acid	Polyamine Metabolism	1419	LC/MS Pos Early	212	2752	298.097	439176	2457-80-9	C00170	HMDB0001173	1.5421	0.4912	0.4746	1.4876	1.1451	0.9387	1.091	1.6745	1.5502	1.472	0.8415	0.8971	1.1995	0.7024	0.6161	0.6564	0.2805	0.8937	0.6714	0.48	0.6149	1.0814	1.9205	1.376	1	2.8576	1.1463	0.4536	1.5188	0.9878	1.7596	1.5346	0.4185	1.5503	1.0143	1.288	1.1299
4222	5-methyluridine (ribothymidine)	Nucleotide	Pyrimidine Metabolism, Uracil containing	35136	LC/MS Neg	100001446	1778.1	257.078	445408	1463-10-1		HMDB0000884	0.9006	1.1385	0.9524	1.3493	1.2972	0.7886	0.9746	1.0694	1.2001	1.1573	0.965	0.8451	1.2444	1.0193	1.0105	1.1149	1.0696	0.9616	1.0847	0.8267	0.9357	0.9895	1.0594	0.9331	1.4342	0.8479	1.3326	0.9421	0.9703	0.786	0.9177	1.1095	1.1262	0.9607	0.8463	1.2385	0.8886
579	5-oxoproline	Amino Acid	Glutathione Metabolism	1494	LC/MS Neg	1021	738.5	128.035	439685;7405	98-79-3	C01879,C02237	HMDB0000267	1.5126	1.1493	0.8974	0.7657	1.2371	0.3408	1.0443	1.3059	1.0967	0.9013	0.673	1.0206	0.4576	0.9635	1.0877	0.9263	1.101	0.9924	1.2306	1.1403	0.8289	1.3087	1.0076	0.7249	0.8954	0.7353	0.7268	1.2831	1.2134	0.6487	1.062	0.571	1.5653	0.6753	1.1747	1.046	0.9911
3380	5alpha-androstan-3alpha,17beta-diol 17-glucuronide	Lipid	Androgenic Steroids	47132	LC/MS Neg	100005396	4930	467.265					0.7837	0.3404	0.3404	1.4383	1.3222	0.6247	1.3561	0.3404	1.2134	0.9617	0.5104	0.8914	0.8701	0.8191	1.5225	0.3404	1.4296	0.3404	0.4279	0.4396	1.0383	0.7793	1.4289	1.7212	1.2588	1.9872	0.354	1.1184	0.3404	0.877	0.889	1.2156	0.3404	0.9566	0.3404	0.9362	0.6149
3379	5alpha-androstan-3alpha,17beta-diol disulfate	Lipid	Androgenic Steroids	37184	LC/MS Neg	100002017	4275	225.07	56639109			HMDB0094682	3.5966	3.9155	0.8355	1.1595	10.6383	5.7358	0.9344	0.8951	1	2.0343	0.4618	0.9578	0.6482	0.6847	1.9392	6.5616	0.7616	0.1944	0.5839	0.5148	0.6032	1.5944	0.5903	2.1123	1.2716	1.2173	1.2697	3.0428	0.6678	0.8011	0.8831	4.7528	0.404	2.4476	0.6923	0.7243	0.2061
3377	5alpha-androstan-3alpha,17beta-diol monosulfate (1)	Lipid	Androgenic Steroids	37186	LC/MS Neg	100002018	4925	371.19	121596226;121596225				0.5477	1.3003	1.9458	0.9063	1	0.5006	1.5151	0.9897	1.4202	1.2754	0.7077	1.9148	0.2905	0.8616	1.3722	1.6183	1.5461	0.2905	0.4642	1.2012	0.7985	1.5316	0.691	0.6296	1.1192	1.428	0.5713	1.4393	0.7159	0.6843	1.7464	3.0258	1.5688	1.3965	1.4356	0.9979	0.3696
3378	5alpha-androstan-3alpha,17beta-diol monosulfate (2)	Lipid	Androgenic Steroids	37185	LC/MS Neg	100006005	5080	371.19	121596225				4.0541	2.3486	0.1767	0.9296	4.1453	0.6922	0.6357	1.0704	1.7182	1.5539	0.403	0.6338	0.5502	1.4339	0.8485	1.8867	0.3089	0.207	0.456	0.1767	0.4869	1.8119	0.8453	1.9245	1.0838	1.1131	0.593	1.392	1.1292	0.1767	1.2441	0.9296	0.5413	0.7642	0.2204	0.7932	0.3494
3388	5alpha-androstan-3beta,17alpha-diol disulfate	Lipid	Androgenic Steroids	37187	LC/MS Neg	100002021	4215	225.07	56639109			HMDB0094682	1.3965	6.787	2.0628	0.956	2.9044	0.7409	0.8132	0.5784	1.164	1.0478	1	3.4431	4.1842	1.1484	0.7841	0.6815	0.9897	0.3054	0.6775	0.3181	0.8235	1.9291	1.5255	0.8243	2.3171	1.6313	0.3504	0.8263	1.1001	0.4475	2.6375	1.2677	1.1996	1.0451	2.7799	1.0147	0.3054
3385	5alpha-androstan-3beta,17beta-diol disulfate	Lipid	Androgenic Steroids	37190	LC/MS Neg	100001987	3880	225.07	90186325	571-20-0	C12525	HMDB00493	1.6218	2.2611	1.2279	0.4738	1.7238	1.8338	1.4359	0.5817	0.99	1.7887	0.5519	1.2759	0.456	0.6238	1.739	1.3411	1.1489	0.0838	0.5312	0.5586	0.4396	1.0644	0.6401	0.9004	1.041	1.01	0.8538	0.749	0.7036	1.6683	3.7447	11.8299	0.8963	6.8048	0.6148	0.7505	0.3074
3384	5alpha-androstan-3beta,17beta-diol monosulfate (2)	Lipid	Androgenic Steroids	37192	LC/MS Neg	100002024	4685	371.19					0.4347	1.2295	0.8009	0.7061	1	0.3875	1.0576	0.9071	1.0408	1.4155	0.2906	1.34	0.2906	0.6769	1.607	0.8039	1.1076	0.2906	0.2906	0.2906	0.7397	1.1373	0.2906	0.5209	1.1359	1.1415	0.2906	0.7965	0.7181	1.1063	1.4586	1.4184	1.2166	1.218	0.74	0.2906	0.2906
3279	5alpha-pregnan-3beta,20alpha-diol disulfate	Lipid	Progestin Steroids	37198	LC/MS Neg	100001988	3962	239.085	118703093			HMDB0094650	1.9978	2.1805	1.0063	0.6264	4.0125	0.4038	0.663	1.2582	0.9937	0.6895	0.5462	0.8918	0.3735	0.3234	1.263	1.9191	0.5779	0.2374	0.3134	1.1202	0.9675	1.7611	0.5152	2.205	1.6158	1.6281	1.1556	1.0101	0.6157	1.0109	0.9105	0.7661	1.332	1.3872	0.8854	0.5052	0.2374
3273	5alpha-pregnan-3beta,20alpha-diol monosulfate (2)	Lipid	Progestin Steroids	37200	LC/MS Neg	100002014	5060	399.221					3.3868	2.1936	0.8262	0.9475	3.1018	0.2147	1.5484	1.7506	3.034	0.6102	0.6573	1.1108	0.6962	0.7184	1.76	0.7245	0.8368	0.2147	0.3429	1.0166	1.4	2.1198	0.9254	2.3306	1.8684	2.1052	0.6841	0.7463	0.9041	1	2.0562	0.2147	2.9854	0.6348	0.8079	0.9962	0.2147
3270	5alpha-pregnan-3beta,20beta-diol monosulfate (1)	Lipid	Progestin Steroids	37196	LC/MS Neg	100002009	5180	399.221				HMDB0240580	0.9023	1.1905	1.3503	1.1107	1.4674	0.9734	1.5982	1.0134	0.6098	1.0036	1.0348	0.5547	0.8918	1.3447	1.344	1.5409	0.4793	0.4062	1.1949	1.106	0.4452	1.0743	0.8631	0.7448	0.912	0.3634	0.4025	0.9964	0.4299	1.2343	1.1689	0.8691	1.0348	1.7952	0.8853	0.8998	0.4665
327	6-bromotryptophan	Amino Acid	Tryptophan Metabolism	62503	LC/MS Neg	100020414	3565	280.993	9856996				0.9798	1.0674	1.0507	1.2236	0.5178	1.1628	1.0561	1.1279	1.1855	1.0541	0.876	1.1949	1.1628	0.9714	0.8088	0.5572	0.9517	0.581	1.0255	0.5419	0.5088	1.1609	1.7589	0.6392	0.7383	0.7581	0.7131	1.0202	1.0814	0.3731	0.9147	0.3565	1.1629	0.9234	1.0482	1.3292	0.8958
6232	6-hydroxyindole sulfate	Xenobiotics	Chemical	48698	LC/MS Neg	100006260	2498	212.002	122198196			HMDB0000682	2.2347	1.5101	1.0537	1.9009	1.2487	1.1123	0.8535	1.6181	1.6725	2.3339	0.2079	0.9249	1.1218	0.1763	0.404	0.9463	2.0705	0.3659	0.8336	0.2807	0.1183	1.3069	1.7966	0.3681	0.7368	3.5155	0.3206	0.2924	1.0671	0.4636	1.5526	0.8259	0.2234	2.791	0.514	2.6513	0.2535
133	6-oxopiperidine-2-carboxylate	Amino Acid	Lysine Metabolism	43231	LC/MS Neg	100004499	965	142.051	3014237	34622-39-4		HMDB0061705	1.2844	1.0583	0.9546	0.7805	1.7648	0.5647	0.9315	1.8208	1.1042	3.4562	0.9703	0.7718	1.3143	0.598	0.507	0.7615	0.982	0.9355	1.6744	1.2694	1.0947	0.9431	1.316	1.018	1.1915	1.3546	0.6886	1.2397	0.4886	0.3616	1.5505	1.5979	0.8412	0.6628	1.0759	0.7628	1.0568
3205	7-HOCA	Lipid	Sterol	36776	LC/MS Neg	100001609	5288.1	429.301	3081085	115538-85-7	C17337	HMDB0012458	0.9957	1.028	0.9221	1.0717	0.861	2.4338	1.8892	0.9827	1.3303	1.1111	1.067	0.7388	0.9237	0.8493	1.0532	0.7388	1.1598	0.8869	0.9411	1.184	0.7265	1.0733	1.0043	0.5232	0.5381	1.0494	0.7649	1.0771	0.9116	1.0648	0.8967	3.4035	1.4271	0.7581	1.015	1.028	0.542
3240	7-hydroxycholesterol (alpha or beta)	Lipid	Sterol	47890	LC/MS Pos Late	100005999	1930	367.336	15571093		C15610	HMDB0006119	0.9015	1.4038	1.2491	0.9369	0.4757	0.8074	0.636	1.4329	0.8115	0.7034	1.0029	1.0443	1.3072	0.8136	0.9095	1.6679	1.2204	0.7111	0.4261	1.6394	1.0859	1.3169	0.9971	1.6376	1.3577	0.7383	1.3278	0.8767	1.4072	0.2777	1.6531	1.4625	1.1123	0.6364	1.5044	2.447	0.4212
4184	7-methylguanine	Nucleotide	Purine Metabolism, Guanine containing	35114	LC/MS Pos Early	100001456	2175	166.072	135398679	578-76-7	C02242	HMDB0000897	0.8657	0.9789	1.1222	1.0036	1.4573	1.5276	1.1612	0.7665	1.3739	0.9764	0.8873	0.9707	0.9226	0.8306	1.2127	1.3546	1.1236	0.7159	0.9964	0.9802	0.7956	0.8659	1.1845	1.0846	0.9033	1.1958	1.0611	0.9505	1.3255	1.4722	1.0628	1.1678	0.9684	1.2835	0.8492	1.0337	0.7768
4599	7-methylxanthine	Xenobiotics	Xanthine Metabolism	34390	LC/MS Pos Early	100001396	1350	167.056	68374	552-62-5	C16353	HMDB0001991	0.9489	0.1372	0.9189	0.1372	2.7805	0.5568	1.5488	1.9176	1.5596	1.0404	1.9937	2.0655	0.6444	1.6898	2.1222	0.2552	2.3337	0.9524	0.5545	0.5369	0.4881	2.2111	3.5442	0.9596	0.531	14.0914	0.1804	0.7583	0.768	3.2271	0.9713	1.5488	1.6483	6.883	0.7237	4.5496	0.9883
2001	8-hydroxyoctanoate	Lipid	Fatty Acid, Monohydroxy	21239	LC/MS Neg	100000956	2300	159.103	69820	764-89-6		HMDB0061914	0.6762	1.0039	1.6632	1.4399	0.4599	1.3926	0.9564	1.2376	0.7917	0.9961	0.8913	1.1349	1.6628	0.3648	1.5367	1.1228	1.3068	0.7465	0.8486	1.1138	0.7334	1.3573	1.053	0.5254	1.3198	0.3871	0.7579	0.6656	1.1777	0.7479	1.0039	1.2408	1.3195	0.288	1.0895	1.2835	0.5747
2031	9,10-DiHOME	Lipid	Fatty Acid, Dihydroxy	38399	LC/MS Neg	179	5180	313.238	9966640	263399-34-4	C14828	HMDB0004704	1.5124	0.7319	1.3346	1.5614	0.517	0.8221	1.1905	0.8911	1.2333	0.8989	1.4079	1.3289	1.8951	11.0174	0.2388	2.9125	0.5851	3.6662	0.8912	1.1969	0.3506	1	0.9945	0.8312	1.2619	0.4182	0.435	0.7997	0.7059	1.7211	0.2388	1.3084	0.461	1.2333	6.3788	1.3046	2.7862
2002	9-hydroxystearate	Lipid	Fatty Acid, Monohydroxy	47120	LC/MS Neg	100005834	5384	299.259	9570127	25498-28-6		HMDB0061661	1.333	0.3526	1.0972	1.3651	0.5016	6.626	3.8302	0.6482	1.1875	0.9535	0.2048	1.4578	0.9384	1.007	1.5365	0.9144	0.8033	0.446	0.6333	1.3594	0.4209	1	0.8454	0.2048	1.3475	0.9427	0.4607	1.1271	1.1154	3.3973	1.5448	3.6247	1.0037	1.0972	0.2048	0.8818	1.1033
1840	acetylcarnitine (C2)	Lipid	Fatty Acid Metabolism (Acyl Carnitine, Short Chain)	32198	LC/MS Pos Early	100000802	2282	204.123	7045767	5080-50-2	C02571	HMDB0000201	1.0554	0.8626	1.8333	0.3426	0.728	0.8326	1.1265	1.0072	1.3757	1.5893	1.3535	0.7024	1.0531	0.6266	1.0397	1.4184	0.5507	1.3844	0.394	0.577	0.5296	0.5393	0.9928	1.7281	1.4718	0.7383	2.315	1.0369	0.813	0.8959	1.1127	1.4713	1.2132	0.6881	1.2604	0.9518	1.4207
551	acisoga	Amino Acid	Polyamine Metabolism	43258	LC/MS Neg	100004541	2297	183.114	129397	106692-36-8		HMDB0061384	0.3378	0.7857	1.0388	1.0046	1.5766	0.7235	0.4666	1.9445	1.0014	0.6879	0.9986	0.4649	0.4976	0.71	0.9491	1.404	0.6202	1.4557	0.7021	1.8686	1.5589	1.0092	1.6468	1.7167	0.7962	0.7674	1.2815	0.3378	0.6821	2.8091	0.7857	0.3378	0.9624	1.6491	0.3378	0.6822	1.6947
1441	aconitate [cis or trans]	Energy	TCA Cycle	46173	LC/MS Neg	100001359	580	173.009	643757;444212		C02341,C004174	HMDB0000958,HMDB000072	0.9119	1.2273	0.9422	1.4098	1.3339	1.4679	1.0891	0.9664	1.5244	0.9355	1.004	1.0238	0.8282	0.9178	0.9303	1.641	0.8082	0.9986	1.0014	0.7923	0.8513	1.0907	1.432	1.3629	0.8861	1.5507	0.9427	0.9191	0.8987	1.3506	1.3439	1.4252	0.8476	1.1922	0.9294	1.1929	0.818
4145	adenine	Nucleotide	Purine Metabolism, Adenine containing	554	LC/MS Pos Early	880	2221	136.062	190	73-24-5	C00147	HMDB0000034	0.3064	0.9835	0.3064	1.3969	0.3064	0.3064	1.1187	1.0165	1.0954	0.3064	1.1674	0.3064	0.8158	0.6721	0.3064	0.3064	1.6889	1.1683	0.3064	0.3064	0.63	0.3064	1.0632	0.6475	0.9645	0.5536	1.273	0.3064	0.4359	0.8846	0.7427	0.9218	0.5957	0.8088	0.4617	0.913	0.6093
4137	AMP	Nucleotide	Purine Metabolism, Adenine containing	32342	LC/MS Pos Early	209	1013	348.07	6083	149022-20-8	C00020	HMDB0000045	1.3505	1.0503	1.236	0.9793	0.8076	0.9921	0.2692	0.6899	1.1779	0.1954	0.8144	1.3451	0.7657	1.8253	0.4688	1.7077	3.2444	1.63	1.5243	3.6349	2.4301	1.0079	0.3974	0.9785	0.5551	0.3517	0.4478	1.4645	0.2843	1.8158	1.8071	0.868	3.7289	0.9793	0.408	1.5156	2.634
1665	adipate	Lipid	Fatty Acid, Dicarboxylate	21134	LC/MS Polar	100000863	3000	145.051	196	124-04-9	C06104	HMDB0000448	1.1234	1.2913	1.2159	0.9691	0.7866	1.0731	0.1012	0.7634	0.988	0.7368	1.216	0.992	1.2014	0.7732	0.1012	1.008	0.5834	51.1245	0.7019	1.4447	9.5042	1.0177	0.8153	1.6763	1.9011	0.7433	0.8004	0.4463	0.1012	1.0301	0.988	1.277	1.2437	0.6854	1.5919	1.1177	1.0834
1907	adipoylcarnitine (C6-DC)	Lipid	Fatty Acid Metabolism (Acyl Carnitine, Dicarboxylate)	52988	LC/MS Pos Early	100006614	2570	290.16	71296139			HMDB0061677	1.0897	0.9835	0.7428	1.125	0.7721	0.6916	0.5755	0.5956	0.9799	0.27	2.8113	0.3707	1.7308	0.6518	0.182	1.7707	1.1014	20.7251	1	1.6358	6.2022	1.1177	0.9831	4.9211	1.8081	0.8831	0.8898	1.7873	0.4498	2.931	0.182	0.9488	0.9375	0.8162	1.9329	0.672	1.6523
1575	adrenate (22:4n6)	Lipid	Long Chain Polyunsaturated Fatty Acid (n3 and n6)	32980	LC/MS Neg	100001193	5678	331.264	5497181;5282844	2091-25-0	C16527	HMDB0002226	0.3341	0.2046	0.9989	0.534	0.4957	1.4866	1.3794	0.3079	1.3093	0.5361	1.1036	0.4821	1.7751	2.6844	1.331	2.1847	0.6951	0.6474	0.5092	2.0053	1.4644	0.4293	0.2953	1.4373	1.9894	0.3763	0.8925	1.2876	1.0011	1.9799	1.3434	2.319	1.1194	1.0511	1.1821	0.8411	0.7569
29	alanine	Amino Acid	Alanine and Aspartate Metabolism	1126	LC/MS Pos Early	811	1700	90.055	5950	56-41-7	C00041	HMDB0000161	0.9049	1.2906	1.2122	1.4411	1.3373	1.1836	1.5258	1.187	0.9293	0.8398	0.8393	1.1363	0.8233	1.0101	0.7539	0.7931	0.9043	0.7937	1.3359	0.8109	0.967	0.9887	0.9899	0.6533	1.0557	1.1221	0.5889	1.056	1.0265	1.0268	2.3022	1.0457	1.1154	1.3534	1.1363	0.9806	0.9554
4131	allantoin	Nucleotide	Purine Metabolism, (Hypo)Xanthine/Inosine containing	1107	LC/MS Polar	1002	1672	157.037	204;439714;439713	97-59-6	C02350,C02348,C01551	HMDB0000462	1.657	1.3	1.8121	1.1149	1.1322	1.089	0.8271	0.9647	1.0353	0.8747	0.6422	0.8847	1.0615	0.7963	1.1154	1.1074	1.2693	0.6962	1.0668	1.1195	0.7218	1.0747	0.5592	0.526	0.6498	0.7714	0.6318	1.2113	0.609	0.8956	0.7012	0.663	1.5403	0.93	0.718	1.3568	1.0775
4813	alliin	Xenobiotics	Food Component/Plant	41494	LC/MS Pos Early	100003473	1470	178.053	87310	556-27-4	C08265	HMDB0033592	0.1223	0.1223	1.6068	0.5946	1.3567	0.5166	1.141	5.3373	2.6746	0.6981	0.4862	0.315	0.1223	0.1223	1.4984	0.9429	0.3979	1.3709	1.3604	0.1223	1.2325	0.1223	4.0771	1.0571	0.1223	0.3305	0.9233	0.1223	0.1223	0.2515	2.4803	0.1223	0.1223	0.1223	0.1223	4.025	0.3873
1958	alpha-hydroxycaproate	Lipid	Fatty Acid, Monohydroxy	37073	LC/MS Neg	100001723	1920	131.071	99824	6064-63-7		HMDB0001624	0.8089	1.065	1.0516	0.8522	0.6662	1.0849	0.7722	1.048	0.5445	0.9385	0.6432	1.2224	1.1214	0.5632	0.9373	1.0034	1.0068	0.4857	0.848	1.2208	0.9971	1.1583	0.8884	0.7852	1.3657	1.0474	1.0029	1.0344	1.0772	0.7036	0.9565	1.1228	1.0717	0.6816	0.9982	0.9373	1.1199
347	alpha-hydroxyisocaproate	Amino Acid	Leucine, Isoleucine and Valine Metabolism	22132	LC/MS Neg	100000706	1840	131.071	92779;83697;439960	10303-64-7	C03264	HMDB0000665,HMDB0000624,HMDB00746	1.034	0.966	0.9323	1.3171	0.8065	1.9434	2.3528	0.6751	1.2078	0.7035	0.5698	1.2905	0.6213	0.6215	0.7222	0.6222	1.2805	1.4511	1.2228	1.4436	1.2696	0.6693	0.5805	1.1955	0.5802	0.841	0.6362	1.5853	1.1669	1.4238	1.0144	1.2489	0.8407	0.4827	1.1167	0.5943	1.1153
424	alpha-hydroxyisovalerate	Amino Acid	Leucine, Isoleucine and Valine Metabolism	46537	LC/MS Polar	100001300	1052	117.056	99823	600-37-3		HMDB0000407	0.5762	1.1744	1.1005	0.9229	1.1811	6.0138	1.8763	0.5241	0.9493	0.7517	0.7917	0.9981	1.197	0.7133	1.8179	0.7522	0.8725	1.1607	1.0019	0.8646	1.7079	0.854	0.7566	1.2373	0.5272	1.2636	1.1759	1.4391	0.6944	5.629	2.2955	1.8649	0.8489	1.7715	0.5912	0.8943	2.1216
46	alpha-ketoglutaramate*	Amino Acid	Glutamate Metabolism	62101	LC/MS Polar	100002397	1916	144.03	48	18465-19-5	C00940	HMDB0001552	0.9404	1.549	0.9618	1.0093	1.8167	0.9395	1.258	1.2163	0.9139	0.9641	0.986	1.1344	0.7616	0.8334	1.0545	1.1134	0.9463	1.063	1.2798	1.132	0.8738	1.4925	1.0459	0.9907	1.235	0.8013	0.6586	0.9405	1.2181	0.799	1.4879	1.0304	0.7259	0.7844	0.9863	1.4525	1.0153
1445	alpha-ketoglutarate	Energy	TCA Cycle	528	LC/MS Polar	93	2700	145.014	51	305-72-6;328-50-7;22202-68-2	C00026	HMDB0000208	1.0097	0.8026	1.0641	1.0504	1.1097	1.3816	0.6873	1.1186	0.8631	0.7404	1.0011	1.2061	1.1303	0.6272	0.7838	0.7811	0.9989	0.8518	1.035	0.9419	1.0288	0.7838	1.0099	1.079	0.8642	0.9463	0.9281	1.4933	0.6697	1.6654	0.8413	1.1445	0.9393	1.1714	0.8673	1.0453	1.4613
4357	alpha-tocopherol	Cofactors and Vitamins	Tocopherol Metabolism	1561	LC/MS Pos Late	1105	2522	430.378	86472	59-02-9;10191-41-0	C02477	HMDB0001893	0.7348	0.8659	1.631	0.6072	0.5876	0.5266	1.779	1.5187	0.9456	2.3312	1.2986	1.446	0.5469	1.3783	1.0015	0.8115	1.2322	0.999	1.7273	1.1899	0.5438	1.176	1.0808	0.8324	1.5187	0.851	0.9803	0.7356	0.9857	1.001	0.9752	1.0015	0.8058	1.7304	0.4276	1.7629	1.0519
3392	andro steroid monosulfate C19H28O6S (1)*	Lipid	Androgenic Steroids	32827	LC/MS Neg	100002152	3871	383.153	159663			HMDB0002759	1.2232	0.9568	0.3916	1.0145	3.1258	0.9455	0.9881	0.8522	0.3916	0.3916	0.3916	0.3916	5.1864	0.5539	0.9246	0.7234	1.98	0.3916	0.3916	0.7708	2.9457	0.9137	0.3916	5.4493	1.1213	1.0119	0.9528	0.926	1.6964	2.0261	2.0671	0.3916	0.9246	2.9431	0.7272	0.3916	0.4549
3367	androstenediol (3alpha, 17alpha) monosulfate (3)	Lipid	Androgenic Steroids	37209	LC/MS Neg	100002027	5180	369.174					0.9663	1.5003	1.2971	1	2.1521	1.1829	1.7081	1.2314	0.8508	1.3342	0.8158	1.2012	0.2378	0.5916	2.0654	3.14	0.9321	0.7411	0.9147	1.078	0.6875	2.507	0.4491	0.763	0.8698	2.0669	0.4121	1.6597	0.4751	0.6851	1.2012	1.4739	1.8651	3.0803	1.1718	1.1107	0.3232
3362	androstenediol (3beta,17beta) disulfate (1)	Lipid	Androgenic Steroids	37202	LC/MS Neg	100001992	3740	224.062	87120982		C04295	HMDB0240313	0.7148	1.0329	0.8234	0.6432	1.7222	3.5887	6.2219	0.7179	0.3003	2.0353	0.339	1.2904	0.4088	0.3006	4.7867	1.3661	2.3879	0.6243	0.8627	1.213	2.0569	1.4629	0.2287	1.7748	0.9671	0.7814	0.7865	1.0475	0.7885	3.5346	2.1511	6.9008	0.7232	5.9132	0.6386	0.3801	0.6376
3363	androstenediol (3beta,17beta) disulfate (2)	Lipid	Androgenic Steroids	37203	LC/MS Neg	100001994	4065	224.062	87120982			HMDB0240313	1.1055	1.445	0.8295	1.0277	2.055	1.2309	1.3986	1.0576	0.6626	0.8389	0.5394	0.9723	1.4076	0.5158	2.0877	1.2868	1.0476	0.5258	0.645	0.954	1.8093	1.2891	0.4591	2.5143	0.9315	0.8672	0.5494	0.835	1.0804	0.9027	1.4964	1.3926	1.0576	1.1068	0.7991	0.6828	0.2613
3359	androstenediol (3beta,17beta) monosulfate (1)	Lipid	Androgenic Steroids	37211	LC/MS Neg	100002028	4535	369.174	13847309;129670631	521-17-5		HMDB0240429	0.8602	1.7251	0.7154	1.1013	1.6784	0.9834	7.9341	0.9247	0.4988	1.3879	0.199	1.0149	0.4875	0.3806	5.156	0.9272	2.9561	0.9379	0.8208	1.719	2.7187	1.9044	0.2208	1.1638	1.2086	0.9851	0.684	0.857	1.039	1.9616	2.0807	1.6221	1.2587	1.4328	0.9834	0.6333	0.4397
3360	androstenediol (3beta,17beta) monosulfate (2)	Lipid	Androgenic Steroids	37210	LC/MS Neg	100002029	4500	369.174				HMDB0186954,HMDB0240429	0.7723	0.8683	0.6189	0.7077	1.0199	1.3211	4.8473	1.4082	0.5327	1.9532	0.4928	1.8943	0.3808	0.6022	4.0269	0.7085	1.5238	0.4298	1.0931	1.0181	1.684	1.9173	0.3566	1.5651	0.9819	0.8401	0.7431	0.5539	1.6688	2.8517	3.0238	12.1376	0.8683	6.1276	0.1415	0.4339	1.0526
3339	androsterone glucuronide	Lipid	Androgenic Steroids	61846	LC/MS Neg	100002761	4953	465.249	114833	1852-43-3	C11135	HMDB0002829	1.0115	0.9962	0.5582	1.5151	1.7192	0.3022	1.0435	0.4227	1.2889	0.8113	0.437	1.0038	1.899	0.6278	1.5075	0.7651	1.0246	0.2975	0.3687	0.8312	1.5148	1.1474	3.1443	2.6755	0.9412	1.0707	0.6288	0.3686	3.3305	0.6949	1.3388	1.2178	0.7646	1.0636	0.6771	2.169	0.1388
3349	androsterone sulfate	Lipid	Androgenic Steroids	31591	LC/MS Neg	100001073	5022	369.174	159663	2479-86-9		HMDB0002759	0.7735	1.557	1.5332	1.3417	1.0392	0.6194	0.956	1.0349	1.4076	1.249	0.7574	1.741	0.0416	0.8456	1.8406	2.505	0.5641	0.2142	0.6844	1.4723	0.7553	2.1788	0.9651	0.7554	1.0774	1.7891	0.4191	1.1401	0.8807	0.4848	1.8321	1.7462	1.5282	1.836	1.5144	0.9504	0.1612
275	anthranilate	Amino Acid	Tryptophan Metabolism	4970	LC/MS Pos Early	1258	2606	138.055	227	118-92-3	C00108	HMDB0001123	1.6184	1.8347	1.8452	2.4068	0.8682	1.8448	0.9951	1.0049	1.8888	2.9377	0.5408	1.0266	1.732	0.5143	0.8274	0.8631	1.6414	0.6062	1.2881	0.5799	0.4908	1.3076	1.1487	0.491	0.5498	1.6018	0.642	0.5195	0.8014	0.494	1.6184	1.9102	1.5551	3.8798	1.5119	2.8587	1.1755
1269	arabinose	Carbohydrate	Pentose Metabolism	575	LC/MS Polar	828	1804.5	195.051	66308	28697-53-2	C00216	HMDB0029942	0.032	0.5725	0.559	1.8386	0.032	0.7322	1.1259	0.5575	1.3325	1.1144	0.9069	0.032	1.1133	1	0.4713	2.9653	0.032	0.9591	1.8363	1.1199	1.0302	0.9432	2.3833	0.8358	0.032	1.2186	0.9445	0.8118	0.032	1.0681	1.0552	1.1781	0.8328	0.7404	0.032	1.5517	0.7184
1277	arabitol/xylitol	Carbohydrate	Pentose Metabolism	48885	LC/MS Polar	100006430	1932.4	151.061	6912;94154		C00542,C01904,C00379	HMDB0002917,HMDB0001851,HMDB0000568	0.9256	1.0739	0.919	0.8161	0.8865	1.0898	1.2982	1.0153	1.2991	1.158	0.951	1.1952	1.4318	0.8656	1.4493	1.0775	0.9264	0.725	1.3285	0.7906	0.7316	1.5579	2.1576	1.0148	0.8752	0.9852	0.7646	0.6951	0.9012	1.5335	1.231	2.3079	0.9839	1.0071	0.7038	2.2359	1.5238
1283	arabonate/xylonate	Carbohydrate	Pentose Metabolism	48255	LC/MS Polar	100006115	2700	165.041	122045;6602431		C00502,C05411	HMDB0000539	0.6544	1.554	0.9007	1.3038	0.7446	1.0693	1.068	1.0235	0.9179	1.0988	0.6864	1.202	1.3266	0.936	1.1997	0.9794	0.9793	1.1547	1.0855	1.1491	0.9651	1.2345	1.0206	0.748	0.8024	0.7258	0.7127	0.6715	0.8731	1.0613	1.3567	1.5272	1.2622	0.8348	1.0945	1.2702	0.6127
1517	arachidate (20:0)	Lipid	Long Chain Saturated Fatty Acid	1118	LC/MS Neg	893	6240	311.296	10467	506-30-9	C06425	HMDB0002212	0.6478	0.6635	0.9977	1.0619	0.766	0.8088	0.8993	0.7028	0.8714	1.0096	1.3928	0.8627	0.9111	1.2714	1.052	1.4455	0.7158	0.9047	1.3111	1.6737	1.222	1.0237	0.7054	1.2944	1.0023	0.7955	1.3886	1.286	0.9063	1.1401	0.8055	1.003	0.9137	1.4314	0.9868	1.0163	0.7523
1573	arachidonate (20:4n6)	Lipid	Long Chain Polyunsaturated Fatty Acid (n3 and n6)	1110	LC/MS Neg	229	5535	303.233	444899	506-32-1	C00219	HMDB0001043	0.7467	0.7201	1.188	0.8506	0.8602	0.7868	1.6673	0.9213	1.2099	1.164	0.9571	0.7859	1.5554	1.7636	1.6308	1.659	0.9962	1.1251	0.9403	1.7414	1.0038	0.8979	0.5669	0.8039	0.993	0.5014	1.1351	1.2717	1.0228	1.4038	1.205	2.2442	1.2154	1.7609	1.0244	1.401	0.797
1894	arachidonoylcarnitine (C20:4)	Lipid	Fatty Acid Metabolism (Acyl Carnitine, Polyunsaturated)	57518	LC/MS Pos Late	100015837	1353	448.342	136212424			HMDB0006455	2.8164	1.9247	1.6528	1.3226	0.719	3.3261	0.5008	0.6969	1.066	2.2299	0.6852	1.0118	0.5245	2.0042	1.1159	1.5788	1.8391	1.1936	0.9972	0.7479	0.7197	0.8873	0.9908	0.8048	0.9429	0.9411	0.2664	2.0342	1.0028	0.993	0.8508	2.3506	1.1159	1.4001	0.6088	1.3551	2.2193
1952	arachidonoylcholine	Lipid	Fatty Acid Metabolism (Acyl Choline)	53261	LC/MS Pos Late	100009332	1390	390.337	122198216			HMDB0240583	1.7447	0.5332	0.7949	0.5148	0.5148	0.5148	1.8736	0.8969	0.5148	2.6123	1.1031	0.5148	0.5148	1.7388	0.6269	1.1973	0.8127	1.2594	0.7804	0.5148	0.5148	0.5148	1.3118	0.5148	0.5148	0.7738	0.5582	0.5148	0.5148	2.6732	0.5148	5.3033	0.6269	25.5307	0.5148	5.7195	4.6132
522	argininate*	Amino Acid	Urea cycle; Arginine and Proline Metabolism	57461	LC/MS Pos Early	100002769	2150	176.103	160437	157-07-3		HMDB0003148	0.9333	1.4832	1.1355	1.7981	4.5872	0.4177	1.8167	0.6306	2.6337	1.9322	0.73	1.533	1.2057	0.422	0.9547	0.6717	2.4129	0.9367	1.8248	0.5998	0.8434	1.5199	1.3137	0.6675	0.525	1.226	0.1955	0.5988	0.9863	1.0137	2.7545	1.0252	0.2939	1.105	0.4525	2.8159	0.6205
483	arginine	Amino Acid	Urea cycle; Arginine and Proline Metabolism	1638	LC/MS Pos Early	231	2825	175.119	6322	1119-34-2	C00062	HMDB0000517	0.5666	1.1076	0.8755	1.0571	1.0247	1.0499	0.9467	1.0247	1.3179	0.9002	1.078	1.1804	0.7424	0.6451	1.5711	0.5759	0.5742	0.9753	1.1776	0.8138	1.2916	1.0753	1.0366	1.0409	0.9508	0.7289	0.8087	1.0647	0.9386	0.7948	0.8545	1.1222	1.5565	1.0079	1.2065	0.8247	0.9593
4345	ascorbic acid 2-sulfate	Cofactors and Vitamins	Ascorbate and Aldarate Metabolism	63590	LC/MS Polar	100009329	3042	254.982	54676864			HMDB0060649	0.8413	1.1429	1.034	0.9531	1.1435	0.2341	0.8319	1.0385	1.1857	0.7912	1.1115	1.1368	1.1595	0.966	1.4956	0.6709	1.3222	1.4052	0.7572	1.1824	1.201	0.893	0.9162	1.0932	0.598	0.6453	0.6822	0.6901	1.0362	0.7353	0.8415	0.6029	0.9848	0.9089	1.0385	2.3322	1.5373
4346	ascorbic acid 3-sulfate*	Cofactors and Vitamins	Ascorbate and Aldarate Metabolism	63687	LC/MS Polar	100020409	2025	254.982	11425365				0.7004	1.1484	0.9153	1.035	1.8144	0.235	2.0943	1.0014	1.1628	0.5483	0.7129	0.739	0.8847	0.9359	1.6036	0.9986	1.368	1.4012	0.8129	1.2504	1.181	2.7655	0.9241	0.9322	0.6978	1.0813	1.0996	1.1294	0.9555	0.7529	1.6692	0.9359	0.6603	1.9904	1.3387	3.7646	0.8482
40	asparagine	Amino Acid	Alanine and Aspartate Metabolism	512	LC/MS Pos Early	917	1225	133.061	6267	70-47-3	C00152	HMDB0000168	1.4405	1.0906	0.9828	0.6822	0.7937	0.2737	0.994	1.7347	0.6778	0.8351	1.006	1.5946	0.4139	1.1886	0.9	1.0886	0.7354	1.1771	1.7123	1.1336	1.0248	1.3065	0.7242	0.7821	1.2597	0.8986	1.2462	1.7098	0.7982	0.8769	2.4185	0.9828	1.5078	0.5156	1.0214	0.6228	0.9781
36	aspartate	Amino Acid	Alanine and Aspartate Metabolism	443	LC/MS Pos Early	234	1165	134.045	5960	56-84-8	C00049	HMDB0000191	1.0034	1.0995	0.8809	1.1942	1.454	1.5378	1.1356	1.2092	1.1224	1.1287	0.8911	1.3994	0.961	0.8204	1.362	0.7002	1.1065	0.9439	1.1392	0.7577	0.9966	0.7777	0.8582	0.8008	0.5541	1.2762	0.3119	0.6511	1.1718	0.9098	1.4056	0.9202	1.1604	1.2126	0.9937	1.1287	0.9899
1679	azelate (C9-DC)	Lipid	Fatty Acid, Dicarboxylate	18362	LC/MS Neg	2029	1276	187.098	2266	123-99-9	C08261	HMDB0000784	0.9214	1.2058	1.9561	1.8033	0.6816	1.3903	1.1723	1.2996	0.9424	0.9669	0.9389	1.4557	1.8875	0.4748	1.4054	1.5719	1.6254	0.7209	1.0762	0.9271	0.549	1.0964	0.9209	0.6026	1.0331	0.4947	0.8122	0.7541	1.2823	0.7036	0.9364	1.4013	1.7963	0.8443	1.2058	1.5406	0.6751
1868	behenoylcarnitine (C22)*	Lipid	Fatty Acid Metabolism (Acyl Carnitine, Long Chain Saturated)	57514	LC/MS Pos Late	100015832	1561	484.436	71464577			HMDB0062468	1.045	1.4366	1.3038	1.289	1.5372	0.7366	0.8187	0.9725	0.944	2.3449	1.0765	1.4254	1.1563	0.7703	0.4172	0.9466	1.1479	0.4473	2.7933	0.4698	0.8237	1.1476	0.6992	0.6513	0.4172	0.7913	1	0.7862	1.1353	1.0014	0.4172	1.4109	1.5183	2.2874	1.0067	1.4292	1.4174
4473	benzoate	Xenobiotics	Benzoate Metabolism	15778	LC/MS Neg	100000008	1750	121.029	243	65-85-0	C00180	HMDB0001870	0.6741	0.8373	0.9639	1.0073	0.9208	0.9306	0.9927	1.0426	0.8763	0.8377	4.928	0.9881	0.7757	1.8672	0.98	1.0511	0.825	1.2849	0.9074	0.95	0.8164	1.1468	1.3956	4.9935	4.6064	1.5343	5.2419	3.7641	1.1036	1.7187	0.5957	0.9639	6.3269	0.85	0.9734	1.235	4.9959
4237	beta-alanine	Nucleotide	Pyrimidine Metabolism, Uracil containing	55	LC/MS Pos Early	244	1905	90.055	239	56-41-7;107-95-9	C00099	HMDB0000056	2.1299	1.5875	1.9258	1.2111	1.1563	0.9434	0.8639	0.1509	1.8336	1.5233	1.4058	3.0491	1.5844	0.3726	0.7659	0.8992	0.734	0.1509	3.1217	0.1509	0.1509	0.9094	0.6465	0.6025	0.8142	1.2418	1.0067	0.966	1	0.6581	1.9368	1.3047	1.2089	2.7862	0.8673	1.4058	1.0466
56	beta-citrylglutamate	Amino Acid	Glutamate Metabolism	54923	LC/MS Neg	100003271	530	320.062	189741	73590-26-8	C20775		1.0972	0.9139	0.8562	1.0517	0.9346	1.0549	0.6922	1.5201	0.7357	0.9137	0.7357	0.79	1.1041	1.9812	0.8875	0.657	2.3536	1.0516	1.0402	1.7588	2.0491	0.8467	0.6099	1.1826	0.405	1.1882	0.5373	1.1887	0.9598	1.3973	0.9098	0.7709	1.5508	0.7309	0.9153	0.9267	0.9793
363	beta-hydroxyisovalerate	Amino Acid	Leucine, Isoleucine and Valine Metabolism	12129	LC/MS Neg	1442	1027	117.056	69362	625-08-1		HMDB0000754	1.7911	0.49	0.8008	1.2507	1.038	1.0004	1.3016	0.9719	0.6832	1.0381	0.8479	1.1412	1.1355	0.8668	1.5314	1.1426	0.7786	0.9996	0.5678	1.5075	1.9271	0.7444	0.7837	1.2714	0.5326	1.3927	0.4692	1.0257	0.9562	0.8909	1.0835	1.2453	0.6557	0.8117	0.6099	0.8823	3.8236
7	betaine	Amino Acid	Glycine, Serine and Threonine Metabolism	3141	LC/MS Pos Early	799	1064	118.086	247	107-43-7	C00719	HMDB0000043	1.3993	1.502	1.5152	0.8936	0.6316	2.079	0.9988	1.5664	1.2519	1.4478	1.2696	0.8776	1.6818	1.1315	0.7586	1.1558	0.9383	0.9887	0.9911	0.7819	0.7046	1.2559	1.6608	1.2832	0.669	0.9553	0.7314	1.0012	0.6855	0.8999	1.7773	2.0249	1.0625	1.0322	0.8816	1.2604	1.398
4408	biliverdin	Cofactors and Vitamins	Hemoglobin and Porphyrin Metabolism	2137	LC/MS Pos Late	250	1016	583.255	5280353	55482-27-4;55482-27-4	C00500	HMDB0001008	0.3894	0.8447	3.2728	0.8371	0.2775	5.0148	0.8352	0.9304	1.7746	0.7475	0.5752	0.8558	1.0134	5.5789	0.7021	1.3325	1.5594	1.8141	0.6214	1.7011	0.9271	1.0492	1.2035	0.9422	0.9866	1.8182	3.7476	1.1532	1.3588	0.7652	0.6538	1.9437	0.8447	0.3886	1.245	1.0323	0.402
1065	bradykinin	Peptide	Polypeptide	22154	LC/MS Pos Late	100000967	792	530.788	439201	58-82-2	C00306	HMDB0004246	0.0773	1.2345	0.2072	1.0884	1.0918	1.0118	3.3219	0.5744	0.0773	2.5171	0.0773	3.2533	0.2318	1.3094	0.5733	1	0.1296	0.0773	0.1446	0.0773	0.2384	1.2075	0.9502	1.2008	1.2737	0.0773	0.2004	0.1536	1.8371	0.4695	1.2486	1.8037	0.8578	1.2577	0.5104	0.2528	1.0118
1693	branched chain 14:0 dicarboxylic acid	Lipid	Fatty Acid, Dicarboxylate	63191	LC/MS Neg	100021374	3849	257.176					0.3713	4.7434	3.1372	0.4197	0.2418	0.4793	1.9138	2.8244	0.4276	1.4635	0.1352	0.6155	3.9841	0.1352	4.2357	1.124	4.7911	0.9993	2.1548	0.6827	0.2705	4.2152	1.8965	1.1801	1.1639	0.1236	0.9247	0.1917	1.0007	0.4423	0.6302	1.8168	0.0615	0.345	0.4886	4.6315	0.6155
6426	branched-chain, straight-chain, or cyclopropyl 10:1 fatty acid (1)*	Partially Characterized Molecules	Partially Characterized Molecules	63615	LC/MS Neg	100021666	4805	169.123					0.9966	0.4235	2.3462	2.7756	0.1768	6.5401	5.0539	2.0068	1.3463	1.3571	1.0034	4.1147	0.4325	0.4383	0.7381	0.7088	0.5233	0.6706	1.7404	1.7348	0.831	1.0434	2.2867	0.5915	0.7576	0.7969	0.9952	0.4588	1.5596	2.1044	1.3154	2.0101	0.6486	1.5866	1.3524	1.3422	3.0599
6429	branched-chain, straight-chain, or cyclopropyl 12:1 fatty acid*	Partially Characterized Molecules	Partially Characterized Molecules	63683	LC/MS Neg	100021709	5261	197.155					0.8451	0.2314	3.6034	0.8358	0.7786	1.9533	2.3831	0.2983	3.9273	1.1391	0.6618	0.6997	1.6405	1.1181	0.9943	1.1667	0.6992	0.5639	0.246	1.3414	2.0674	0.2066	0.3934	1.0904	1.2532	0.3523	1.5651	1.0057	2.0779	0.8279	1.4396	3.1642	1.8279	0.5127	1.5802	0.7019	0.1545
1487	butyrate/isobutyrate (4:0)	Lipid	Short Chain Fatty Acid	40605	LC/MS Neg	1143	1062	87.0452	264	109-92-6	C00246	HMDB0000039	0.7138	0.7781	0.8777	1.0552	0.9273	0.9194	1.3683	0.8638	0.8791	0.9445	0.8942	1.0494	1.0793	1.0091	1.0341	1.1301	1.0268	1.0992	0.8531	1.0564	0.9939	0.8323	1.0294	1.0061	0.833	1.1289	0.8335	1.2478	1.0367	0.8679	0.9246	1.0181	1.0021	0.78	0.742	0.6311	0.8167
261	C-glycosyltryptophan	Amino Acid	Tryptophan Metabolism	48782	LC/MS Neg	100006379	1777	365.135	10981970	180509-18-6		HMDB0240296	1.0723	0.9457	0.8193	0.9714	1.1347	0.8421	0.7676	1.0659	1.4229	0.7845	1.0034	0.9299	1.1882	1.0325	0.9966	1.2025	1.2018	0.8117	0.9788	1.0974	0.7101	1.0564	1.3471	0.944	0.9169	1.0375	0.9727	0.993	1.0711	1.3499	0.7966	1.1224	1.0861	1.152	0.8122	1.8131	0.9585
5200	caffeic acid sulfate	Xenobiotics	Food Component/Plant	53254	LC/MS Polar	100009337	1307	258.992	21668705			HMDB0041708	2.6854	0.6387	0.372	0.1744	2.909	0.0372	1.7126	0.8318	0.6156	2.2032	0.0372	0.1609	0.0372	0.0372	0.1189	0.0372	0.0372	0.0372	1.1682	0.0372	0.0372	3.399	7.4464	0.0372	0.0372	3.2296	0.0372	0.0372	0.0372	0.0372	3.4724	0.372	0.0372	0.4115	0.0372	2.2208	0.0372
4587	caffeine	Xenobiotics	Xanthine Metabolism	569	LC/MS Pos Early	849	2106	195.088	2519	58-08-2	C07481	HMDB0001847	0.1885	0.1763	5.6637	0.4328	1.523	18.6316	8.9218	0.5081	6.777	10.4597	0.4335	1.1816	1.9659	0.4756	4.0639	0.1587	1.8131	0.6318	4.7687	0.1851	0.6809	4.2375	12.1488	0.431	0.0803	4.8356	0.642	0.1875	1.8876	0.8184	7.3364	7.7251	0.6607	2.9193	1.523	2.5026	1.0144
1494	caprate (10:0)	Lipid	Medium Chain Fatty Acid	1642	LC/MS Neg	888	5090.7	171.139	2969	334-48-5	C01571	HMDB0000511	0.454	0.7727	1.2495	2.1187	0.443	3.1589	4.8532	3.2383	2.4069	0.787	0.6758	3.6529	0.9921	0.8935	0.9537	1.0079	0.8109	0.4723	1.0317	1.01	0.601	1.1399	1.9239	0.5662	1.1542	0.6904	0.6514	0.8276	1.393	1.432	1.5851	1.8986	0.5486	0.521	0.8306	1.2487	3.9978
1489	caproate (6:0)	Lipid	Medium Chain Fatty Acid	32489	LC/MS Neg	926	2713.7	115.076	8892	142-62-1	C01585	HMDB0000535	0.8892	1.3539	1.7388	1.0232	0.5882	0.7756	0.8646	1.364	0.7899	1.1248	0.7532	1.1269	1.5489	0.6975	1.2513	1.453	1.2376	0.7268	0.7978	1.3485	1.061	1.3886	0.9507	0.934	1.4852	0.5044	0.9768	0.9302	1.2159	0.6784	0.8604	1.0213	1.8576	0.3781	0.9711	1.4195	0.8323
1491	caprylate (8:0)	Lipid	Medium Chain Fatty Acid	32492	LC/MS Neg	932	4362	143.108	379	124-07-2	C06423	HMDB0000482	0.8953	1.0335	1.0162	1.3373	0.5896	2.2104	1.6106	2.0081	1.1403	1.0007	0.6893	2.1378	1.027	0.7433	0.9993	0.9726	0.8627	0.5963	0.8244	0.8142	0.8025	1.0873	1.5898	0.737	0.9849	0.8345	0.6618	1.017	1.0209	1.0216	1.2696	1.8737	0.8192	0.973	0.6651	1.4559	4.1859
58	carboxyethyl-GABA	Amino Acid	Glutamate Metabolism	40007	LC/MS Pos Early	100003260	2085	176.092	2572	4386-03-02		HMDB0002201	1.2636	1.4005	1.6091	1.3173	0.3084	0.9488	0.3084	0.3084	0.3084	0.8713	0.9451	1	0.6476	1.2985	0.3084	0.6312	1.1487	0.8749	0.3084	1.993	1.3946	0.7016	0.3084	1.2739	0.4517	0.3084	0.3084	0.3084	0.3084	0.3084	0.6832	1.1494	1.1598	1.0262	0.7396	1.1629	1.0307
1932	carnitine	Lipid	Carnitine Metabolism	15500	LC/MS Pos Early	100000007	1978	162.113	288	461-05-2	C00487,C00308	HMDB0000062	1.1773	1.1008	1.1957	1.0781	1.6029	1.5442	1.0101	0.8188	1.2738	1.0571	0.9899	0.9289	1.2298	1.4522	0.9397	0.7614	0.9852	0.8022	0.9305	0.875	1.1367	0.7773	1.0239	0.9708	0.8349	0.6749	0.6091	1.2803	0.6443	1.1011	1.291	1.4015	1.3752	1.161	0.788	1.0633	1.2837
4495	catechol sulfate	Xenobiotics	Benzoate Metabolism	35320	LC/MS Neg	100001605	1906	188.986	3083879	4918-96-1		HMDB0059724	0.932	1.7774	0.9218	0.9957	2.8246	0.17	2.7149	2.4795	1.2625	2.7167	0.037	3.1176	1.5374	0.0215	2.9955	0.5862	1.0043	0.1671	3.1039	0.0259	0.0037	2.3096	7.4514	0.0904	0.4144	1.6199	0.241	0.0848	1.6909	0.5014	6.1376	1.5374	1.2298	4.2953	0.6841	6.5411	0.1709
1870	cerotoylcarnitine (C26)*	Lipid	Fatty Acid Metabolism (Acyl Carnitine, Long Chain Saturated)	57516	LC/MS Pos Late	100015835	1649	540.499	53477828			HMDB0006347	1.1831	1.0504	1.0148	0.9898	0.3221	1.2574	1.0051	1.1885	0.9469	0.8437	1.1001	1.1883	0.931	1.084	0.6455	0.9204	1.4361	0.7413	1.7358	0.982	0.6942	0.713	1.0599	0.6361	0.8557	0.9949	1.5263	1.2478	1.0197	0.9621	0.8373	1.8056	1.0148	1.044	1.1183	1.689	1.0228
3452	cholate	Lipid	Primary Bile Acid Metabolism	22842	LC/MS Neg	136	5165	407.28	221493	81-25-4	C00695	HMDB0000619	12.6349	1.1061	0.427	3.0705	2.996	2.4895	1.852	0.5648	1.0444	4.0056	0.8678	0.9556	2.5366	1.1047	0.5883	2.419	0.3457	0.4709	1.648	0.5267	0.7622	14.4653	0.4342	0.4203	0.5671	1.1041	0.341	0.3284	0.7032	1.3912	1.1061	42.3893	0.8474	0.3284	0.4913	0.8531	0.3284
3191	cholesterol	Lipid	Sterol	63	LC/MS Pos Late	266	2707	369.352	6432564;11025495;5997	57-88-5	C00187	HMDB0000067	1.0725	1.0107	1.1357	1.2116	0.851	1.0713	1.3555	0.9323	0.8092	0.9874	1.08	1.082	0.986	0.6838	1.084	1.2047	0.9926	0.9813	1.4396	1.1003	0.9975	0.8178	0.6829	0.9361	1.0416	0.6664	1.0025	1.0413	0.7694	0.7831	1.0713	1.9567	1.6339	0.9899	1.0312	1.7915	1.0711
2232	choline	Lipid	Phospholipid Metabolism	15506	LC/MS Pos Early	1256	1961	104.107	305	67-48-1	C00114	HMDB0000097	1.2533	0.9255	1.2339	1.0875	1.2387	0.9194	1.0044	1.3265	1.0979	1.2786	0.8968	0.795	1.0699	0.9131	0.8096	1.0742	1.2645	0.9353	1.0661	0.9809	0.8478	0.9956	1.0756	0.907	0.7382	1.0713	0.7589	0.8285	0.8169	1.714	1.0699	1.6279	0.8283	1.0311	0.8374	1.4074	1.0427
2233	phosphocholine	Lipid	Phospholipid Metabolism	34396	LC/MS Pos Early	267	700	184.073	1014	72556-74-2	C00588	HMDB0001565	0.7539	0.9835	1.0741	0.6836	0.5525	0.7593	0.9668	1.4149	0.5824	0.9534	0.7982	1.087	0.9084	1.2471	1.0887	1.0724	1.3321	1.0165	1.1968	2.2122	1.4979	1.0442	0.6419	1.3072	1.1976	0.4307	0.8199	0.9486	0.7341	1.0796	0.993	0.9753	1.1459	0.6281	0.9702	0.9976	0.9534
4850	cinnamoylglycine	Xenobiotics	Food Component/Plant	38637	LC/MS Neg	100002253	3127	204.067	709625	16534-24-0		HMDB0011621	0.8485	0.165	0.165	0.3412	7.4898	0.2705	0.3022	11.0064	4.6665	0.3296	0.5137	0.9239	13.5882	0.2563	9.6016	3.1272	8.2901	0.2785	2.9133	0.2435	0.165	2.8737	1	4.6845	4.3541	0.2235	3.2231	0.4919	0.3539	1.2953	0.5137	0.5037	2.1034	0.1977	1.348	0.165	0.3982
1495	cis-4-decenoate (10:1n6)*	Lipid	Medium Chain Fatty Acid	62873	LC/MS Neg	100002796	4890	169.123	5282726	505-90-8		HMDB0004980	1.1441	0.573	1.3242	1.3929	0.3485	1.5874	0.9305	0.5961	1.6034	1.8642	0.9663	0.7219	1.1528	1.206	1.0001	1.1484	0.8293	0.6201	0.5317	1.0128	0.8765	0.4047	0.447	1.0833	0.9029	0.547	1.063	1.7903	1.4334	0.9999	1.7418	2.9254	1.1441	0.5639	1.3783	0.7947	6.2571
1880	cis-4-decenoylcarnitine (C10:1)	Lipid	Fatty Acid Metabolism (Acyl Carnitine, Monounsaturated)	38178	LC/MS Pos Late	100002259	1057	314.233	57357170	98930-66-6		HMDB0013205	2.328	1.3187	2.3627	1.3043	1.2659	1.0961	1.6352	0.47	2.3493	2.9027	0.661	0.8301	1.5883	0.7724	0.629	0.776	1.4761	1.104	0.8729	0.682	0.7548	0.3775	0.8342	1.029	0.515	0.8662	0.971	1.2996	1.5469	0.9021	1.7616	4.0128	1.3223	1.9117	0.6133	1.2994	4.2901
1462	citraconate/glutaconate	Energy	TCA Cycle	47076	LC/MS Polar	100006438	2600	129.019	643798;5280498		C02226,C02214	HMDB0000620,HMDB0000634	0.643	0.5787	1.227	0.912	2.3121	0.4704	1.5639	0.2658	2.0727	2.2049	0.513	1.0488	0.6151	1.3022	0.5522	0.5019	0.793	2.0575	4.1187	1.3365	0.5063	4.4289	9.0773	0.407	1.3004	2.0113	0.6273	1.031	0.8816	0.969	4.0163	1.2625	0.1971	1.5252	0.7242	2.3975	0.729
1439	citrate	Energy	TCA Cycle	1564	LC/MS Neg	1124	582	191.02	311	77-92-9	C00158	HMDB0000094	0.9974	1.0863	1.1067	0.953	1.0847	1.2859	0.9247	0.8313	1.2401	0.8195	1.1324	0.8231	0.7371	0.7614	0.8303	1.4196	0.7935	0.9682	0.8562	0.9464	1.0026	1.0105	1.2324	1.0106	1.0538	0.9096	1.299	1.0171	1.0295	0.8769	0.9406	1.0201	0.9795	0.7435	0.9131	0.9286	0.8455
492	citrulline	Amino Acid	Urea cycle; Arginine and Proline Metabolism	2132	LC/MS Pos Early	391	1520	176.103	9750	372-75-8	C00327	HMDB0000904	1.0667	1.3376	1.1454	0.8587	0.8911	1.0852	1.0258	0.6397	1.4025	1.1092	0.9946	0.8913	1.0023	0.7521	1.3618	0.8582	1.1889	0.9977	1.1681	0.8472	1.081	0.93	1.3033	1.0279	0.6982	0.4845	0.8613	1.0558	0.9055	0.9976	0.7684	1.2703	1.4415	1.0023	1.09	1.696	1.1812
3304	cortisol	Lipid	Corticosteroids	1712	LC/MS Neg	356	4710	361.202	5754	50-23-7	C00735	HMDB0000063	0.8184	1.1615	0.696	0.9693	1.1969	0.8662	0.5921	1.3548	0.9206	0.6703	1.3059	0.4387	1.007	1.2989	1.4717	0.993	1.1322	0.8205	0.8098	0.9741	0.6026	1.0819	1.1712	1.0971	0.6534	1.4594	1.7417	0.6623	2.0389	1.1697	0.6275	0.7772	1.2469	0.83	1.3987	0.9754	0.9945
3314	cortisone	Lipid	Corticosteroids	1769	LC/MS Neg	273	4575	359.186	222786	53-06-5	C00762	HMDB0002802	0.9406	1.2135	0.6629	0.914	0.9525	1.848	0.8061	1.7551	0.9569	0.967	1.033	0.468	1.1998	0.9126	1.3923	1.1321	1.4311	0.9197	0.7181	1.5655	0.6949	1.1578	1.0838	0.7244	0.6045	1.2037	1.1575	0.7835	1.0344	1.3726	1.2829	0.8902	0.9569	0.9997	1.0047	0.6017	0.9243
3325	cortolone glucuronide (1)	Lipid	Corticosteroids	57699	LC/MS Neg	100015971	4600	541.265					0.5548	0.8938	1.0717	1.081	1.458	0.4465	0.6381	0.3009	1.6663	0.6433	1.0111	0.8358	1.164	1.182	1.0253	0.7236	1.1405	0.578	0.6726	1.3468	0.6898	0.8989	1.2172	1.9105	1.265	0.9889	0.8622	0.9063	1.1363	1.7864	0.7382	1.2626	1.0712	1.0572	1.0111	1.6515	0.8688
528	creatine	Amino Acid	Creatine Metabolism	27718	LC/MS Pos Early	1221	1947	132.077	586	57-00-1	C00300	HMDB0000064	1.0317	0.8124	1.2071	2.103	1.7517	0.7905	0.7112	0.6176	0.5222	0.86	0.6721	1.7204	1.0196	0.8827	0.7349	1.197	0.9804	0.6334	1.8241	0.8505	2.3063	1.1341	0.5788	1.1295	1.1214	1.0775	0.4771	1.279	0.3239	1.0237	1.7578	0.6876	1.1751	0.6025	0.5076	1.2094	0.6786
529	creatinine	Amino Acid	Creatine Metabolism	513	LC/MS Pos Early	275	2055	114.066	588	60-27-5	C00791	HMDB0000562	0.7885	1.1944	1.0043	1.1104	1.3	0.7526	1.0633	0.8268	1.0097	0.8887	0.9957	0.8488	1.0332	0.8698	0.8754	1.2855	0.9701	0.9219	1.1608	1.0502	1.0142	0.9708	1.0156	1.0971	1.0661	0.907	0.8053	1.0953	0.9769	0.9895	0.9884	1.0598	0.9296	0.9957	0.9607	1.3248	0.9847
455	cysteine	Amino Acid	Methionine, Cysteine, SAM and Taurine Metabolism	1868	LC/MS Pos Early	800	1475	122.027	5862	52-90-4;56-89-3	C00097	HMDB0000574	0.9611	0.6015	0.4299	0.747	1.4255	2.3667	0.8757	0.5137	2.1877	0.7033	1.2146	1.4582	0.8172	1.0518	0.7051	0.2286	0.9544	1.2836	0.8984	0.517	1.255	0.8932	2.5255	0.7478	1.1477	5.9844	1.4397	1.5921	1.0389	1.5196	1.9291	0.6949	0.3744	1.1257	0.7616	0.8757	0.8433
461	cysteine s-sulfate	Amino Acid	Methionine, Cysteine, SAM and Taurine Metabolism	22176	LC/MS Polar	100000808	2273	199.969	115015	1637-71-4	C05824	HMDB0000731	0.6428	0.5301	0.3434	0.9192	1.3571	1.3588	1.6269	0.5382	3.1819	0.7914	1.0072	2.0482	0.9928	1.9743	0.8334	1.2772	0.5771	3.0269	0.676	1.0951	1.4107	0.7394	2.0928	1.5891	0.7129	3.9967	0.9256	0.8469	1.2922	0.8781	1.0069	0.7178	1.8909	0.8073	1.9098	1.0171	1.0086
468	cysteine sulfinic acid	Amino Acid	Methionine, Cysteine, SAM and Taurine Metabolism	37443	LC/MS Pos Early	100002113	597	154.017	109	207121-48-0	C00606	HMDB0000996	0.9189	0.5183	0.8236	1.5971	1.1194	1.7731	2.346	0.4064	2.3151	0.3574	1.5492	1.6561	0.7957	1.9204	0.6422	0.1409	0.6196	0.1409	0.7061	0.1409	1.3621	0.1838	2.3306	0.1409	0.2128	3.992	0.8028	1.0219	1.13	1	2.6563	1.1194	1.2364	1.3288	0.5145	0.6007	1.2363
577	cysteinylglycine disulfide*	Amino Acid	Glutathione Metabolism	62103	LC/MS Pos Early	100002466	2547	298.053	22833544	70555-24-7		HMDB0000709	0.7703	0.8661	0.2989	2.1983	0.7469	1.301	2.3859	0.2299	5.89	0.5385	1.01	1.821	0.4866	1.6639	0.1594	0.1594	1.0939	0.1594	0.4737	0.1594	1.3165	0.474	2.7736	0.1594	0.426	7.6395	1.3029	0.5165	1.5385	0.99	1.2377	0.9342	4.0357	0.5771	0.1594	0.7941	1.0393
462	cystine	Amino Acid	Methionine, Cysteine, SAM and Taurine Metabolism	56	LC/MS Pos Early	279	2000	241.031	67678	56-89-3	C00491	HMDB0000192	1.3372	0.1821	0.0266	0.445	0.3518	0.3114	1.2289	0.4692	5.7739	1.0867	0.878	3.7646	0.0266	1.5935	0.5496	0.0266	1.2044	0.1273	0.0266	0.0266	0.9133	0.6859	4.918	0.0266	1.389	11.4724	1.7629	0.1196	2.1995	0.1553	1.9015	0.6588	1.8419	0.5154	0.0784	0.5336	0.1916
4249	cytidine	Nucleotide	Pyrimidine Metabolism, Cytidine containing	514	LC/MS Pos Early	827	2124	244.093	6175	65-46-3	C00475	HMDB0000089	3.9871	1.1441	4.7606	1.4325	1.4253	0.6451	0.856	0.4818	0.5345	0.372	1	0.1968	1.2748	0.4845	1.3362	0.8238	2.967	0.1968	1.3232	0.4833	0.1968	0.9183	0.1968	0.1968	0.1968	0.3369	0.1968	2.8135	0.1968	1.5391	0.5236	0.3413	0.1968	1	0.4909	1.7029	1.1099
4250	cytosine	Nucleotide	Pyrimidine Metabolism, Cytidine containing	573	LC/MS Pos Early	881	2060	112.05	597	71-30-7	C00380	HMDB0000630	0.1896	1.2138	0.9462	0.1896	2.0041	0.1896	1.6764	1.6928	0.1896	0.9464	0.1896	0.9835	1.0039	0.4467	0.5303	0.9961	1.9264	0.6569	1.9311	0.1896	0.1896	1.0213	1.7184	0.1896	0.1896	0.7675	0.1896	0.1896	0.1896	0.4162	0.9462	1.3572	0.1896	2.0165	0.1896	2.9975	0.1896
1682	decadienedioic acid (C10:2-DC)	Lipid	Fatty Acid, Dicarboxylate	63685	LC/MS Neg	100021711	1328	197.082	17789717				1.226	0.1836	1.6831	1.7333	0.9405	5.2719	0.7306	0.8804	1.679	3.3473	1.3431	1.041	2.6793	1.2238	2.3617	0.9225	0.959	0.7468	0.8595	0.8776	0.9056	0.4799	1.4122	1.9126	0.711	0.2315	1.0498	0.6143	0.2897	6.7108	1.3096	4.0087	1.5772	3.0947	1.5226	0.1561	2.9583
1860	decanoylcarnitine (C10)	Lipid	Fatty Acid Metabolism (Acyl Carnitine, Medium Chain)	33941	LC/MS Pos Late	100001251	1130	316.248	10245190	1492-27-9		HMDB0000651	0.9033	0.9464	1.9471	0.7769	0.9671	1.9686	1.6564	0.5578	3.314	2.7774	0.4428	1.0248	4.5077	1.651	1.047	0.4711	1.5842	0.4515	0.2983	0.4734	1.0686	0.6319	1.8922	0.9752	0.435	0.6727	0.6372	1.0881	2.4456	2.0339	1.4401	4.4448	0.9208	1.6483	0.4181	1.047	10.9887
3336	dehydroepiandrosterone sulfate (DHEA-S)	Lipid	Androgenic Steroids	32425	LC/MS Neg	100000792	4745	367.159	12594	651-48-9	C04555	HMDB0001032	0.8132	1.7498	0.5678	1.1381	1.0651	0.8556	2.9465	1.035	0.4577	0.8775	0.3011	0.776	0.4092	0.4553	2.9344	1.1475	1.0369	0.965	0.776	2.2148	2.3129	1.5565	0.2485	1.4602	1.5792	0.8376	0.7142	0.8241	1.2151	1.1478	1.267	0.7733	1.1416	1.0942	0.8556	0.533	0.1604
4373	delta-CEHC	Cofactors and Vitamins	Tocopherol Metabolism	62287	LC/MS Neg	100020416	3422	249.113	35027084	84599-16-6			0.7881	1.9136	0.7335	0.6411	0.6634	0.933	1.8413	1.5738	1.362	1.1031	0.4277	0.8208	1.2991	0.6642	1.3083	0.4277	1.0057	0.5631	1.4775	1.0088	0.9943	1.7136	0.9166	0.7304	0.7904	1.7752	1.1287	0.7468	1.4474	0.4993	1.1729	2.258	1.0982	1.3328	0.6611	0.7514	0.754
1931	deoxycarnitine	Lipid	Carnitine Metabolism	36747	LC/MS Pos Early	100001662	2052	146.118	22620	6249-56-5	C01181	HMDB0001161	1.924	1.2343	1.2434	1.0115	1.1359	1.0961	1.1261	0.7613	1.5116	1.1917	0.9928	1.0506	1.1811	0.7662	0.8602	1.1805	1.0007	0.5315	1.1196	0.9066	0.8447	0.8287	0.9993	0.9014	0.7926	0.9319	0.8236	0.9992	1.0295	0.7912	1.7586	1.1261	1.1913	1.1609	0.718	1.2522	1.106
3480	deoxycholic acid 12-sulfate*	Lipid	Secondary Bile Acid Metabolism	63688	LC/MS Neg	100021712	4580	235.118					0.7925	2.6756	2.1832	0.4471	0.5838	1.4839	1.6618	1.6943	1.223	0.4633	0.1762	0.9135	1.1294	0.1762	0.8475	0.1762	3.0746	0.1762	1	0.1762	0.1762	0.1762	0.6197	0.1762	0.1762	6.1583	0.1762	0.1762	0.2033	0.1762	0.9135	0.9733	0.1762	1.4689	0.1762	6.1936	0.1762
3482	deoxycholic acid glucuronide	Lipid	Secondary Bile Acid Metabolism	63610	LC/MS Neg	100020550	4800	567.317					6.086	2.5128	0.7853	1.8227	0.5218	8.6843	1.5886	0.6592	2.5454	0.8354	0.7018	0.9537	4.7423	1.5923	0.8555	0.6679	2.3695	0.7645	1.4277	0.2417	0.4624	2.575	0.7611	0.6902	1.6546	2.4719	0.7164	1.0463	0.3418	6.2276	2.5021	4.7271	0.8984	0.4508	0.3634	3.5081	0.2855
1570	dihomolinoleate (20:2n6)	Lipid	Long Chain Polyunsaturated Fatty Acid (n3 and n6)	17805	LC/MS Neg	1231	5730	307.264	6439848	2091-39-6	C16525	HMDB0005060	0.313	0.2868	1.0709	0.5717	0.4213	0.9633	1.0619	0.2508	1.2297	0.4398	1.1263	0.456	1.1382	1.4479	0.9972	2.4517	0.6509	1.0028	0.3881	1.4155	1.4641	0.2765	0.2904	1.9288	1.2682	0.3165	1.1217	1.3481	0.7449	1.9893	1.4639	2.3813	1.1264	0.8071	1.1467	0.6747	0.7866
1572	dihomolinolenate (20:3n3 or 3n6)	Lipid	Long Chain Polyunsaturated Fatty Acid (n3 and n6)	35718	LC/MS Neg	100001739	5596	305.249	5280581	17046-59-2	C03242	HMDB0002925	0.4493	0.4197	1.1177	0.9895	0.865	0.7925	1.567	0.3599	1.2385	0.7201	0.8983	1.2253	1.6915	1.5859	1.0492	1.9597	1.0024	0.9741	0.7073	1.544	0.9976	0.509	0.4428	1.1008	1.0527	0.4109	1.2192	1.1304	0.9008	1.8235	1.5172	2.694	1.2182	0.9895	1.4678	1.7816	0.8383
1895	dihomo-linolenoylcarnitine (C20:3n3 or 6)*	Lipid	Fatty Acid Metabolism (Acyl Carnitine, Polyunsaturated)	57521	LC/MS Pos Late	100015840	1392	450.358					2.2259	1.6864	1.6281	1.6373	0.8814	2.2266	0.8291	0.3854	1.2168	1.7635	0.7016	1.144	0.9205	1.7479	0.3854	1.5435	1.4981	0.9907	1	0.6023	0.7603	0.7764	0.8714	1.005	0.9396	0.9714	0.5873	1.7382	0.9414	1.5972	0.9491	2.6742	1.6698	1.2168	1.0896	1.6189	2.2227
1893	dihomo-linoleoylcarnitine (C20:2)*	Lipid	Fatty Acid Metabolism (Acyl Carnitine, Polyunsaturated)	57520	LC/MS Pos Late	100015839	1436	452.373					2.4246	1.8336	1.7704	1.2557	0.3902	1.7618	0.8545	0.4896	0.9854	2.1939	1.0564	0.9832	0.7421	1.3426	1.0146	1.7728	1.6827	1.1835	0.7639	0.9318	0.6312	0.7845	0.9746	0.8704	1.4876	0.7777	0.6898	1.2665	0.7595	1.5629	0.6263	2.238	1.8143	1.442	1.1288	1.0564	1.9628
4831	dihydrocaffeate sulfate (2)	Xenobiotics	Food Component/Plant	62524	LC/MS Polar	100020822	1328	261.007					1.1664	0.4103	1.1792	0.3337	1.3321	0.087	2.6233	0.8392	2.2365	2.8868	0.087	0.087	0.62	0.087	0.4007	0.3457	0.4152	0.087	1	0.087	0.087	1.7676	3.3882	0.087	0.087	4.5238	0.087	0.087	0.087	0.1711	3.1545	7.9149	0.6165	0.764	0.087	2.5436	0.087
6149	dimethyl sulfone	Xenobiotics	Chemical	43424	LC/MS Pos Early	100004284	832	95.0161	6213	67-71-0	C11142	HMDB0004983	1.1168	1	0.1169	0.1169	1.967	0.1169	0.8236	1.623	0.7078	0.1169	0.1169	1.138	0.6111	1.185	0.5461	0.1169	1.7674	0.8125	0.1169	0.9205	1.3292	0.622	1.1444	1.7844	1.613	1.0894	0.4281	0.7403	0.9685	0.572	0.7078	1.0665	0.5095	0.5048	0.9408	0.5422	0.3299
498	dimethylarginine (ADMA + SDMA)	Amino Acid	Urea cycle; Arginine and Proline Metabolism	36808	LC/MS Pos Early	100001810	2850	203.15	123831;169148	102783-24-4	C21189,C03626	HMDB0003334,HMDB0001539	0.952	1.0015	1.0712	0.9985	0.9844	1.0365	1.0105	0.9218	1.254	0.9168	1.1098	1.0348	1.0805	0.9331	1.0746	1.022	1.0161	0.9342	1.1637	0.8319	1.1066	0.9615	0.9191	1.0327	0.9128	0.8677	0.8233	0.9773	0.7932	1.1126	0.8878	0.9666	1.1186	0.8899	1.1036	1.1799	1.2124
6	dimethylglycine	Amino Acid	Glycine, Serine and Threonine Metabolism	5086	LC/MS Pos Early	806	1104	104.071	673	1118-68-9	C03626	HMDB0000092	1.2145	1.0043	1.0119	1.2045	1.4554	0.9527	0.6922	1.086	1.0091	0.9155	1.186	0.799	0.9957	0.8436	0.5438	1.7605	1.2933	0.8543	0.9471	0.7628	0.8552	0.8396	1.4475	1.0147	0.7285	1.0359	0.5993	1.1392	0.8424	1.2477	0.9547	1.0806	0.9742	1.1036	1.0635	1.219	1.0043
1577	docosadienoate (22:2n6)	Lipid	Long Chain Polyunsaturated Fatty Acid (n3 and n6)	32415	LC/MS Neg	100001182	6034	335.296	5282807	7370-49-2	C16533	HMDB0061714	0.3626	0.4141	1.0204	0.6604	0.3629	1.433	1.0257	0.3247	1.1568	0.5255	1.0809	0.4726	1.1443	1.3731	1.2177	1.5117	0.82	0.9615	0.5699	1.4341	1.3073	0.4135	0.3514	1.501	0.9796	0.4012	1.3053	1.2765	0.6753	1.9204	1.2358	2.323	1.2482	1.2158	1.0204	0.7608	0.9498
1563	docosahexaenoate (DHA; 22:6n3)	Lipid	Long Chain Polyunsaturated Fatty Acid (n3 and n6)	44675	LC/MS Neg	100000665	5525	327.233	445580	6217-54-5	C06429	HMDB0002183	0.4856	0.5162	1.4956	0.5867	0.4704	0.6316	1.3055	1.1878	1.0604	0.9633	1.0656	0.5858	0.9821	1.2519	0.851	2.4892	0.959	0.4688	0.3397	3.2561	1.4376	0.5654	0.6377	1.7227	2.3821	0.2661	1.0179	1.048	1.2409	1.0693	1.4355	1.3404	1.0464	0.8413	0.7684	1.1092	0.6602
1562	docosapentaenoate (DPA; 22:5n3)	Lipid	Long Chain Polyunsaturated Fatty Acid (n3 and n6)	32504	LC/MS Neg	100001181	5571	329.249	6441454	2234-74-4	C16513	HMDB0001976,HMDB0006528	0.3138	0.3799	1.1993	0.391	0.5463	0.7864	1.4224	0.8115	1.7046	0.8079	1.1831	0.5397	1.0166	2.014	1.0501	3.9277	0.7263	0.6451	0.5359	2.4601	1.3841	0.4468	0.359	1.8823	3.0815	0.3258	1.0608	1.0315	0.9834	1.5328	1.2533	2.576	0.6255	0.8341	0.5876	0.9895	0.6771
1576	docosapentaenoate (n6 DPA; 22:5n6)	Lipid	Long Chain Polyunsaturated Fatty Acid (n3 and n6)	37478	LC/MS Neg	100001580	5624.5	329.249	6441454	25182-74-5	C16513	HMDB0001976	0.467	0.2444	1.0703	0.8468	0.5619	1.5317	2.1529	1.0358	1.2419	0.7142	0.846	0.7385	1.5972	1.814	1.2371	1.7014	0.8507	0.7233	0.6114	1.7505	1.6716	0.5443	0.3019	1.1916	0.9642	0.3569	1.459	1.5878	0.9395	1.5991	1.5426	2.7161	1.0358	1.196	1.7677	1.2492	0.8837
1564	docosatrienoate (22:3n3)	Lipid	Long Chain Polyunsaturated Fatty Acid (n3 and n6)	32417	LC/MS Neg	100001195	5823	333.28	5312556	59708-86-0	C16534	HMDB0002823	0.2865	0.2776	0.9626	1	0.5616	1.517	1.006	0.2511	1.3693	0.5461	0.6384	0.5463	1.4563	2.1843	1.2388	1.2898	0.749	0.7957	0.4889	1.2015	1.6851	0.461	0.3078	1.3164	1.0421	0.4733	1.1406	1.4269	0.6754	2.7113	1.2996	3.1021	1.4119	0.9307	0.8655	1.5013	1.1478
1689	dodecadienoate (12:2)*	Lipid	Fatty Acid, Dicarboxylate	62276	LC/MS Neg	100020478	5146	195.139	25480				0.9955	0.823	1.5704	1.1227	0.8644	1.1161	1.6303	0.4798	1.6942	1.4879	0.7702	0.6264	1.1629	1.0044	1.3009	0.9956	0.7871	1.0498	0.5063	1.1663	2.11	0.5153	0.5426	0.968	0.9071	0.5694	1.3382	1.1381	1.4548	0.5414	1.327	2.2466	1.2638	0.8425	1.0932	1.2077	1.1161
1686	dodecanedioate (C12)	Lipid	Fatty Acid, Dicarboxylate	32388	LC/MS Neg	100001102	2990	229.144	12736	693-23-2	C02678	HMDB0000623	1.0248	2.3315	2.1069	1.6569	0.2831	0.9131	2.4899	0.9752	1.6157	0.3744	0.8217	1.3952	1.0627	0.9739	0.3297	2.2754	0.6692	0.3634	0.6083	1.3815	0.4548	0.7843	1.5241	3.5721	3.27	0.8929	1.0802	0.5198	0.4907	2.0129	0.7417	4.7373	0.8711	1.2784	2.0957	1.3935	1.1745
1688	dodecenedioate (C12:1-DC)*	Lipid	Fatty Acid, Dicarboxylate	61864	LC/MS Neg	100019972	2700	227.129	5283028			HMDB0000933	1.2128	0.7579	2.6787	1.1054	0.4768	0.6962	0.9175	0.765	1.6904	0.8767	1.0825	0.58	1.128	1.1973	0.7111	2.2042	0.699	0.8898	0.7189	1.3374	1.6783	0.4533	0.5777	2.5605	2.372	0.5249	2.4733	1.0889	0.6483	1.4386	0.8168	3.6897	1.067	1.3199	1.1538	0.9007	1.6729
224	dopamine 3-O-sulfate	Amino Acid	Tyrosine Metabolism	48407	LC/MS Neg	100006361	1556.2	232.029	122136		C13690	HMDB0006275	1.2199	6.9797	0.7183	1.1326	1.1364	1.8695	4.9732	1.711	0.7533	1.0511	0.7082	4.5321	0.6627	0.8213	1.3832	0.7578	0.5248	0.4489	7.1825	0.731	0.6697	5.3901	1.369	1.2276	0.3617	1.5288	0.578	0.7276	0.9489	0.4354	1.8418	0.7317	0.3806	1.5318	0.4331	2.8248	1.1364
6151	ectoine	Xenobiotics	Chemical	35651	LC/MS Pos Early	100001635	1980	143.082	126041	96702-03-3	C06231		0.1315	0.8381	0.1315	0.5208	1.2048	0.4825	1.4173	0.8624	1.2056	2.1089	0.99	1.9494	6.0033	0.1315	0.8045	0.1315	1.3044	0.9773	1.0412	0.1315	0.1315	0.6732	2.2217	0.2209	0.7509	2.0011	0.7524	0.1315	1.01	0.1315	0.5501	0.8861	0.3158	0.7133	1.0456	1.4228	0.2166
6152	EDTA	Xenobiotics	Chemical	22163	LC/MS Neg	100001002	643	291.083	6049	60-00-4	C00284	HMDB0015109	1.3531	1.0666	1.3417	1.0264	0.9576	1.091	0.997	0.8953	1.003	0.8908	0.9396	0.7967	0.8915	0.7605	0.8847	0.8938	1.2524	0.8005	1.0071	1.2279	1.0385	1.2053	1.1602	0.8248	0.8966	0.9193	1.1478	1.3317	1.0674	0.8658	0.7341	0.757	1.0318	0.6549	0.7365	0.8308	0.9576
1702	eicosanedioate (C20-DC)	Lipid	Fatty Acid, Dicarboxylate	39831	LC/MS Neg	100002951	5200.9	341.27	75502	2424-92-2			1.3704	1.4346	1.0761	0.7659	1.1889	1.2597	1.1624	0.8975	1.571	1.2631	1.0229	2.6572	0.772	0.575	0.9771	0.6289	0.6244	0.7099	1.1422	0.5695	0.6111	1.8136	0.6546	0.5093	0.4824	2.8803	0.4232	1.3481	1.6529	0.9298	1.2342	1.1624	1.5235	2.4825	1.692	0.9124	0.6315
1560	eicosapentaenoate (EPA; 20:5n3)	Lipid	Long Chain Polyunsaturated Fatty Acid (n3 and n6)	18467	LC/MS Neg	2050	5450	301.217	446284	10-2005-9;10417-94-4	C06428	HMDB0001999	0.3973	0.8094	1.0705	0.2699	0.6125	0.559	1.3527	2.3679	1.1131	1.3285	0.7582	0.7082	1.0029	1.639	0.9971	1.6757	1.0171	0.4934	1.065	2.1124	0.8018	1.1382	0.4775	1.1449	2.1592	0.4216	0.8528	0.6858	0.7225	1.0948	1.6598	2.5267	0.7395	0.9971	0.4847	1.6563	0.8644
1703	eicosenedioate (C20:1-DC)*	Lipid	Fatty Acid, Dicarboxylate	62923	LC/MS Neg	100021105	5095	339.254					2.1186	2.7101	0.9491	1.1181	2.1025	1.0302	1.1654	0.1324	1.1317	1.1443	0.425	1.0136	0.8734	0.1324	0.6987	0.1324	0.5293	1	0.3693	0.4856	0.1324	1.0656	0.3981	0.1324	0.1324	2.7947	0.1324	0.5722	0.4061	0.1324	1.6571	0.5953	2.0454	1.3009	1.0911	0.7022	0.573
1543	eicosenoate (20:1n9 or 1n11)	Lipid	Long Chain Monounsaturated Fatty Acid	33587	LC/MS Neg	100001335	5950	309.28	5282769;5282768;94159		C16526	HMDB0002231,HMDB0062436	0.395	0.3024	1.0025	0.7745	0.4319	1.2064	0.8776	0.3361	1.2024	0.5896	1.6754	0.516	1.2212	2.0306	1.0678	2.213	0.7955	0.9975	0.6346	1.9719	2.0249	0.5945	0.3547	2.9517	1.7329	0.4462	1.6593	1.7648	0.85	2.7375	0.923	1.3791	1.0366	0.9037	1.0118	0.559	0.5542
1887	eicosenoylcarnitine (C20:1)*	Lipid	Fatty Acid Metabolism (Acyl Carnitine, Monounsaturated)	57519	LC/MS Pos Late	100015838	1484	454.389					1.3879	1.7563	1.7897	1.1117	0.5067	1.1754	0.7683	1.2078	0.7905	2.011	1.7482	0.7885	0.9511	1.0551	0.5389	1.5515	1.1274	0.5431	0.9943	0.9784	0.9212	0.9276	1.0566	1.0057	1.0997	0.5798	0.7664	0.8808	0.7742	1.6779	0.78	1.573	2.299	1.557	1.873	0.8979	1.735
3341	epiandrosterone sulfate	Lipid	Androgenic Steroids	33973	LC/MS Neg	100001287	4855	369.174	9929317	22229-22-7	C04555	HMDB0062657	0.8589	1.8023	0.9929	0.898	1.2131	0.3647	1.0071	1.3076	1.2318	1.2848	0.667	1.3415	0.0384	0.7735	1.6615	1.0595	0.6235	0.1801	0.7067	1.217	0.9271	1.4979	1.1145	0.6533	1.8172	1.6424	0.343	0.8932	1.1181	0.6942	2.21	1.2987	1.5721	1.2864	0.957	0.7329	0.0951
1547	erucate (22:1n9)	Lipid	Long Chain Monounsaturated Fatty Acid	1552	LC/MS Neg	1087	6355.6	337.311	8216;5281116	112-86-7	C08316	HMDB0002068	0.5535	0.5735	1.0682	0.9948	0.4914	1.194	0.9196	0.6631	1.0052	0.7592	1.273	0.6845	0.9662	1.4777	1.2007	2.3535	0.8799	0.7006	1.1725	2.1461	3.0776	0.8292	0.5459	2.3781	1.2091	0.8035	1.527	1.164	0.9203	1.6649	0.9662	1.1988	0.998	2.6355	0.8179	1.0628	0.8833
4892	erythritol	Xenobiotics	Food Component/Plant	20699	LC/MS Polar	100000846	1491	167.056	222285	149-32-6	C00503	HMDB0002994	0.7943	1.3983	0.9841	0.8014	1.0656	0.7726	1.027	1.0808	1.2279	0.8054	0.7054	0.7702	1.0734	1.014	1.3696	0.986	0.8483	1.0918	1.1425	0.8689	0.7781	1.5621	1.4166	0.6376	0.8078	1.425	1.022	0.7763	0.6727	1.633	1.1484	1.2222	0.7443	1.1318	0.9306	1.5877	0.6694
1431	erythronate*	Carbohydrate	Aminosugar Metabolism	42420	LC/MS Polar	100001320	2186	135.03	2781043	88759-55-1		HMDB0000613	0.9536	1.4891	1.0631	1.2954	0.9599	0.6712	1.1858	1.1265	1.1616	0.9659	0.9084	0.9662	1.1102	0.9557	1.0356	0.8534	1.0755	0.9551	1.0988	1.0049	1.1627	1.4447	0.9951	0.9665	0.8927	1.1349	0.8642	0.846	0.9841	1.1336	1.1235	1.0356	0.8499	1.0758	0.7517	1.5258	1.1075
5221	ethyl beta-glucopyranoside	Xenobiotics	Food Component/Plant	64131	LC/MS Neg	100020377	1519	207.087	121667			HMDB0029968	0.5583	3.9154	2.7291	0.2617	0.0818	2.3888	1.738	1.0058	0.2212	0.9388	0.3658	0.8655	5.0548	2.2418	7.1836	0.7793	3.4162	1.4989	0.8964	0.5326	1.0175	0.5616	1.4111	0.2682	0.9942	0.1775	1.2856	3.773	0.5368	1.2247	2.7374	2.1102	0.0483	0.1506	0.305	3.2869	8.1182
407	ethylmalonate	Amino Acid	Leucine, Isoleucine and Valine Metabolism	15765	LC/MS Polar	2054	2785	131.035	11756	601-75-2		HMDB0000622	1.0121	1.2801	1.3117	0.774	0.8714	1.1592	1.2906	0.9983	1.035	0.9903	1.1051	1.5353	2.7101	1.2409	0.9536	1.0002	1.1863	0.7421	0.7519	0.7755	0.786	0.7899	1.3195	1.2227	0.6124	0.8854	0.9998	0.6134	0.6124	2.0559	1.0912	1.4679	0.8217	1.1051	1.3345	2.0802	2.5
3352	etiocholanolone glucuronide	Lipid	Androgenic Steroids	47112	LC/MS Neg	100005403	4915	465.249	270605	3602-09-03		HMDB0004484	1.708	2.2482	0.744	0.9535	1.929	0.3183	0.9932	1.0967	0.7688	0.8766	0.3868	0.7073	1.7635	0.7225	2.7983	1.2164	1.5903	0.9696	0.9219	1.2578	1.0117	2.3383	1.0068	1.2559	1.2158	0.6808	0.609	0.3739	3.7838	0.4764	0.9699	1.4577	1.3123	1.6365	0.6263	1.819	0.1552
5119	eugenol sulfate	Xenobiotics	Food Component/Plant	48715	LC/MS Neg	100006171	3782	243.033	180632	95480-60-7		HMDB0135245	0.4971	6.7931	0.3949	0.9608	0.5914	1	0.9678	59.7632	0.268	5.1639	0.268	3.4836	0.8271	0.268	0.5058	1.7364	0.9429	0.268	2.2141	0.268	0.268	1.8245	4.8221	0.268	0.268	15.5039	1.4573	0.574	0.268	0.2764	2.9221	2.1949	0.268	10.823	1.4542	2.491	0.268
4898	ferulic acid 4-sulfate	Xenobiotics	Food Component/Plant	47114	LC/MS Neg	100005389	1200	273.007	6305574	86321-29-1		HMDB0029200	1.0759	1.1151	0.6467	0.7732	1	0.1874	0.395	1.0618	0.8265	0.8684	0.048	0.048	0.048	0.048	0.048	0.048	0.048	0.048	3.0678	0.048	0.048	2.0231	8.334	0.048	0.048	1.2886	0.048	0.4682	0.048	0.048	2.0243	2.2657	0.048	0.4	0.048	4.2816	0.0756
81	formiminoglutamate	Amino Acid	Histidine Metabolism	43493	LC/MS Pos Early	100002500	1880	175.071	439233	816-90-0	C00439	HMDB0000854	0.9896	0.6702	1.2318	1.9127	1.0439	1.1063	0.912	1.0895	1.0952	0.6235	1.3816	0.612	1.4215	1.0467	0.6706	0.7641	0.7827	0.4327	1.0104	0.844	1.1643	0.4785	0.8757	1.1568	0.7398	1.4362	0.5993	1.9541	0.6206	1.057	0.6605	1.309	1.1285	0.8717	0.8662	1.4864	0.8259
1346	fructose	Carbohydrate	Fructose, Mannose and Galactose Metabolism	48195	LC/MS Polar	878	2065	225.062	2723872	57-48-7	C00095	HMDB0000660	0.6379	2.6428	0.5942	3.0901	0.9665	1.3012	1.1192	0.675	0.7312	0.9205	0.8515	1.0835	0.766	1.3054	0.928	1.0122	0.5579	1.4174	1.6801	0.9312	1.1739	3.5027	2.1661	1.3755	0.6981	1.5561	0.9878	0.7132	0.7826	1.7383	0.4403	0.6265	0.6117	1.3318	0.7832	1.0035	0.928
121	fructosyllysine	Amino Acid	Lysine Metabolism	46227	LC/MS Pos Early	100005373	2784	309.166	9839580	21291-40-7		HMDB0034879	0.5392	0.9985	0.6749	1.5959	1.3384	0.811	1.0132	1.5051	1.0052	0.7317	1.0015	1.2886	0.9906	1.4558	0.9939	0.5938	0.6839	1.4425	1.3683	0.9223	1.5864	0.6955	0.6942	1.5338	1.0059	1.477	0.6535	0.8882	0.7729	1.2181	1.8435	1.0919	1.5981	0.932	1.1407	0.8058	0.8202
1449	fumarate	Energy	TCA Cycle	1643	LC/MS Polar	330	3084	115.004	444972	100-17-8	C00122	HMDB0000134	0.6465	1.2425	0.9332	1.1692	1.2396	1.6459	1.271	0.8715	1.118	0.9455	0.7141	0.8409	1.1922	0.9016	0.9233	1.2666	0.8119	1.0368	0.9233	0.9155	0.7669	1.0144	1.1834	0.8621	1.2736	1.644	1.0523	0.6264	1.1891	0.9856	1.4847	1.1594	0.5506	0.9455	1.0358	0.9379	0.6466
1372	galactonate	Carbohydrate	Fructose, Mannose and Galactose Metabolism	27719	LC/MS Polar	100001026	3085	195.051	12310779;128869	299-28-5	C15930,C00880	HMDB0000565	0.1528	2.1821	1.0866	0.5644	1.0668	0.3585	1.2835	0.5064	2.5567	1.0256	0.5374	1.7832	1.117	1.1365	2.1571	0.1528	1.097	0.3167	0.9817	0.6052	1	2.1239	1.4035	0.9683	0.6729	0.3011	0.918	0.9184	0.3913	1.4293	6.0346	1.3461	0.1528	1.2358	0.836	4.9867	0.5749
650	gamma-glutamyl-2-aminobutyrate	Peptide	Gamma-glutamyl Amino Acid	37092	LC/MS Pos Early	100001502	2380	233.113		16869-42-4			0.2472	1.0357	0.3377	0.2472	1.2729	0.2472	1	1.6017	1.153	4.396	0.9913	0.5217	0.591	0.2472	1.0436	0.2472	0.2472	0.4809	0.4897	0.2472	0.4081	0.5535	2.5423	1.4468	0.5934	2.2617	0.7322	0.2472	3.4965	0.2472	8.6703	0.7915	0.5765	2.2616	9.3656	3.6965	0.2888
640	gamma-glutamyl-alpha-lysine	Peptide	Gamma-glutamyl Amino Acid	55015	LC/MS Pos Early	100010901	2784	276.155	65254				0.791	1.3966	0.4618	0.9651	1.5165	0.084	2.2153	1.8862	1.4536	1.852	0.5297	1.0671	0.4524	0.3606	2.033	0.8029	0.1363	0.9574	0.8304	0.1072	0.4948	1.0765	1.7372	1.0485	1.5515	1.897	1.0349	0.7315	2.2723	0.1012	2.7481	0.2475	0.5057	1.3763	3.1433	1.7884	0.2723
649	gamma-glutamylcitrulline*	Peptide	Gamma-glutamyl Amino Acid	62104	LC/MS Pos Early	100020241	1644	305.146					0.0577	2.089	0.5453	0.5042	1.0675	0.0577	3.0644	0.5957	0.9035	3.8324	0.4968	0.0577	0.0577	0.0577	3.4706	1.4475	0.0577	0.6247	1.0477	0.0577	0.2936	0.5289	3.0464	1.4702	0.8476	0.7445	1.0587	0.9523	3.0757	0.0577	0.7618	0.3387	0.3404	0.9931	1.8972	1.2172	0.2166
634	gamma-glutamylglutamate	Peptide	Gamma-glutamyl Amino Acid	36738	LC/MS Pos Early	331	1775	277.103	92865	1116-22-9	C05282	HMDB0011737	0.8249	1.2529	0.4939	0.6887	1.0243	0.0364	1.2202	1.2255	0.9279	1.2744	0.6438	0.6605	0.2514	0.7783	1.1121	1.0051	0.2576	0.92	1.1112	0.6241	0.8249	1.0743	1.1253	1.0436	1.1447	0.9949	1.1795	1.3858	1.3729	0.1665	0.9741	0.1721	1.1682	0.8249	1.4543	1.0163	0.5147
635	gamma-glutamylglutamine	Peptide	Gamma-glutamyl Amino Acid	2730	LC/MS Pos Early	1140	1430	276.119	150914	10148-81-9	C05283	HMDB0011738	0.373	2.2412	0.0964	0.2799	1.5791	0.0218	5.3825	2.1798	0.8908	5.7145	0.1	0.1926	0.0218	0.1195	3.128	1.2197	0.0218	1.54	0.8243	0.1255	0.1399	1.991	1.6665	0.744	1.5486	1.0955	0.9045	0.6969	7.2721	0.0218	2.6088	0.0218	0.3649	0.5912	5.4082	1.3696	0.0218
636	gamma-glutamylglycine	Peptide	Gamma-glutamyl Amino Acid	33949	LC/MS Pos Early	100001294	1535	205.082	100099	1948-29-4		HMDB0011667	0.6452	2.4949	0.366	0.4476	1.5375	0.0534	1.8945	2.2078	1	1.9804	0.3665	0.9025	0.1848	0.2495	1.9285	1.1115	0.1066	1.2346	0.7097	0.2681	0.4155	1.4598	1.6796	0.8436	1.7064	1.2979	1.0945	0.6875	2.814	0.0534	3.2745	0.1873	0.4603	1.4447	4.3231	2.0678	0.3884
637	gamma-glutamylhistidine	Peptide	Gamma-glutamyl Amino Acid	18245	LC/MS Pos Early	1235	2740	285.119	7017195	37460-15-4		HMDB0029151	0.831	1.3237	0.3902	1.0972	1.8594	0.0972	3.086	1.2624	1.6677	2.1636	1.0323	1.539	0.6272	0.5901	2.1609	0.9677	0.2309	1.4403	1.5833	0.2233	0.6495	1.3198	1.055	0.8654	0.8246	0.8916	0.823	0.7528	2.4563	0.2057	22.7419	0.2362	0.7022	2.0116	3.6133	2.3893	0.7463
638	gamma-glutamylisoleucine*	Peptide	Gamma-glutamyl Amino Acid	34456	LC/MS Pos Early	100001485	2940	261.144	22885096			HMDB0011170	1.4083	1.209	0.8308	1.1425	1.5045	0.1828	1.444	1.6081	1.1827	1.5796	0.825	1.6574	0.7572	0.8155	1.0899	0.616	0.6144	0.8751	1.2218	0.5558	0.8864	0.6783	0.8567	1.4599	0.9101	1.8702	0.6	1.3131	1.2911	0.3866	1.1827	0.617	1.2259	2.2144	1.5112	1.2199	0.6801
639	gamma-glutamylleucine	Peptide	Gamma-glutamyl Amino Acid	18369	LC/MS Pos Early	1268	2991	261.144	151023	2566-39-4		HMDB0011171	1.0452	1.3621	0.773	1.13	1.4457	0.0674	1.7139	1.6043	1.0855	1.5021	0.7978	1.4591	0.6488	0.8118	1.1025	0.6298	0.6087	0.891	1.3187	0.5397	0.9548	0.6301	0.7604	1.2284	0.7796	1.5384	0.5906	1.383	1.4701	0.3403	1.1152	0.2682	1.1728	1.1847	1.4412	1.1711	0.6366
643	gamma-glutamylphenylalanine	Peptide	Gamma-glutamyl Amino Acid	33422	LC/MS Pos Early	100000491	2992	295.129	111299	7432-24-8		HMDB0000594	1.2031	1.2041	1.0211	1.3623	1.3519	0.3167	1.3168	1.0928	1.3862	1.2249	0.9789	1.4497	0.8282	0.8107	0.9236	0.6042	0.8267	0.6524	1.2885	0.6822	0.9057	0.6786	1.3125	0.807	0.7944	1.3568	0.7191	1.2092	1.1604	0.5347	1.2314	0.6246	0.8005	1.3295	1.3383	1.321	0.6825
644	gamma-glutamylthreonine	Peptide	Gamma-glutamyl Amino Acid	33364	LC/MS Pos Early	100001314	1750	249.108	76078708	5652-48-2		HMDB0029159	0.7273	1.311	0.9796	1.0814	2.5425	0.4706	1.4921	1.3053	1.2833	1.3668	0.9414	1.2818	0.7195	0.6075	1.2625	0.7861	0.32	0.5768	0.989	0.1935	0.6961	0.5756	1.3093	1.011	1.0395	1.0816	0.7911	1.0522	1.3876	0.3546	2.1075	0.5274	0.7921	1.8695	1.9606	1.0946	0.9298
645	gamma-glutamyltryptophan	Peptide	Gamma-glutamyl Amino Acid	33947	LC/MS Pos Early	100001295	2975	334.14	3989307	66471-20-3		HMDB0029160	0.848	0.7134	0.9733	0.9603	0.9619	0.5164	1.4048	0.5813	0.9898	1.0552	1.1648	0.721	1.0586	1.6831	1.1077	1.6698	0.7703	1.1271	1	1.1889	1.2553	0.571	0.8117	1.1709	1.1148	1.1466	0.7222	1.5821	0.8455	0.8304	1.1915	0.61	1.3575	0.9733	1.7066	1.0044	0.5164
646	gamma-glutamyltyrosine	Peptide	Gamma-glutamyl Amino Acid	2734	LC/MS Neg	1102	1240	309.109	94340	7432-23-7		HMDB0011741	1.1127	0.8026	0.9053	1.2105	1.3719	0.2075	1.8623	1.6572	1.2136	1.3078	0.7338	1.8099	0.6093	0.7936	1.1933	0.6252	0.7883	0.8715	1.4227	0.8665	0.7166	0.982	1.3697	0.6291	1.018	1.3731	0.9059	1.3206	1.548	0.315	0.8794	0.3171	1.4041	1.1675	1.2881	1.1933	0.945
647	gamma-glutamylvaline	Peptide	Gamma-glutamyl Amino Acid	43829	LC/MS Pos Early	100001126	2700	247.129	7015683	2746-34-1		HMDB0011172	0.9509	1.2837	0.7102	1.0636	1.5517	0.1085	1.7616	1.7565	1.4926	1.5552	0.7704	1.1981	0.7698	0.8125	1.0491	0.7172	0.542	0.8881	1.0645	0.4424	0.8039	0.7667	1.1135	1.1301	0.9086	1.8514	0.7534	1.1976	1.5248	0.3074	1.3231	0.2632	0.9189	1.2609	1.3965	1.142	0.637
4802	gluconate	Xenobiotics	Food Component/Plant	587	LC/MS Polar	338	2922	195.051	3085666;10690	527-07-1	C00257	HMDB0000625	1.0024	1.4804	0.703	1.536	1.0196	0.5477	0.6196	1.0041	0.8115	0.6652	0.8416	0.8992	0.9976	1.05	0.6571	149.482	0.8731	1.4786	1.1372	0.8088	1.4264	1.1537	0.845	1.1493	0.748	1.4842	1.1381	0.7329	0.6628	1.3606	1.1417	0.475	0.8247	1.0614	0.8992	1.4114	1.2466
1223	glucose	Carbohydrate	Glycolysis, Gluconeogenesis, and Pyruvate Metabolism	48152	LC/MS Polar	572	2342	225.062	5793	50-99-7	C00031	HMDB0000122	0.7843	1.2969	0.8245	1.4529	1.0585	1.1656	0.9491	1.0058	0.9496	0.8717	0.9592	0.9853	0.9007	1.1768	0.8737	0.9363	0.884	1.3286	1.2425	1.4269	1.1697	0.9889	0.8205	1.3467	1.0073	1.4414	1.0509	0.9942	0.9454	1.3517	1.2209	0.9592	1.1155	1.0387	0.9907	0.7678	0.8872
1406	glucuronate	Carbohydrate	Aminosugar Metabolism	15443	LC/MS Polar	100000257	3233.3	193.035	441478;94715;23677976;65041;444791	207300-70-7	C16245	HMDB0000127	1.1522	0.9709	1.0784	1.0721	1.4334	1.487	0.9252	1.1016	1.0467	1.2026	0.7832	0.9447	2.525	0.9392	1.0031	0.9289	0.9009	0.6459	0.9044	0.9969	0.9029	1.1318	1.3307	1.2141	0.9029	1.1705	0.9371	0.9688	0.7944	1.6111	1.3185	2.4026	0.9796	1.7278	0.7998	1.8576	1.7267
6373	glucuronide of C10H18O2 (7)*	Partially Characterized Molecules	Partially Characterized Molecules	61887	LC/MS Neg	100020014	3790	345.156					0.0634	4.916	1.5689	149.063	0.2895	0.2656	1.1018	8.6942	0.0634	0.3756	0.0634	0.0634	4.8889	0.0634	0.0634	0.0634	0.694	0.0634	0.0634	0.0634	0.0634	3.3771	1.1503	0.455	0.4505	0.0634	0.4346	1	0.0634	0.4262	9.1105	0.2895	0.1025	0.322	0.2897	2.864	0.7428
5006	glucuronide of piperine metabolite C17H21NO3 (4)*	Xenobiotics	Food Component/Plant	62291	LC/MS Neg	100020492	3992	462.177					0.5991	0.073	2.2668	5.5135	2.4173	0.5816	0.6062	0.7817	6.6584	3.7666	0.592	0.9359	1.4318	1.0589	5.8142	0.4472	2.4629	0.073	2.8258	0.6056	0.4881	0.073	1.2353	1.8079	0.2282	0.5673	0.8437	0.073	1.6009	0.9411	0.5826	1.0589	0.3504	1.4103	0.073	1.9681	1.6902
44	glutamate	Amino Acid	Glutamate Metabolism	57	LC/MS Pos Early	561	1500	148.06	33032	56-86-0	C00025,C00217	HMDB0000148	1.0642	0.8494	0.9783	1.003	0.8393	1.5252	0.8074	1.0967	1.149	0.854	1.1398	1.342	1.1513	1.0905	0.9545	0.8131	1.188	0.8182	0.9344	1.0687	0.9841	0.9405	0.997	0.8489	0.9704	1.0534	1.0074	1.1269	0.7411	1.2784	1.0204	1.3563	1.2058	1.1043	0.9696	0.9257	1.4849
45	glutamine	Amino Acid	Glutamate Metabolism	53	LC/MS Pos Early	563	1291	147.076	5961	56-85-9	C00064	HMDB0000641	0.8771	2.3394	0.4218	0.4627	1.7128	0.0018	3.3408	2.1724	0.959	2.4367	0.189	0.3071	0.0502	0.3845	2.1938	1.218	0.0663	1.768	1.1402	0.6616	0.571	2.357	1.1616	1.041	1.4024	0.7384	0.6152	1.3997	2.8851	0.0283	4.1621	0.0211	2.7497	0.8771	5.4414	3.3771	0.066
6395	glutamine conjugate of C6H10O2 (1)*	Partially Characterized Molecules	Partially Characterized Molecules	63657	LC/MS Neg	100020261	2404	241.119					0.5169	0.2596	1.134	1.2783	2.9826	1.1638	0.3141	0.4755	1.9788	0.3738	1.3613	0.44	0.8386	0.5181	1.3214	2.882	0.6531	0.49	0.5447	0.4545	3.5251	0.2596	0.4134	10.3013	1.3545	2.263	1.0829	0.9171	0.8571	1.6117	0.275	0.8099	1.4098	0.7279	2.882	0.4679	2.2383
6396	glutamine conjugate of C6H10O2 (2)*	Partially Characterized Molecules	Partially Characterized Molecules	63660	LC/MS Neg	100020262	2526	241.119					0.8076	0.7809	1.4314	1.4231	1.9968	1.0506	0.3872	0.2827	2.4667	0.4928	4.5675	0.3679	0.8651	0.8508	0.9494	3.7501	0.5676	1.2062	0.6217	0.9011	11.1156	0.2835	0.9241	44.7051	1.7742	1.2889	2.1835	2.4	0.507	5.0642	0.2086	1.0352	1.8558	0.7459	2.9173	0.4093	1.7223
6397	glutamine conjugate of C7H12O2*	Partially Characterized Molecules	Partially Characterized Molecules	63658	LC/MS Neg	100020259	3053	255.135					0.4132	0.2766	1.5635	1.2737	1.7219	0.5215	0.5205	0.3889	2.9697	0.2113	2.6339	0.1047	1.1994	0.5833	0.4857	2.6344	0.8006	0.3828	0.3127	0.5971	4.3627	0.1047	0.2688	10.5648	3.0063	1.4551	1.4782	1.6921	0.5957	2.4988	0.2018	0.5821	1.4866	0.4044	4.2655	0.3563	2.7407
6448	glutamine_degradant*	Partially Characterized Molecules	Partially Characterized Molecules	46225	LC/MS Pos Early	100001540	1900	129.066		2353-44-8			1.2323	1.0158	1.104	0.5172	0.531	1.0965	1.7452	0.737	1.511	1.5087	1.7654	0.672	1.9931	0.8775	0.7757	1.5682	0.7859	2.0473	0.9989	0.3402	0.5033	1.0135	0.9432	0.756	0.4993	0.6792	0.5058	1.3452	1.0011	1.7598	0.7497	1.8776	1.0224	1.3097	1.2031	2.6322	1.6105
1659	glutarate (C5-DC)	Lipid	Fatty Acid, Dicarboxylate	396	LC/MS Polar	339	2900	131.035	743;4418048	110-94-1	C00489	HMDB0000661	0.6668	1.731	1.5133	1.0195	0.765	1.5902	1.2848	1.7102	0.875	1.6656	0.921	1.0847	2.2194	0.8286	1.8457	1.429	1.2591	1.1097	0.9805	1.1132	0.5262	1.093	0.766	0.5889	0.7051	0.5161	0.7465	0.4378	0.6686	0.5044	1.744	1.7366	1.2919	0.9466	0.9903	2.2389	1.1537
127	glutarylcarnitine (C5-DC)	Amino Acid	Lysine Metabolism	44664	LC/MS Pos Early	100001593	2393	276.144	71317118	102636-82-8		HMDB0013130	0.7832	1.1551	1.5111	0.7273	1.6684	1.7059	1.0646	1.6685	1.7848	1.7184	1.3203	0.9609	1.6529	0.8518	0.8524	1.1777	1.0391	0.6018	0.4259	0.9309	0.5268	1.1812	0.8111	1.7234	0.4821	0.8228	0.5961	0.859	0.8054	2.214	0.9442	2.6724	1.3519	2.0247	1.8812	2.0275	5.1
1243	glycerate	Carbohydrate	Glycolysis, Gluconeogenesis, and Pyruvate Metabolism	1572	LC/MS Polar	1052	2070.4	105.019	752;439194	600-19-1	C00258	HMDB0006372,HMDB0000139	1.0721	1.5289	1.1564	1.4428	0.7138	0.4045	1.219	1.237	0.7606	1.0992	0.9035	0.9576	1.0739	1.1022	1.0527	0.6051	1.3482	1.0854	1.3432	0.9869	1.0131	1.6271	0.6808	0.8413	0.7929	0.6939	0.8537	0.8129	0.8662	0.808	1.0376	0.6596	1.4292	0.7401	0.7213	1.2107	1.0739
2841	glycerol	Lipid	Glycerolipid Metabolism	15122	LC/MS Neg	1254	758	91.0401	753	56-81-5	C00116	HMDB0000131	0.4497	0.6714	0.8318	0.6544	0.5717	1.3745	1.1944	0.44	1.1229	0.6368	1.5281	0.555	1.0256	1.4784	0.7113	3.6061	0.853	3.2739	0.7205	4.2942	2.3768	0.4998	0.9744	1.4145	1.964	0.7153	2.8252	3.3817	0.7819	3.4474	0.845	1.2236	1.7777	0.4013	3.5438	0.6859	0.6796
2842	glycerol 3-phosphate	Lipid	Glycerolipid Metabolism	43847	LC/MS Pos Early	100000258	580	173.021	754	29849-82-9	C0093	HMDB0000126	0.6855	0.343	0.9426	0.343	0.7458	0.343	0.7903	1.0578	0.4562	5.519	0.343	1.1602	2.3307	0.343	2.1269	1.5441	0.343	0.4821	0.8993	0.6641	0.6256	1.0574	1.3179	0.343	0.8717	1.6001	2.1318	0.4805	1.867	0.343	0.7164	0.9212	0.4466	0.6902	2.3145	0.7458	0.3582
2240	glycerophosphoethanolamine	Lipid	Phospholipid Metabolism	37455	LC/MS Pos Early	100001620	659	216.063	123874	33049-08-0	C01233	HMDB0000114	0.9128	0.9715	1.451	1.4232	1.178	1.543	1.6256	1.3853	1.1084	1.3598	0.8101	1.493	0.8584	0.7648	1.0069	1.2542	1.1468	0.9931	1.1115	1.1826	0.7661	1.249	0.8648	0.7387	0.829	0.8468	0.6948	0.6827	0.5123	0.8999	1.6632	1.6731	1.0513	1.0702	0.7685	1.3751	0.8962
2236	glycerophosphorylcholine (GPC)	Lipid	Phospholipid Metabolism	15990	LC/MS Pos Early	100000269	672	258.11	71920	28319-77-9	C00670	HMDB0000086	0.8951	1.2802	1.0478	1.1232	0.765	1.2187	1.2989	1.4389	0.963	1.2478	0.7402	1.255	0.96	1.0551	1.5046	1.2402	1.122	0.8855	1.0288	1.4523	0.6962	1.123	0.8209	0.6883	0.9712	0.8851	0.5955	0.6119	0.6442	0.9697	1.0785	1.4262	1.2579	1.0298	0.9165	1.1973	1.0632
1	glycine	Amino Acid	Glycine, Serine and Threonine Metabolism	58	LC/MS Pos Early	340	1375	76.0393	750	56-40-6	C00037	HMDB0000123	0.7462	1.8899	1.0171	0.7975	1.3322	0.9405	1.0018	1.2899	0.9191	0.7694	0.9027	1.2508	0.8098	0.8169	0.9163	1.0857	1.1254	1.0298	0.8808	1.2406	1.2007	0.9332	1.0246	1.0711	1.0105	0.9982	0.8387	1.0108	0.941	0.9766	1.0768	0.6621	0.9265	0.8803	0.9125	0.8164	1.1834
6414	glycine conjugate of C10H14O2 (1)*	Partially Characterized Molecules	Partially Characterized Molecules	62146	LC/MS Neg	100020254	4335	222.114					1.9365	1.0087	1.3505	1.6515	1.2311	0.518	0.6018	0.5575	1.2716	1.5377	0.4128	0.4502	0.6756	0.4272	1.3732	0.4128	1.4616	1.1367	1.0445	0.5871	0.4128	1.0128	0.6194	0.6888	0.4128	2.0582	0.9913	0.5559	0.9304	0.7936	0.7992	2.0561	3.856	3.2706	0.4128	3.1753	0.6374
3468	glyco-beta-muricholate	Lipid	Primary Bile Acid Metabolism	62066	LC/MS Neg	100020214	4762	464.302					3.1983	1.161	1.4178	1.6875	0.8731	7.2048	1.8414	0.5982	0.7958	0.4075	0.3015	0.9513	32.9519	0.8282	0.5151	0.5157	1.1324	0.9743	1.8716	0.3015	0.3015	0.654	1.2212	1.0257	0.3015	0.8456	0.3015	0.3015	1.2841	0.3015	0.3015	0.3015	0.3015	4.6	0.3015	2.7762	5.6601
3460	glycochenodeoxycholate	Lipid	Primary Bile Acid Metabolism	32346	LC/MS Neg	1628	5236.1	448.307	12544	16564-43-5	C05466	HMDB0000637	1.0077	1.3423	1.9606	0.9923	2.842	31.6673	6.8795	0.6759	0.3667	1.594	0.2244	1.617	0.5858	0.6958	1.5781	0.5482	0.4187	4.8092	2.9277	0.2805	0.2489	4.0535	3.5768	0.42	0.1292	7.3923	0.0617	0.1969	0.6187	1.0179	3.0161	7.6763	0.2108	1.3423	0.0853	2.498	0.1495
3473	glycochenodeoxycholate 3-sulfate	Lipid	Primary Bile Acid Metabolism	52974	LC/MS Neg	100006641	4820	263.628	11954205;21125002;21116917			HMDB0002409,HMDB0002497,HMDB0002496	1.0767	0.8083	1.8084	1.9387	5.1364	16.5781	2.5321	0.8974	0.5689	0.8111	0.3137	0.9233	2.0914	0.3883	1.9812	1.0898	0.5681	1.7994	2.7984	0.5086	0.3848	2.1947	2.7935	0.4207	0.2716	3.2277	0.3141	0.8043	0.4409	1.7587	0.6001	3.3701	0.6712	6.5532	0.0552	0.4765	1.1448
3471	glycochenodeoxycholate glucuronide (1)	Lipid	Primary Bile Acid Metabolism	52983	LC/MS Neg	100009264	4806	311.666	44263370			HMDB0002579	1.2291	8.408	1.7984	1.939	1.9395	3.6542	1.9182	0.7731	0.9541	0.6274	0.2421	2.0443	2.0423	0.2019	1.6176	0.5528	8.4108	0.8973	1.3728	0.2122	0.6979	0.9147	1.4069	1.0459	0.4187	4.4657	0.6633	0.6276	0.5095	0.8967	1.7984	4.8442	0.1963	0.6441	0.4035	16.223	0.1858
3453	glycocholate	Lipid	Primary Bile Acid Metabolism	18476	LC/MS Neg	342	5163	464.302	10140	475-31-0;863-57-0	C01921	HMDB0000138	0.6408	1.5878	1.5529	0.839	2.1119	38.735	5.5554	0.5462	0.9091	1.9166	0.2123	2.1982	1.1531	0.5949	0.859	1.5317	0.6255	3.5442	3.9661	0.2208	0.1989	2.7709	3.0891	0.4516	0.2881	8.6697	0.0621	0.2059	0.4367	1.0909	1.1463	8.8934	0.2003	1.4655	0.1607	1.1956	0.3588
3533	glycocholenate sulfate*	Lipid	Secondary Bile Acid Metabolism	32599	LC/MS Neg	100001989	4750	254.623					1.2625	1.506	1.0229	0.8826	2.6019	2.9722	0.6851	0.8256	1.1219	0.5002	0.8139	1.3804	1.3299	0.9592	1.0105	0.9895	1.6198	0.9436	0.8373	1.2127	0.9126	0.8808	0.58	1.6386	0.9293	0.8757	1.7923	2.0893	0.6487	1.0924	0.5159	1.3335	0.7403	1.0229	1.0023	1.0497	0.1082
3485	glycodeoxycholate	Lipid	Secondary Bile Acid Metabolism	18477	LC/MS Neg	100000436	5281	448.307	3035026	360-65-6	C05464	HMDB00631	0.5544	2.3325	2.4162	1.5271	0.5912	24.868	7.3936	0.9971	0.9228	3.3023	0.2211	4.782	0.9532	0.8535	1.0257	0.1815	1.0029	3.1535	2.3678	0.1388	0.3209	1.183	2.7906	0.9623	0.1015	6.5581	0.0965	0.1531	1.0055	0.3795	5.6898	9.9387	0.3232	0.0965	0.6547	9.1466	1.0257
3538	glycodeoxycholate 3-sulfate	Lipid	Secondary Bile Acid Metabolism	52975	LC/MS Neg	100006642	4875	263.628	101602538				0.8196	7.1696	2.7472	2.5642	1.0678	9.2395	2.2383	1.2593	0.4965	0.9322	0.371	2.0015	1.8027	0.4165	0.8345	0.231	5.1976	1.3412	2.1761	0.3401	0.8298	0.458	2.1767	1.1516	0.1769	2.8516	0.4326	0.872	0.5039	0.3359	1.0141	2.7899	0.3268	5.9466	0.3031	2.9024	0.8638
3543	glycodeoxycholate glucuronide (1)	Lipid	Secondary Bile Acid Metabolism	52982	LC/MS Neg	100009266	4815	311.666					0.3103	1.0773	0.8684	0.226	0.4064	7.8869	0.6178	1.5488	1.4519	1.1044	0.1434	1.2277	2.2239	0.5627	6.5681	0.9227	0.3402	0.0975	0.6699	2.0868	1.8082	0.204	1.3804	5.4844	0.3109	0.2095	20.7846	3.7654	11.1117	0.1321	0.6397	1.0773	0.7843	20.8536	14.7057	0.0975	2.8873
3524	glycohyocholate	Lipid	Secondary Bile Acid Metabolism	42574	LC/MS Neg	100004083	5020	464.302	71361462			HMDB0000138	0.9129	0.5019	1.611	1	1.603	4.0886	2.386	0.2583	0.6502	0.296	0.2583	0.8092	2.8459	0.2583	0.7533	0.4205	0.6032	1.005	1.6226	0.2583	0.2583	1.2369	2.2847	0.2583	0.2583	1.4628	0.2583	0.2583	0.7891	0.2583	0.2583	1.069	0.2583	2.9405	0.2583	1.0727	0.9762
3498	glycolithocholate sulfate*	Lipid	Secondary Bile Acid Metabolism	32620	LC/MS Neg	100001657	5011	255.631	72222	15324-64-8	C11301	HMDB0002639	0.9663	1.9626	1.0954	0.7925	1.2681	8.378	1.6312	1.2593	0.2921	1.2806	0.3709	1.0243	1.582	0.6528	1.297	0.171	2.1587	1.1536	1.3355	0.9757	0.5628	0.5606	2.1597	0.5476	0.2459	0.8092	1.0814	0.6048	0.8003	0.3584	1.0085	0.9956	0.502	3.8861	1.3105	2.2384	0.6321
3512	glycoursodeoxycholate	Lipid	Secondary Bile Acid Metabolism	39379	LC/MS Neg	100002911	5033	448.307	12310288	64480-66-6		HMDB0000708	1.2023	0.4531	8.8291	0.8757	0.8984	23.3373	25.7946	0.8547	0.4402	1.2896	0.9584	1.8247	1.2724	0.8863	2.5428	0.7994	0.135	1.1539	2.3962	0.1664	0.1929	3.3181	3.0262	0.144	0.2874	9.3004	0.0717	0.3887	1.0416	1.3496	2.7415	3.669	0.2003	1.8349	0.0315	9.3683	0.0388
819	glycylleucine	Peptide	Dipeptide	34398	LC/MS Pos Early	100001258	3059	189.123	92843	869-19-2	C02155	HMDB0000759	0.7263	1.7214	1.3556	1.9167	0.7848	0.6568	0.9486	1.9665	0.8185	1.0696	0.6393	1.1324	1.8823	0.8414	0.8659	0.7437	1.9989	0.782	1.0986	1.3444	1.0738	2.1216	1.1898	1.0514	0.8037	0.8234	0.5833	0.4759	1.2624	0.5943	0.4759	1.927	1.2884	1.2974	0.4759	1.023	0.8803
829	glycylvaline	Peptide	Dipeptide	18357	LC/MS Pos Early	100000487	2734	175.108	2724807	1963-21-9		HMDB0028854	0.4322	0.7838	0.9733	1.689	1.4425	0.4322	1.5157	1.3403	0.4322	0.4322	0.7352	1.0917	0.4322	0.6823	0.4322	0.4322	1.2591	0.8414	1.8036	1.0106	0.9639	1.0675	1.0707	0.4322	0.7673	0.8206	0.4322	0.7414	0.9894	1.0591	0.4322	0.5505	0.4322	0.7352	0.7704	0.4322	1.0306
4498	guaiacol sulfate	Xenobiotics	Benzoate Metabolism	46111	LC/MS Neg	100004208	2344	203.002	22473			HMDB0060013	1.2161	1.4864	1.6141	0.7964	3.0067	0.2499	2.0005	2.4436	1.2634	3.3236	0.0326	1.6197	2.08	0.0621	0.4338	0.2498	0.8187	0.2448	2.8364	0.0396	0.0287	1.7488	8.4391	0.1941	0.2113	1.6833	0.1593	0.1178	1.1813	0.724	4.6284	2.6909	1.0105	5.5057	0.2929	6.9979	0.173
527	guanidinoacetate	Amino Acid	Creatine Metabolism	43802	LC/MS Polar	344	2884	116.047	763	352-97-6	C00581	HMDB0000128	0.8726	1.2413	0.9285	0.8426	0.8664	1.6209	0.9647	0.6786	1.052	0.9207	0.8347	1.1244	0.5522	0.6308	1.3079	1.1113	1.3163	0.7845	0.7921	1.5998	1.151	1.6005	1.1677	1.1904	1.0979	1.0457	0.5746	1.0353	0.7987	0.8152	0.9212	0.9517	1.2611	0.7066	0.9718	0.9207	0.599
564	guanidinosuccinate	Amino Acid	Guanidino and Acetamido Metabolism	32446	LC/MS Polar	100001212	3550	174.052	439918	6133-30-8	C03139	HMDB0003157	0.6589	0.9358	0.9793	1.1177	1.4456	0.4193	0.8893	1.7798	1	0.8407	1.097	0.4193	0.7641	0.6572	0.4193	1.4631	0.9834	1.0353	0.4193	2.2225	0.4193	1.062	0.8091	1.1409	1.1855	0.4193	0.5427	0.4193	1.0138	0.4193	0.4193	0.4193	0.8893	0.9044	0.4193	2.8924	0.4193
4354	gulonate*	Cofactors and Vitamins	Ascorbate and Aldarate Metabolism	46957	LC/MS Polar	100001586	2750	195.051	152304	20246-53-1	C00800	HMDB0003290	1.0098	1.537	0.7666	1.0698	1.1778	0.8954	0.9282	0.846	1.3232	0.7436	0.7996	0.8641	1.7063	0.8606	1.3069	3.5972	0.9902	0.9494	0.9361	1.0413	1.2565	1.137	1.1125	1.4928	0.8356	1.2051	0.5467	0.5738	0.8843	1.8206	1.2198	2.4033	0.7209	1.5326	0.7553	2.4001	1.6195
1561	heneicosapentaenoate (21:5n3)	Lipid	Long Chain Polyunsaturated Fatty Acid (n3 and n6)	57658	LC/MS Neg	100015797	5514	315.233	11998573	24257-10-1			0.2038	0.663	1.0106	0.2038	0.2038	0.2038	0.5976	2.5872	0.2038	0.3408	0.8444	0.6183	0.2038	0.9894	0.2941	2.9073	1.1527	0.2038	0.2038	5.0048	1.4661	1.1428	0.2038	3.644	7.3283	0.2038	0.7043	0.2038	0.8507	0.2038	0.7984	0.2038	0.2038	0.2038	0.2038	0.7158	0.3408
1674	heptenedioate (C7:1-DC)*	Lipid	Fatty Acid, Dicarboxylate	61866	LC/MS Polar	100019981	2816	157.051					0.9169	0.748	1.3197	0.8567	1.8253	0.2107	0.5056	0.9908	1.6903	1.5309	1.3223	1.0963	1.8675	0.815	0.3541	0.3248	0.9781	0.3705	0.4153	1.2041	0.5929	0.6815	1.2255	1.2515	1.2442	1.3865	1.1912	1.0092	0.6379	1.5431	0.5711	0.864	0.9908	1.1883	2.7432	2.141	1.541
1566	hexadecadienoate (16:2n6)	Lipid	Long Chain Polyunsaturated Fatty Acid (n3 and n6)	57652	LC/MS Neg	100009394	5398	251.202	13932172	28290-73-5		HMDB0000477	0.7093	0.6564	1.863	0.9408	1.095	1.7482	1.6357	0.2788	1.5538	0.5487	1.4179	0.7638	1.5776	1.2433	1.1951	5.2331	0.56	1.0189	0.3815	1.3082	1.6002	0.3191	0.2235	0.9211	2.7574	0.328	0.6579	0.9557	0.9811	1.1021	0.8417	2.1208	1.6901	0.7096	1.719	0.7162	1.1951
1695	hexadecanedioate (C16)	Lipid	Fatty Acid, Dicarboxylate	35678	LC/MS Neg	100001614	4615	285.207	10459	505-54-4	C19615	HMDB0000672	0.9393	1.2801	2.1133	0.7165	0.3202	1.6218	1.7891	0.824	1.0725	0.6438	1.5603	1.0284	0.7855	1.7152	0.407	1.7474	0.8698	0.5499	0.5955	1.7512	0.6083	0.7311	1.1321	3.5236	1.8509	0.7641	1.4794	0.9716	0.403	2.7815	1.0284	3.6497	1.5372	0.6283	2.548	1.2039	0.6002
1696	hexadecenedioate (C16:1-DC)*	Lipid	Fatty Acid, Dicarboxylate	61862	LC/MS Neg	100019975	4380	283.192					1.4748	1.7673	1.3569	0.7359	0.5173	1.7425	1.3038	1.0461	1.0182	0.8074	0.9232	1.6438	0.5387	0.9818	0.2814	1.0728	0.8509	0.4421	0.6327	0.9751	0.5034	1.252	2.1975	1.6944	1.334	1.9577	0.7843	0.6844	0.533	2.2095	0.7496	2.389	0.8416	1.1227	1.3266	1.4372	0.5554
1844	hexanoylcarnitine (C6)	Lipid	Fatty Acid Metabolism (Acyl Carnitine, Medium Chain)	32328	LC/MS Pos Early	100000781	3358	260.186	6426853	6920-35-0		HMDB0000756	1.2212	0.7409	1.7742	1.0149	1.1404	1.9081	0.9817	0.9327	2.0057	1.7512	1.0129	0.7281	1.8731	1.2898	0.8325	0.6613	1.42	0.6451	0.8786	0.5297	0.8387	0.3159	1.1123	2.4874	0.7845	0.5641	0.9871	1.1356	0.8681	2.3779	2.0833	1.977	1.4231	2.0456	0.4494	0.9782	14.6335
1781	hexanoylglutamine	Lipid	Fatty Acid Metabolism (Acyl Glutamine)	54907	LC/MS Neg	100001733	2780	243.135					0.2391	0.5087	1.0485	0.9935	0.3448	1.6085	0.5232	0.7325	1.0313	0.63	1.346	0.2663	1.1322	0.7402	0.7685	2.2659	0.5031	1.0774	0.4397	1.2733	1.5672	0.5112	0.5101	5.7217	1.8544	0.2646	2.1441	1.726	1.0065	5.1097	0.7077	1.8077	2.2908	0.5242	1.6839	0.7402	3.7743
1805	hexanoylglycine (C6)	Lipid	Fatty Acid Metabolism (Acyl Glycine)	35436	LC/MS Neg	100001527	2900	172.098	99463	24003-67-6		HMDB0000701	0.5466	1.7341	1.4862	0.5599	0.3385	0.5124	0.7694	1.7322	0.6323	0.837	0.8547	1.3763	1.1727	0.5758	1.2758	1.5143	1.1062	0.7222	0.5368	2.399	1.2911	1.3311	1.0016	0.9984	2.3269	0.3122	1.228	0.8114	1.5333	0.7646	0.837	0.6696	1.1196	0.3299	0.8652	1.0234	0.8505
2180	hexanoyltaurine	Lipid	Endocannabinoid	63224	LC/MS Neg	100021223	3040	222.081	2245940				0.5632	1.1167	1.7647	0.6491	0.4525	0.4312	0.4643	1.6449	0.8026	0.9473	0.9694	1.248	1.6385	1.0306	0.6163	1.6569	2.4167	0.5992	0.7955	4.4675	2.1779	1.7293	1.0509	0.8661	2.3329	0.2287	0.8512	1.078	1.0921	0.826	1.6156	0.9329	3.1648	0.1653	0.6676	1.4991	1.2756
4459	hippurate	Xenobiotics	Benzoate Metabolism	15753	LC/MS Neg	100000014	2106.9	178.051	464	495-69-2	C01586	HMDB0000714	0.3455	0.4457	0.1458	0.8038	2.0375	0.1112	1.1681	2.6457	1.0158	0.9397	2.1779	2.5833	1.8548	0.625	0.654	0.6408	1.0561	0.1601	2.1919	0.0394	0.0335	0.9842	1.355	1.9325	2.1293	0.1926	2.2525	1.4394	0.2322	1.5692	0.6812	0.2172	3.0144	1.5726	1.2564	1.5346	2.964
70	histidine	Amino Acid	Histidine Metabolism	59	LC/MS Neg	355	755.9	154.062	6274	5934-29-2	C00135	HMDB0000177	1.4346	0.8124	0.8881	1.1306	1.0485	0.8619	1.3492	1.1052	1.1479	1.0808	0.9432	1.3263	0.874	0.8227	1.2048	0.6003	1.3309	1.1204	1.112	0.7782	0.9673	1.003	0.997	0.6679	0.7441	0.9524	0.8325	1.2163	1.1939	0.7734	7.8322	1.1668	1.1228	1.0767	0.962	0.9869	0.8627
4928	histidine betaine (hercynine)*	Xenobiotics	Food Component/Plant	62278	LC/MS Pos Early	100004059	2094	198.124	3083620	534-30-5			0.3826	1.0729	0.8273	2.7392	1.5029	1.1623	2.8673	2.6599	1.0025	1.967	2.675	1.2389	1.2305	1.4082	0.6941	0.2007	1.1747	0.1425	0.6368	0.1681	1.004	1.1346	0.9975	0.705	0.67	0.436	0.4408	0.4513	0.7023	0.4387	4.4892	2.3152	0.3088	0.4122	0.0206	1.8627	0.5961
493	homoarginine	Amino Acid	Urea cycle; Arginine and Proline Metabolism	22137	LC/MS Pos Early	100000961	2882	189.135	9085	156-86-5	C01924	HMDB0000670	0.7408	0.8547	0.9575	1.6209	1.0273	0.8441	0.9648	0.8111	1.4647	0.5311	1.3476	0.978	0.7632	0.8169	1.4659	1.0181	1.5204	1.4304	1.4607	0.8227	2.0849	1.0753	0.8164	1.148	1.3147	0.9819	0.677	1.6224	0.917	1.0566	1.0437	0.9575	1.631	0.7562	1.1741	0.8743	0.6989
494	homocitrulline	Amino Acid	Urea cycle; Arginine and Proline Metabolism	22138	LC/MS Pos Early	100000963	1908	190.119	65072	1190-49-4	C02427	HMDB0000679	1.1412	1.1728	1.1293	1.4853	1.631	0.3733	1	0.6008	0.8227	1.6502	0.8431	0.4716	0.7931	0.5568	0.8377	2.1357	0.726	1.4028	1.0215	0.7398	1.5572	0.4963	1.1726	0.7711	0.7701	0.9012	1.0594	1.7949	0.6626	1.236	1.5245	0.7028	0.8375	2.0383	0.3734	1.6319	1.2411
4930	homostachydrine*	Xenobiotics	Food Component/Plant	33009	LC/MS Pos Early	100001550	1750	158.118	441447	1195-94-4	C08283	HMDB0033433	2.3827	1.0937	1.472	1.4273	1.7309	4.2811	0.9701	1.8535	1.793	0.6433	0.7418	0.5811	0.8883	0.946	0.6623	1.7373	1.2919	0.9675	1.324	0.4641	0.5209	0.6034	4.5997	0.7184	1.2737	0.5868	0.3412	1.0299	0.855	1.9971	2.966	1.1007	0.6475	1.0937	0.7632	1.2787	0.8929
1074	HWESASLLR	Peptide	Polypeptide	44657	LC/MS Neg	100001281	4053	547.774					0.9783	0.9991	1.1476	1.5443	1.3279	1.3991	2.0594	0.921	1.3091	1.4271	1.3247	1.6339	0.7453	1.3847	1.3407	0.4837	0.2763	0.4856	0.5117	0.6296	0.5265	1.4313	1.0009	0.5733	0.6801	1.8952	0.628	0.8023	1.2	0.607	0.2382	1.4556	0.7105	2.0297	0.7594	1.2579	0.5211
1072	HWESASXX*	Peptide	Polypeptide	57711	LC/MS Neg	100001327	3722	940.453	85328684				0.744	1.0631	1.3672	1.6261	1.3196	1.1152	2.5585	0.8739	0.9256	1.3628	0.9563	1.2606	1.8388	1.6862	1.3699	0.399	0.4226	0.8556	0.4398	0.8499	0.9801	1.3702	0.7642	1.1674	0.5426	2.2512	0.5517	0.8949	1.0199	0.6126	0.3508	1.3196	0.8406	3.0409	0.9111	2.3403	0.5885
77	hydantoin-5-propionate	Amino Acid	Histidine Metabolism	40473	LC/MS Polar	100002514	2080	171.041	782	5624-26-0	C05565	HMDB0001212	1.5542	0.6739	1.0537	2.1388	0.6355	0.1588	0.8321	1.9667	1.4804	0.9149	1.2049	0.3305	2.9918	1.2199	0.1588	0.8758	0.9593	0.7522	1.0374	1.2111	0.7543	0.4511	1.3705	1.7815	1	1.9158	0.8334	1.5707	0.4805	0.8405	0.1588	1.2656	0.9702	0.5703	1.5423	2.4479	1.8032
5962	hydroquinone sulfate	Xenobiotics	Drug - Topical Agents	35322	LC/MS Neg	100001604	1395	188.986	161220	123-31-9	C00530	HMDB0240263	0.3922	1.4887	0.696	1.4229	1	0.6925	0.7083	1.2931	0.8225	2.6768	0.2602	0.2602	0.2602	0.2602	0.2602	0.3561	0.2602	0.2602	3.3274	0.2602	0.2602	1.252	3.8977	0.2602	0.2602	0.8272	0.2602	0.2602	2.2106	0.2602	2.2831	0.696	0.2602	2.6218	0.2602	3.4875	0.2602
1706	hydroxy-CMPF*	Lipid	Fatty Acid, Dicarboxylate	62277	LC/MS Neg	100019794	1516	255.087					0.9129	1.7774	1.4722	0.3216	0.5084	0.1177	1.2347	5.253	0.4635	1.6017	1.877	0.858	0.979	0.6921	0.4699	1.3682	0.8755	0.3148	0.124	3.539	1.7064	1.4527	2.1037	5.2676	3.4167	0.0717	1.021	0.4148	2.0587	0.0677	0.9129	0.3236	0.4894	0.1585	0.2526	0.3308	1.0198
117	hydroxy-N6,N6,N6-trimethyllysine*	Amino Acid	Lysine Metabolism	62959	LC/MS Pos Early	100021123	2759	205.155					0.995	1.2528	1.0765	1.0291	1.4936	0.4327	1.2538	0.87	1.7577	0.8382	0.8281	0.7301	2.0849	0.7669	0.7586	1.4189	1.1639	0.9063	0.9191	1.0175	0.6663	1.0781	1.2288	1.005	0.8446	1.5269	1.1089	0.7391	0.8592	0.9138	1.2322	0.6331	1.0656	1.641	0.779	2.0217	1.0125
43	hydroxyasparagine	Amino Acid	Alanine and Aspartate Metabolism	62060	LC/MS Pos Early	100020205	1149	149.056	15991574		C20631	HMDB32332	1.0484	0.9435	0.9768	1.057	1.1326	0.9202	0.7782	0.9155	1.5889	0.9056	1.1333	0.8726	1.6182	0.9063	0.8573	1.1496	1.1509	0.9941	0.9954	1.0046	0.9609	0.9697	1.2947	1.1108	1.1798	1.1632	1.0109	0.9267	0.8311	1.5159	0.7607	1.0961	0.9016	1.1462	0.8395	1.8934	1.1009
3523	hyocholate	Lipid	Secondary Bile Acid Metabolism	34093	LC/MS Neg	100001279	5046	407.28	92805	547-75-1	C17649	HMDB0000760	2.9187	0.5191	1	1.5117	3.253	2.2632	1.0992	0.6267	1.4172	1.102	0.6183	0.754	3.6495	0.5982	0.8842	2.8061	0.6253	0.8351	1.2078	0.5739	1.0846	2.1545	0.5191	0.5982	0.5191	2.315	0.5191	0.5533	0.5933	0.9892	1.6874	0.5191	0.5191	2.0472	0.5191	1.0992	2.671
4118	hypoxanthine	Nucleotide	Purine Metabolism, (Hypo)Xanthine/Inosine containing	3127	LC/MS Neg	171	1291.2	135.031	790;135398638	68-94-0	C00262	HMDB0000157	2.5372	0.5666	1.4899	0.3776	1.1574	1.4381	0.307	0.8995	1.1251	0.725	0.6724	0.1658	1.4327	1.4916	0.7493	1.9526	1.5587	0.8198	0.8255	1.2482	1.0001	1.1782	0.9999	0.7084	0.6195	0.9587	0.9191	1.3457	1.1867	1.3708	0.4104	0.2984	1.0847	0.7823	0.8995	0.143	0.9805
83	imidazole lactate	Amino Acid	Histidine Metabolism	15716	LC/MS Pos Early	100000263	2040	157.061	793	14403-45-3	C05568	HMDB0002320	1.2434	1.2685	0.587	1.2771	2.5161	1.8681	1.8931	0.9771	0.8947	0.9846	1.5637	1.3122	0.8662	0.6544	1.8403	1.788	1.4437	0.7598	0.9478	0.7641	1.5438	0.7833	0.9319	1.0154	1.1326	0.8561	0.4152	0.9814	0.8044	1.2864	28.7608	2.849	1.6428	1.1091	1.1247	1.582	1.4791
80	imidazole propionate	Amino Acid	Histidine Metabolism	40730	LC/MS Pos Early	100003434	2263	141.066	70630	1074-59-5		HMDB0002271	0.8424	1.0528	1.156	1.5918	1.0715	1.1662	4.1627	0.334	0.8774	2.6234	0.6489	0.7543	0.7777	0.2922	0.8388	2.2065	0.9649	0.8662	0.8517	1.0968	0.79	1.0234	1.6446	1.2518	0.9148	9.7376	0.9766	0.9105	0.2922	1.9526	2.2464	0.8627	0.8092	1.9131	0.5422	3.4754	1.2421
6161	iminodiacetate (IDA)	Xenobiotics	Chemical	21025	LC/MS Pos Early	100000900	830	134.045	8897	142-73-4	C19911	HMDB0011753	1.5941	2.1045	2.1946	1.6241	1.0519	0.8902	1.1535	0.8517	0.7558	0.9097	0.7996	0.6957	0.9562	0.9171	0.8941	2.0449	2.1584	0.5558	0.7613	1.0923	1.202	1.323	0.8475	0.9198	1.0116	0.7126	1.4167	1.3157	0.9884	1.1676	0.8932	1.0188	1.456	0.8958	0.6546	0.9171	0.8241
316	indole-3-carboxylate	Amino Acid	Tryptophan Metabolism	38116	LC/MS Neg	100002185	1710	160.04	69867	771-50-6	C19837	HMDB0003320	1.4261	0.9558	1.1568	1.0687	2.0457	1.1242	0.6091	0.821	1.318	1.1572	0.5992	1.1857	1.4032	0.6335	0.902	0.8852	1.2401	0.5992	1.3984	1.0417	0.8876	0.9583	0.7047	0.5992	0.8185	0.8147	0.6038	0.8134	1.4465	0.5992	1.8088	1.6885	1.1645	0.7404	0.7846	1.1868	0.6967
299	indoleacetate	Amino Acid	Tryptophan Metabolism	27513	LC/MS Neg	100001034	2200	174.056	802	6505-45-9	C00954	HMDB0000197	1.0154	1.068	0.8046	1.0485	1.465	3.5477	1.1929	2.9224	1.5607	0.6827	0.4216	0.9941	2.0155	0.52	0.5981	0.7076	1.01	0.5788	0.8648	0.3494	1.0059	1.3615	1.8283	0.3108	0.3843	2.3902	0.6002	0.2589	1.3654	0.3438	1.0394	7.3685	0.5063	1.2161	0.3215	2.1166	0.5519
307	indoleacetylglutamine	Amino Acid	Tryptophan Metabolism	42087	LC/MS Neg	100001731	2535	302.115	25200879			HMDB0013240	0.8168	0.4343	1.0404	0.4343	3.4022	2.1992	1.1197	1.1659	0.4647	0.4343	0.4343	1.2016	1.7273	0.4343	0.4343	0.5777	0.4343	0.4343	0.4343	0.4343	0.6089	0.9678	1	0.4343	0.4343	1.6425	0.4343	0.4343	0.5794	0.7445	1.1056	39.0409	0.4343	2.5446	0.4343	3.9239	0.4343
298	indolelactate	Amino Acid	Tryptophan Metabolism	18349	LC/MS Neg	100000463	2286	204.067	92904	832-97-3	C02043	HMDB0000671	0.7978	0.9867	0.7599	1.2873	1.9819	1.3157	1.3512	0.9286	1.4533	1.0133	0.6924	1.3056	0.9716	0.4675	1.5867	0.5801	1.4762	0.6933	1.179	0.9062	1.0171	1.1143	1.2859	1.2664	0.5778	1.4158	0.5627	0.9303	0.8496	0.5659	3.7431	2.2914	0.5444	1.0313	0.5278	2.1512	0.676
305	indolepropionate	Amino Acid	Tryptophan Metabolism	32405	LC/MS Neg	100001083	2795	188.072	3744	830-96-6		HMDB0002302	0.7583	3.3545	0.675	1.8881	0.468	0.5299	2.0281	2.151	1.8837	2.0967	0.047	2.8531	0.6873	0.6776	4.9063	1.0554	2.2902	0.1404	9.423	0.0921	0.1202	2.9689	4.4706	0.1328	0.2663	1	0.4217	0.1694	5.1114	0.047	3.2173	1.2709	0.7431	2.5263	0.3306	1.8837	0.3286
4935	indolin-2-one	Xenobiotics	Food Component/Plant	43374	LC/MS Pos Early	100004318	2575	134.06	321710	59-48-3	C12312		1.0012	1.0949	0.6041	1	0.1065	0.9223	0.1065	1.5514	1.6963	1.9912	0.1065	0.6257	0.7984	0.3778	0.4449	0.1065	1.0295	0.1065	0.1065	0.1065	0.1065	1.0828	1.4942	0.1065	0.7774	2.0355	0.1065	0.1065	0.7874	0.1065	0.1065	0.7984	0.4228	3.4053	0.7195	1.5926	0.1065
4117	inosine	Nucleotide	Purine Metabolism, (Hypo)Xanthine/Inosine containing	1123	LC/MS Neg	361	1602.1	267.074	6021	58-63-9	C00294	HMDB0000195	4.609	0.5673	2.3999	0.4093	1.1729	1.5399	0.279	0.9175	1.1233	0.5691	0.9382	0.169	0.7145	1.9433	0.7117	2.5905	3.3579	0.8274	0.7118	3.3767	1.9212	0.947	0.8723	1	0.6595	0.8374	1.0902	1.7651	1.2164	2.8125	0.555	0.3011	2.3055	0.5334	1.2775	0.169	1.8217
426	isobutyrylcarnitine (C4)	Amino Acid	Leucine, Isoleucine and Valine Metabolism	33441	LC/MS Pos Early	100001055	2810	232.154	168379	25518-49-4		HMDB0000736	2.7819	1.9217	1.6926	1.5671	3.542	0.3652	1.9128	2.9291	2.8969	1.3812	0.6723	0.8802	2.6892	0.5397	0.6158	0.9093	1.2692	0.4852	0.7649	0.5719	0.4662	1.0907	2.4541	1.1267	0.4597	0.6744	0.3207	0.7157	1.3621	0.5057	5.7025	1.5224	0.9351	4.6157	0.776	6.5694	1.5693
427	isobutyrylglycine (C4)	Amino Acid	Leucine, Isoleucine and Valine Metabolism	35437	LC/MS Neg	100001590	1420	144.067	10855600	15926-18-8		HMDB0000730	0.9291	1.1915	1.2926	1.4452	0.9268	0.8287	1.1919	1.6861	1.103	1.73	0.6808	1.2301	1.4813	0.8324	1.25	0.7698	1.086	0.9161	1.3871	1.2513	1.1846	1.0709	0.9074	0.5428	0.8894	0.8188	0.7135	0.9128	0.7517	0.3662	1.1919	1.1834	1.3679	1.0866	0.5473	1.7677	0.7684
385	isoleucine	Amino Acid	Leucine, Isoleucine and Valine Metabolism	1125	LC/MS Pos Early	376	2800	132.102	6306	73-32-5	C16424,C00407,C06418	HMDB0000172	1.0831	1.036	1.1385	1.2012	1.0512	0.9841	1.318	1.1344	0.9691	1.0491	0.9722	1.2616	0.9814	1.0159	0.9754	0.8636	0.94	0.9103	1.201	0.825	1.058	0.7197	0.7046	1.229	0.7126	1.2145	0.5572	1.0643	0.9274	0.9342	0.9983	1.1131	1.1022	1.3051	0.7854	0.8277	0.7791
3507	isoursodeoxycholate	Lipid	Secondary Bile Acid Metabolism	57577	LC/MS Neg	100002488	4809	391.285	127601	78919-26-3	C17662	HMDB0000686	0.8924	0.4807	9.2895	0.9264	0.8431	1.4837	15.0258	1.9883	2.5397	0.5369	1.0736	1.3187	1.5422	0.2464	4.6674	0.0785	0.299	0.0875	1.1062	0.1639	0.1435	1.097	1.9942	0.1468	0.6141	17.067	0.1808	0.3581	2.0599	1.4663	2.9325	1.3187	0.1025	1.5248	0.3333	14.8373	0.3468
351	isovalerate (C5)	Amino Acid	Leucine, Isoleucine and Valine Metabolism	44656	LC/MS Neg	100000708	1564	101.061	10430	503-74-2	C08262	HMDB0000718	0.8786	1.0664	1.1179	1.5498	1.1799	0.9512	1.7614	0.8828	0.9681	1.2408	0.9859	1.5236	0.984	0.9872	1.3886	0.7607	1.1077	1.0649	1.3539	1.0114	0.9886	0.8643	0.7279	0.8507	0.625	1.1417	0.4532	1.1701	1.3727	0.7536	0.9975	1.6444	1.1356	1.0054	0.7866	0.7788	0.9547
354	isovalerylcarnitine (C5)	Amino Acid	Leucine, Isoleucine and Valine Metabolism	34407	LC/MS Pos Early	100001393	3085	246.17	169235	31023-24-2	C20826	HMDB0000688	2.2129	0.4837	1.22	1.5138	1.5855	1.3446	1.1839	2.1086	1.1836	1.3824	0.5297	1.0416	1.7967	0.6506	1.0005	0.5368	1.3567	0.5215	1.0172	0.4668	1.0256	0.8233	0.7276	0.7528	0.3178	0.9995	0.3958	0.5631	0.5121	0.5441	1.6113	0.6056	0.4732	1.2196	0.3358	1.8171	1.4
353	isovalerylglycine	Amino Acid	Leucine, Isoleucine and Valine Metabolism	35107	LC/MS Neg	100001452	1950	158.082	546304	16284-60-9		HMDB00678	1.1095	1.3453	1.3688	1.6146	0.9531	0.9594	1.3167	1.5199	1.0107	1.9066	0.678	1.5941	1.2016	0.7533	1.6574	0.6669	0.9056	0.8705	1.6203	1.0438	1.0659	0.9893	0.6819	0.5895	0.77	0.8151	0.4745	0.8208	1.1089	0.3877	1.1847	2.3245	1.6998	1.3916	0.7844	1.8018	0.6857
272	kynurenate	Amino Acid	Tryptophan Metabolism	1417	LC/MS Neg	98	2224	188.035	3845	492-27-3	C01717	HMDB0000715	0.9344	0.9176	1.1188	1.4556	2.6279	0.7506	1.8045	1.185	2.0504	1.2724	1.2103	1.3105	0.9929	0.8173	1.5414	1.0071	1.228	1.0506	0.8589	0.7998	0.9699	0.9468	0.7753	1.4949	0.7413	0.8289	0.8914	0.8989	1.7747	0.917	1.2103	1.6782	0.7457	0.5954	0.9808	2.0367	0.6992
267	kynurenine	Amino Acid	Tryptophan Metabolism	15140	LC/MS Pos Early	100000265	2739	209.092	161166	2922-83-0	C00328	HMDB0000684	1.1865	0.8902	1.2768	1.6126	1.0866	0.896	1.0007	0.976	1.6274	1.2472	0.8137	0.9421	1.196	0.743	1.0504	0.647	1.3873	1.1414	0.9993	0.6782	0.7219	1.0483	1.5838	0.8358	0.5821	1.2717	0.5987	0.7403	1.3111	0.6437	0.9645	1.0783	0.6971	0.9588	0.7918	2.0069	0.7406
1240	lactate	Carbohydrate	Glycolysis, Gluconeogenesis, and Pyruvate Metabolism	527	LC/MS Neg	482	681.6	89.0244	612	79-33-4	C00186	HMDB0000190	1.059	1.3474	1.2178	1.5437	0.8156	1.0881	0.95	0.7051	0.9093	0.6121	0.554	0.9622	0.6455	1.0305	0.5731	1.1981	1.2758	1.1549	1.3724	1.3214	0.7361	1.1495	1.0657	0.6911	0.9662	1.2368	0.7119	1.1056	0.9695	0.8966	1.3802	0.7864	0.7231	0.9808	0.95	0.7788	0.7439
1502	laurate (12:0)	Lipid	Medium Chain Fatty Acid	1645	LC/MS Neg	181	5300	199.17	3893	143-07-7	C02679	HMDB0000638	0.4384	0.5128	1.2804	1.2006	0.4975	1.4871	2.2633	0.7997	3.1746	0.5463	0.9148	1.6972	1.3346	1.2633	0.8676	1.8446	0.7583	0.5948	0.5519	1.9276	0.7438	0.5525	0.8124	1.0852	3.0304	0.5131	0.8443	1.6016	1.6028	1.7543	1.5834	2.9243	1.4526	0.5455	2.7897	1.0727	1.2006
1861	laurylcarnitine (C12)	Lipid	Fatty Acid Metabolism (Acyl Carnitine, Medium Chain)	34534	LC/MS Pos Late	100001392	1235	344.279	168381	25518-54-1		HMDB000225	0.8697	1.0099	1.8618	1.0121	0.9987	1.5553	1.6926	0.5703	3.3619	1.5446	0.8797	0.8225	3.7233	1.3506	0.9661	0.5762	1.5056	0.6231	0.4285	0.8537	0.5223	0.3197	1.0013	1.3812	0.9386	0.6318	0.9057	1.1041	1.1713	1.4187	0.9805	3.0514	1.5916	1.0063	1.5024	1.0121	7.6339
332	leucine	Amino Acid	Leucine, Isoleucine and Valine Metabolism	60	LC/MS Pos Early	397	2864	132.102	6106	61-90-5	C00123	HMDB0000687	0.9846	0.9494	1.0587	1.0686	1.0362	0.7334	1.2652	1.22	0.994	1.0112	0.9452	1.3842	1.016	1.006	0.9178	0.7184	1.1393	0.8932	1.1679	0.8282	1.161	0.6641	0.5985	1.0915	0.6997	1.1979	0.5552	1.1228	0.8955	0.8325	1.0295	0.9642	1.1454	1.0112	0.8643	0.8166	0.7847
2074	leukotriene B4	Lipid	Eicosanoid	37530	LC/MS Neg	399	5186	335.223	5280492	71160-24-2	C02165	HMDB0001085	0.6406	1.1129	1.3598	1.2495	1.0385	1.0514	1.3977	0.5302	0.9899	1.0101	1.088	1.0378	1.1052	1.1367	1.5918	1.6884	0.6429	1.0557	1.1037	0.9439	0.6022	0.7824	0.8237	0.8722	0.758	0.8955	0.6554	0.7498	0.8099	0.9324	1.1639	1.1817	1.1007	1.186	0.8204	1.145	0.8657
2152	leukotriene B5	Lipid	Eicosanoid	46342	LC/MS Neg	100002813	5075	333.207	5283125	88763-92-9		HMDB0005073	0.544	1.1024	1.0649	0.8182	0.9988	0.9476	1.2077	1.2195	1.0946	1.4805	0.6257	1.2601	1.3781	1.0701	1.1587	1.0012	1.0812	0.6912	1.3909	1.0287	0.5234	1.0803	0.6321	0.8717	0.924	0.8074	0.5669	0.4641	0.6097	0.7348	1.0098	1.7593	1.1085	1.0717	0.5793	1.6047	0.9761
1869	lignoceroylcarnitine (C24)*	Lipid	Fatty Acid Metabolism (Acyl Carnitine, Long Chain Saturated)	57515	LC/MS Pos Late	100015834	1603	512.467					0.9543	1.2585	1.1555	1.2703	1.0132	0.7952	0.8213	1.1887	0.9957	1.0568	1.1539	1.4749	1.2782	0.7931	0.5543	0.7355	1.4403	0.6213	1.5959	0.502	0.8538	0.8845	1.0043	0.6326	0.4444	1.0289	1.1437	0.8483	1.2707	0.9922	1.1032	1.0568	1.2786	1.5886	1.0132	1.204	1.1963
1567	linoleate (18:2n6)	Lipid	Long Chain Polyunsaturated Fatty Acid (n3 and n6)	1105	LC/MS Neg	180	5535	279.233	5280450	60-33-3	C01595	HMDB0000673,HMDB0006270	0.5274	0.2757	1.2268	0.8137	0.4149	0.6346	1.1839	0.2873	1.286	0.7826	1.6952	0.4925	1.1041	1.7213	0.8959	3.0606	0.6123	1.355	0.4995	2.2922	1.5939	0.3134	0.2573	1.7769	1.8455	0.316	1.6317	1.9079	0.7098	1.801	1.0387	1.785	1.4947	0.6317	1.6453	0.6805	0.5715
1569	linolenate (18:3n3 or 3n6)	Lipid	Long Chain Polyunsaturated Fatty Acid (n3 and n6)	34035	LC/MS Neg	100001337	5450	277.217	5280933;5280934		C06426,C06427	HMDB0001388,HMDB0003073	0.6645	0.2318	1.3092	1.0691	0.4113	0.789	1.3523	0.1868	1.789	0.7329	2.0557	0.4148	0.9363	2.167	0.9096	4.1584	0.5203	1.0637	0.581	3.873	1.9413	0.208	0.1799	2.1457	2.9403	0.5322	1.8262	2.9595	0.9026	2.9301	2.253	2.5312	1.7717	0.7201	1.7523	0.5696	0.7372
1892	linolenoylcarnitine (C18:3)*	Lipid	Fatty Acid Metabolism (Acyl Carnitine, Polyunsaturated)	57511	LC/MS Pos Late	100015831	1310	422.327					1.982	1.2802	1.423	1.5917	0.6796	1.4247	0.7497	0.2605	1.1119	1.5464	0.7758	0.6294	0.691	1.0364	0.7459	1.1666	1.1545	0.8121	0.9026	1.1555	0.7083	0.4736	0.3294	1.0889	0.9636	1.3243	0.7653	1.3846	0.8223	1.1679	1.0364	2.3632	1.0784	1.0627	0.6747	0.8771	1.3811
2182	linoleoyl ethanolamide	Lipid	Endocannabinoid	52608	LC/MS Neg	100006726	6150	322.275	5283446	68171-52-8		HMDB0012252	0.7208	0.6195	1.3487	1.6638	1.0038	1.1838	1.29	0.4325	1.9046	0.7468	1.6165	0.7784	1.207	0.8719	1.3834	1.3144	1.0026	0.9674	0.9974	1.0488	0.9003	0.4915	0.6476	0.808	0.631	0.7956	1.0729	1.3017	0.8017	2.5405	1.1838	5.4495	1.0855	3.9152	5.8505	1.85	0.4325
1891	linoleoylcarnitine (C18:2)*	Lipid	Fatty Acid Metabolism (Acyl Carnitine, Polyunsaturated)	46223	LC/MS Pos Late	100003151	1430	424.342	6450015	36816-10-1		HMDB0006469	2.1702	1.4731	1.6355	1.4161	0.6666	1.529	0.9241	0.5634	1.1187	2.0436	1.0106	0.7938	0.7876	0.9603	0.8109	1.741	1.637	1.2765	0.9321	1.1147	0.9291	0.7667	0.7707	1.2174	0.9284	1.0604	0.9834	1.4194	0.9157	0.9894	0.8547	2.2282	1.5921	1.0649	1.0106	0.9913	1.8545
1948	linoleoylcholine*	Lipid	Fatty Acid Metabolism (Acyl Choline)	57463	LC/MS Pos Late	100015760	1388	366.337	53481656			HMDB0013213	1.4224	0.7466	1.6355	1.7953	0.854	0.4576	3.172	0.7183	1	2.3226	1.1874	1.2597	1.0619	0.8891	0.9213	1.4974	1.1755	0.9644	2.1545	0.2015	0.4076	0.7466	1.9233	0.2015	0.2015	0.8671	0.7672	0.2015	0.4348	2.5705	0.3026	3.8109	0.9971	18.6042	1.0619	9.5466	4.203
3495	lithocholate sulfate (1)	Lipid	Secondary Bile Acid Metabolism	62526	LC/MS Neg	100020823	4811	227.12	451489				1.4215	1.9776	1.5381	0.467	3.7283	3.3483	1.9768	1.4622	0.7126	0.503	0.3582	1.345	1.184	0.3094	3.1351	0.4296	3.541	0.2712	1.7802	0.1367	0.5574	0.797	2.1255	0.2693	0.8499	3.011	0.9695	1.0305	0.9264	0.3799	1.4215	0.3261	0.2671	4.378	2.7708	4.5187	0.1367
105	lysine	Amino Acid	Lysine Metabolism	1301	LC/MS Pos Early	407	2850	147.113	5962	56-87-1	C00047,C00739	HMDB0003405	0.9421	0.9177	1.1318	1.1517	1.0208	0.6809	1.0513	1.1649	1.3221	0.7201	1.0153	1.0956	1.0616	1.177	1.034	0.7865	1.1507	0.9486	0.9404	0.7776	1.2097	0.8764	0.9866	0.9706	1.001	0.999	0.8157	1.1022	0.7989	0.8835	1.3856	0.9945	1.4834	0.9114	0.9548	0.9789	1.0513
1289	lyxonate	Carbohydrate	Pentose Metabolism	61858	LC/MS Polar	100019968	2350	165.041					2.1063	1.6699	0.9808	1.0297	0.6579	0.4117	0.8598	1.1861	0.7656	2.5832	0.683	1.8936	1.3299	0.6228	1.8033	0.7423	0.7954	0.7411	2.4068	0.427	1.0192	5.7719	1.0432	0.6008	0.6729	1.3174	0.5217	0.8938	1.0842	1.3125	1.7631	0.9893	0.9872	0.9763	1.0297	1.404	0.9405
1451	malate	Energy	TCA Cycle	1303	LC/MS Neg	409	615.6	133.014	525	6915-15-7	C00497,C00149,C00711	HMDB0000744,HMDB0031518,HMDB0000156	0.6561	1.1422	0.9934	1.1242	1.2864	1.5927	1.0986	0.8072	0.9851	0.7293	0.6966	0.8103	0.8972	1.012	0.8214	1.2297	1.0103	1.0166	1.0123	1.161	0.8879	0.9107	1.0066	0.6235	1.008	1.4991	0.9668	0.7659	0.9501	1.2823	1.4498	1.2006	0.7031	0.8316	0.9851	0.7279	0.8063
1671	maleate	Lipid	Fatty Acid, Dicarboxylate	20676	LC/MS Polar	100000707	2640	115.004	444266	110-16-7	C01384	HMDB0000176	0.9494	1.1838	1.3369	0.7449	4.5688	0.7804	0.9476	1.1447	1.3925	1.5127	0.6477	0.8086	1.1395	0.7654	1.1469	1.2059	0.8053	0.6603	1.3756	1.1339	0.8592	2.1233	5.8175	0.7875	1.3872	1.0506	0.928	0.7266	0.9314	0.9476	2.798	1.4494	0.957	1.1945	0.7545	2.5147	0.7082
1472	malonate	Lipid	Fatty Acid Synthesis	15872	LC/MS Polar	818	3447	103.004	867	141-82-2;26522-22-85-0	C00383	HMDB0000691	0.8964	1.3312	1.1128	1.1568	0.6117	0.5576	0.9162	1.163	1.2152	1.0734	0.581	0.944	1.1085	0.9477	0.9646	1.4478	0.9816	1	0.9376	0.9326	1.0462	0.9365	1.1511	1.1686	1.1945	0.9515	1.1472	1	1.0466	0.6294	1.3011	0.9646	0.8051	0.5739	1.0002	0.8373	1.1126
1299	maltose	Carbohydrate	Glycogen Metabolism	15586	LC/MS Polar	913	3329.4	387.114	10991489	6363-53-7	C00208	HMDB0000163	0.9844	1.2967	1	0.6674	0.7849	0.7612	0.8634	0.7609	0.6629	0.0971	1.6978	1.2182	0.1606	5.4151	0.06	0.4855	7.0203	2.761	3.7681	8.7158	4.9207	1.9355	0.5605	2.5213	46.1159	0.5372	0.3419	2.9221	0.06	2.9713	1.3917	0.7849	4.4598	0.336	0.1361	1.0058	2.4648
1351	mannitol/sorbitol	Carbohydrate	Fructose, Mannose and Galactose Metabolism	46142	LC/MS Polar	100001740	2320	181.072	6251;5780		C00392,C00794	HMDB0000247,HMDB0000765	3.8807	4.0226	0.7694	0.7998	0.9717	1.1172	1.5684	1.1449	0.9436	1.2581	0.5774	0.7608	1.0297	0.6847	1.3704	1.0283	2.3699	0.9654	5.38	0.6811	0.6944	3.366	1.8589	0.7729	0.8432	1.2769	0.9582	0.8325	0.729	1.1648	1.3784	1.0297	1.3951	0.6958	0.4745	1.5053	0.3668
4956	mannonate*	Xenobiotics	Food Component/Plant	62864	LC/MS Polar	100003695	2736	195.051	3246006	642-99-9			0.9056	0.8999	0.6725	1.181	1.3279	0.803	0.6512	0.7364	1.1861	0.5744	1.0243	0.6799	1.5448	0.913	0.8387	9.1566	1.0954	1.5461	0.8576	1.1268	1.7099	0.7766	0.7259	1.5702	1.0673	1.3743	0.9757	1.0894	0.8715	2.0714	1.0719	0.9434	1.0354	1.3142	0.8999	1.6118	0.8857
1352	mannose	Carbohydrate	Fructose, Mannose and Galactose Metabolism	48153	LC/MS Polar	803	2200	225.062	185698;82308;18950;439680	3458-28-4	C00159,C02209,C00936	HMDB0000169	0.6382	0.9911	0.7348	1.033	1.4026	1.0186	0.5947	0.6817	1.0089	0.6299	1.1652	0.6284	0.9439	1.1419	0.9605	0.8466	0.835	1.4225	0.8493	1.3609	1.7722	0.5792	0.4019	1.9943	1.1555	1.3101	1.2788	1.1121	0.7477	1.9747	0.9605	0.9059	2.1734	1.5556	1.3986	0.6396	1.045
1512	margarate (17:0)	Lipid	Long Chain Saturated Fatty Acid	1121	LC/MS Neg	891	5731	269.249	10465	506-12-7		HMDB0002259	0.5722	0.5032	1.618	0.9156	0.7714	0.8255	1.3435	0.8951	1.9097	0.8048	1.3637	0.9044	1.5674	1.9155	0.9783	2.8969	0.962	0.927	0.6997	2.2401	1.5154	0.6949	0.7513	2.1078	2.2284	0.5702	1.6278	1.9362	1.0217	1.6211	1.1013	1.1502	0.7974	0.9156	1.2045	0.9818	0.6914
1865	margaroylcarnitine (C17)*	Lipid	Fatty Acid Metabolism (Acyl Carnitine, Long Chain Saturated)	57512	LC/MS Pos Late	100004054	1424	414.358	53477803	106182-29-0		HMDB0006210	1.6754	0.9849	2.0674	1.0023	0.543	0.9496	0.9276	1.1466	1.3837	1.7065	0.9977	1.4255	1.355	0.9322	0.531	1.2967	2.3075	0.5928	0.8556	1.9203	0.4917	0.6723	1.325	0.561	2.2986	0.6782	0.9241	1.1282	0.6553	1.2187	0.7623	1.145	1.3352	0.7527	1.3763	1.0023	1.5163
6418	metabolonic lactone sulfate	Partially Characterized Molecules	Partially Characterized Molecules	63153	LC/MS Neg	100021331	4802	427.216					0.9791	2.3007	1.6436	1.4668	0.7432	1	1.1587	0.5556	1.8925	1.6853	1.7943	2.5202	0.2199	0.9226	0.8322	0.542	5.0666	0.5897	1.2569	0.9154	0.5565	0.912	0.8256	0.471	1.321	2.1571	0.4725	1.6475	0.6199	2.2031	1.2703	3.273	1.1742	0.9055	1.2774	1.4027	0.2199
439	methionine sulfone	Amino Acid	Methionine, Cysteine, SAM and Taurine Metabolism	44878	LC/MS Pos Early	100004635	1250	182.048	69961	820-10-0		HMDB0062174	1.2794	1.3715	1.6901	0.7233	1.0749	0.6727	0.858	3.8621	0.8108	1.3434	0.8771	0.8267	2.14	0.8676	0.9215	0.6358	0.9334	1.6657	1.3048	1.096	1.9043	0.956	1.1407	1.3448	0.9821	1.0179	0.6317	0.7869	0.6475	1.7383	0.6458	0.782	0.7199	1.0032	0.8115	1.8106	2.4027
440	methionine sulfoxide	Amino Acid	Methionine, Cysteine, SAM and Taurine Metabolism	18374	LC/MS Pos Early	100000039	1272	166.053	158980	3226-65-1	C02989	HMDB0002005	1.0124	0.9875	1.0869	1.1509	1.4581	1.5351	1.3498	1.7944	0.8683	0.9045	0.8959	1.6941	0.7809	1.0126	0.9692	0.8992	1.1733	0.9325	1.4013	1.099	1.3771	0.7341	0.6776	0.8595	0.9876	1.0227	0.5838	1.3728	0.8951	0.9783	1.6179	1.0126	1.1777	0.7145	1.0362	0.6147	0.8755
5087	methyl glucopyranoside (alpha + beta)	Xenobiotics	Food Component/Plant	46144	LC/MS Neg	100005864	1070	193.072	445238;3036743;2108			HMDB0029965	0.4124	1.7649	1.2057	0.4987	0.0699	1.4386	1.0886	3.3302	0.3303	0.8137	0.4907	0.3163	2.2059	1.1974	1.0466	1.3203	3.1316	0.835	1.0229	0.6125	0.9771	0.3792	0.6642	0.2953	1.0618	0.0699	1.1671	1.6766	0.5919	0.6018	2.4067	2.6824	0.0699	0.3038	0.6289	7.2233	5.8118
4541	methyl-4-hydroxybenzoate sulfate	Xenobiotics	Benzoate Metabolism	48429	LC/MS Neg	100006116	2873	230.997	10657183			HMDB0041646	0.0973	0.0471	1.219	0.3236	1	0.0486	0.0731	17.9235	0.0351	2.1093	1.8336	0.0535	0.119	3.0421	0.9603	9.8524	0.406	0.4537	0.4709	2.0166	4.4126	0.9462	0.3085	2.36	9.5257	0.0078	8.0757	11.0798	1.1489	21.0173	0.9529	1.8107	0.0078	0.035	0.6242	0.0897	0.3236
1774	methylmalonate (MMA)	Lipid	Fatty Acid Metabolism (also BCAA Metabolism)	1496	LC/MS Polar	418	3078.4	117.019	487	516-05-2	C02170	HMDB0000202	1.0074	1.0801	1.0441	0.8343	1.1002	0.948	1.3332	1.0339	1.4638	1.6877	1.8196	0.9028	0.9926	0.7443	1.0934	0.9036	1.744	0.8046	0.7893	0.7366	0.5459	1.1413	1.1954	0.5951	0.5711	0.9128	0.6666	0.4849	1.3725	1.0944	1.0253	1.8922	1.0357	1.023	0.9324	2.8521	1.0739
410	methylsuccinate	Amino Acid	Leucine, Isoleucine and Valine Metabolism	15745	LC/MS Polar	2051	2800	131.035	10349	498-21-5		HMDB0001844	0.9903	1.2273	1.5325	0.679	1.5539	0.9482	0.9237	0.9266	1.2899	1.189	0.7953	0.8612	1.427	0.6923	0.7057	0.9338	1.1715	0.7098	1.4855	0.8282	0.8448	1.3375	3.2135	0.9496	0.9736	1.4426	1.0097	1.9752	1.0813	1.0723	1.5963	0.9482	0.3356	0.9881	0.6978	1.5179	1.4387
2201	myo-inositol	Lipid	Inositol Metabolism	1124	LC/MS Polar	363	3506.3	225.062	892	87-89-8	C00137	HMDB0000211	0.8208	1.4564	0.9492	1.1491	0.9566	0.7792	1.1573	0.9911	0.8411	0.9848	0.9174	0.9231	1.3236	1.0851	1.1926	1.0089	1.12	1.0727	1.2698	1.0468	0.8881	1.032	1.1797	1.0185	0.9772	0.8987	0.8974	0.9687	0.8475	1.2088	1.3184	1.5988	0.6796	0.9559	1.1381	2.8576	1.09
1507	myristate (14:0)	Lipid	Long Chain Saturated Fatty Acid	1365	LC/MS Neg	519	5440	227.202	11005	544-63-8	C06424	HMDB0000806	0.2907	0.3058	1.1844	0.7508	0.4296	1.6397	1.8316	0.5429	2.0493	0.5836	0.9972	1.1094	1.5046	1.5821	1.0028	2.162	0.9387	0.607	0.4337	1.4677	0.8903	0.4123	0.5466	1.014	2.7767	0.3787	0.8355	1.5616	1.2156	2.7789	1.5476	1.9942	1.0028	0.453	2.7396	0.9492	0.6106
1526	myristoleate (14:1n5)	Lipid	Long Chain Monounsaturated Fatty Acid	32418	LC/MS Neg	100001198	5346.9	225.186	5281119	544-64-9	C08322	HMDB0002000	0.2979	0.2076	1.657	0.7819	0.5106	5.0949	3.3085	0.4332	3.1388	0.7325	0.8679	1.4081	2.1793	1.7708	1.5895	1.8178	1.3245	0.4832	0.3733	1.6793	0.9179	0.309	0.5322	0.8878	2.3935	0.3628	0.8496	1.0821	1.7782	4.9057	1.5378	3.6113	1.4081	0.3365	2.9919	0.8893	3.8094
1884	myristoleoylcarnitine (C14:1)*	Lipid	Fatty Acid Metabolism (Acyl Carnitine, Monounsaturated)	48182	LC/MS Pos Late	100006051	1316	370.295	129691961	889848-55-9		HMDB0240588	1.0525	0.7474	1.2391	0.6815	0.672	1.493	1.0865	0.4333	2.5821	1.5461	0.9411	0.5693	2.0365	1.3141	0.8281	0.6129	1.3189	0.7228	0.3668	1.3175	0.5362	0.3664	0.895	2.0661	0.9822	0.5555	1.2661	1.0178	1.0792	2.0111	0.7487	2.7993	1.9284	1.0696	1.3308	0.6009	4.4969
1862	myristoylcarnitine (C14)	Lipid	Fatty Acid Metabolism (Acyl Carnitine, Long Chain Saturated)	33952	LC/MS Pos Late	100001270	1350	372.311	6426854	18822-89-4		HMDB000506	0.9958	1.0042	1.5595	1.1156	0.5172	1.3574	1.038	0.6374	1.3939	0.9627	1.0986	0.9037	2.0297	1.1918	0.6421	0.8791	1.5495	0.6171	0.6413	1.0719	0.6066	0.4509	0.9366	1.4263	1.0456	0.6548	0.9489	1.3368	0.7012	1.6845	0.8072	1.7487	1.5454	0.715	1.6217	0.9103	4.072
138	N,N,N-trimethyl-5-aminovalerate	Amino Acid	Lysine Metabolism	57687	LC/MS Pos Early	100015962	2186	160.133	14274897				1.5281	0.6346	1.2274	0.9716	8.3646	1.3669	1.0395	0.8691	1.5738	1.3582	0.6892	0.8977	0.9597	1.7509	0.8529	0.7898	1.079	1.0844	1.0508	0.5113	0.9903	1.0231	1.2066	0.5186	0.9069	1.6875	0.4656	0.9954	0.7561	1.0046	0.9407	1.6734	1.0395	2.8186	1.3269	1.0902	0.7855
519	N,N,N-trimethyl-alanylproline betaine (TMAP)	Amino Acid	Urea cycle; Arginine and Proline Metabolism	62947	LC/MS Pos Early	100020217	2470	229.155				HMDB0240365	0.9967	1.0033	0.9796	1.0464	0.9935	0.6519	0.8626	0.9495	1.3565	0.883	1.2353	0.768	1.3955	0.8468	0.9016	1.249	1.1448	0.8702	0.7033	1.2314	0.9958	1.0342	1.2799	1.5573	1.0902	0.8598	1.4663	1.2346	1.2019	0.9595	0.8703	1.003	0.9796	0.7678	1.5243	1.7447	1.1267
137	N,N-dimethyl-5-aminovalerate	Amino Acid	Lysine Metabolism	62819	LC/MS Pos Early	100020842	2290	146.118					1.2502	2.2261	1.0628	1.8917	3.8898	3.0068	0.8164	0.4659	0.7686	2.2111	0.5143	0.5433	3.7672	1.9782	0.4082	0.4222	0.7749	0.774	1.1716	0.219	0.4893	0.9552	1.0448	0.1698	0.4236	4.4861	1.1391	1.9472	0.6646	1.7984	1.2502	0.5936	0.1698	2.2648	0.1698	4.1456	2.1618
33	N,N-dimethylalanine	Amino Acid	Alanine and Aspartate Metabolism	63151	LC/MS Pos Early	100020371	1370	118.086	5488191	2812-31-9			2.9314	0.3437	2.7588	0.4503	0.9053	0.5777	0.6136	0.8274	2.0997	0.857	0.9248	0.5229	1.5169	0.6261	1.0779	2.3209	0.9065	0.8776	1.126	0.8533	0.5688	2.3029	2.0484	1.5275	1.0752	1.4493	0.694	2.932	1.2447	3.5163	0.4579	0.5226	2.709	2.9598	1.3887	0.6733	0.857
4964	N-(2-furoyl)glycine	Xenobiotics	Food Component/Plant	31536	LC/MS Neg	100001086	1525	168.03	21863	5657-19-2;5657-19-2		HMDB0000439	1.0595	0.2557	0.9621	0.0547	2.0484	0.0547	0.24	0.0547	0.3519	0.6004	0.0547	0.2217	0.0547	0.0547	0.0547	0.0547	0.0547	0.0547	2.5156	0.0547	0.0547	2.2326	15.8787	0.0547	0.0547	1.0379	0.0547	0.0547	0.0547	0.0547	10.4507	0.3705	0.0547	0.5757	0.0547	5.196	0.0778
76	N-acetyl-1-methylhistidine*	Amino Acid	Histidine Metabolism	43255	LC/MS Pos Early	100004299	2100	212.103	53859791				0.486	0.4204	0.9782	1.6565	2.6498	0.8341	0.6758	0.744	0.7755	0.9414	1.1668	0.8666	3.5313	0.9524	0.6305	2.4208	1.4828	0.759	0.2509	2.2345	1.1488	1.3579	0.6092	3.3082	1.9295	0.7322	1.1694	1	1.4651	2.148	1.3041	4.4466	1.1084	1.7963	0.8666	1.5626	0.9498
1756	N-acetyl-2-aminooctanoate*	Lipid	Fatty Acid, Amino	62059	LC/MS Neg	100020204	3943	200.129	95555			HMDB0059745	1.2164	1.1882	1.4062	1.8857	1.189	1.9952	0.5152	1.8739	1.0398	0.9568	0.9699	1.1724	0.7331	0.3983	0.6544	0.6471	1.1923	0.6123	0.6356	0.4634	0.3709	2.4199	0.6966	2.0049	0.4234	1.0301	0.4658	1.2561	1.968	0.6119	0.8245	2.1501	1.3723	3.2391	0.7689	1.4216	0.9434
4239	N-acetyl-beta-alanine	Nucleotide	Pyrimidine Metabolism, Uracil containing	37432	LC/MS Neg	100002102	773	130.051	76406	3025-95-4	C01073	HMDB0061880	0.7634	0.7968	0.8532	0.5953	1.8273	1.5012	0.7784	0.2714	1.5075	0.8224	0.96	1.1042	1.1775	1.0674	1.2489	0.2714	1.3555	0.5268	0.9526	0.2714	0.9922	1.2437	1.0078	0.9041	1.1681	0.7454	1.3064	1.1813	1.0424	0.8253	0.7699	0.8143	0.9249	0.96	0.8924	0.9144	0.8036
544	N-acetyl-isoputreanine	Amino Acid	Polyamine Metabolism	62309	LC/MS Pos Early	100020487	2305	203.139	131802901				0.6324	0.7943	1.0178	0.7103	2.3122	2.8969	0.6405	0.8742	1.0374	0.8779	0.8953	0.7826	0.9208	0.8123	2.801	1.8064	1.5777	0.9018	1.033	1.6902	1.2809	0.9295	1.4163	1.0712	0.9822	1.4324	0.7832	0.3781	1.0245	1.9865	0.8796	0.5261	0.7129	1.1988	0.7179	0.8143	1.3324
31	N-acetylalanine	Amino Acid	Alanine and Aspartate Metabolism	1585	LC/MS Polar	1110	1564.8	130.051	88064	97-69-8	C02847	HMDB0000766	0.9899	1.0661	1.0331	0.9281	1.1135	0.9707	0.9523	0.9717	1.3373	0.9881	1.1039	0.9153	1.2719	0.8878	0.9674	1.196	1.0395	1.153	0.993	0.9478	0.9582	1.0399	1.1648	1.0096	0.9562	1.0653	1.007	0.9366	0.9739	1.0411	1.1923	1.0234	0.9151	1.0321	1.0284	1.4542	0.9019
4814	N-acetylalliin	Xenobiotics	Food Component/Plant	45404	LC/MS Pos Early	100005367	1348	220.064					0.0762	0.0762	0.3063	1.3785	3.756	0.211	0.3973	5.5345	2.0408	0.2619	0.0762	0.4121	0.0762	0.0762	0.5632	1.6553	0.7413	1	0.6017	0.0762	0.0762	0.0762	1.7585	4.1045	0.0762	0.0762	1.4248	0.0762	0.0762	0.0762	0.7029	0.1363	0.0762	0.3648	0.0762	0.3063	0.0762
499	N-acetylarginine	Amino Acid	Urea cycle; Arginine and Proline Metabolism	33953	LC/MS Pos Early	100001266	2245	217.13	67427	155-84-0	C02562	HMDB0004620	0.9422	0.9935	1.0065	1.5624	3.1393	0.9481	0.6059	0.8895	1.3203	0.9837	0.7522	1.3184	0.9278	1.2378	1.4856	1.228	1.2192	0.485	0.6766	0.8296	0.9896	1.454	1.2489	1.2036	1.354	0.7565	0.6399	1.1682	1.911	0.62	1.6678	2.3839	1.2067	0.9389	0.9935	1.043	0.8941
42	N-acetylasparagine	Amino Acid	Alanine and Aspartate Metabolism	33942	LC/MS Polar	100001257	2250	173.057	99715	4033-40-3		HMDB0006028	0.7402	0.7971	0.62	2.0605	2.3108	0.9323	0.9557	1.9336	0.9561	1.1107	0.5853	1.5642	0.8939	1.4904	0.9236	2.1548	2.3941	1.2426	0.7101	1.5482	0.7251	1.7497	0.8118	1.6152	1.2142	0.924	0.9332	1.0439	2.2461	0.4325	2.8511	2.3861	1.0047	1.5317	1.0135	0.9557	0.9295
37	N-acetylaspartate (NAA)	Amino Acid	Alanine and Aspartate Metabolism	22185	LC/MS Polar	100000787	3143	174.041	65065	997-55-7;997-55-7	C01042	HMDB0000812	0.9375	1.5568	0.9954	0.8929	1.1133	1.0785	1.0746	1.0614	0.9223	0.7779	1.1067	0.7931	1.1371	0.8854	1.0054	1.5393	1.0046	0.5905	0.8629	0.753	0.9453	0.9838	0.8497	0.7853	1.2079	0.9539	1.9316	1.067	1.059	1.9522	0.8036	1.0886	0.7687	0.9011	0.7729	1.5034	1.0054
86	N-acetylcarnosine	Amino Acid	Histidine Metabolism	43488	LC/MS Pos Early	100004046	2141	269.124	9903482	56353-15-2		HMDB0012881	0.4962	1.5947	1.131	1.0098	1.395	0.7518	1.8624	0.6312	1.1636	0.5944	1.9616	0.6951	1.3783	0.4264	0.5997	1.4695	0.9255	0.2427	1.0561	0.7602	0.7759	0.9035	0.8146	1.7698	0.9902	1.1163	1.2243	0.9276	1.3379	1.06	1.0661	1.2688	1.0098	1.7255	0.7243	2.6895	0.6884
504	N-acetylcitrulline	Amino Acid	Urea cycle; Arginine and Proline Metabolism	48434	LC/MS Neg	100001577	940	216.099	656979	33965-42-3	C15532,C02851	HMDB0000856	0.7714	0.2176	0.4642	1.7679	3.0939	1.1013	0.4157	0.9244	1.1847	0.7462	0.2176	1.9486	2.4435	0.604	0.2176	0.2176	2.6738	0.2176	0.6509	0.6734	0.461	1.5169	0.8428	1.1619	1.405	0.9057	0.6811	1.0756	2.0411	0.2176	2.1278	16.0716	0.8416	1.5451	0.5158	1.8351	0.7714
1433	N-acetylglucosamine/N-acetylgalactosamine	Carbohydrate	Aminosugar Metabolism	46539	LC/MS Pos Early	100006435	715	222.097	84265;439174		C01074	HMDB0000212,HMDB0000215	0.8553	0.8873	0.7009	0.2282	0.9073	1.3672	0.5653	0.3227	1.1101	0.7235	0.5947	1.0628	0.7598	1.0764	0.9326	1.1751	1.3991	1.0238	1.0091	1.1277	1.2802	0.8345	1.0472	1.0264	0.9909	1.4616	0.75	1.0352	0.6696	1.8377	0.9178	0.6576	0.8553	0.8748	0.7828	1.083	1.0027
47	N-acetylglutamate	Amino Acid	Glutamate Metabolism	15720	LC/MS Pos Early	100000282	1050	190.071	70914	5817-08-03	C00624	HMDB0001138	1.338	2.1675	1.822	1.5663	1.3047	1.8942	1.1082	1.3418	1.2749	0.9674	0.8342	0.7787	0.3526	1.0326	0.9266	2.0307	1.9076	0.6059	1.1975	0.6258	0.8465	0.9093	1.5367	0.8664	0.7546	1.766	0.9322	0.8244	0.7687	0.955	1.3846	2.2314	1.3939	2.4993	1.248	1.1807	1.1237
48	N-acetylglutamine	Amino Acid	Glutamate Metabolism	33943	LC/MS Polar	100001253	2140	187.072	182230	2490-97-3	C02716	HMDB0006029	0.4907	0.6095	0.4341	0.859	1.1503	1.5103	0.6483	1.2515	0.7203	0.8077	0.475	0.9119	0.8022	1.1133	1.3028	1.7422	1.0572	1.1333	0.7938	1.3407	0.4029	1.4534	0.605	1.5011	1.3711	0.5545	1.1497	1.1456	1.9261	0.9428	1.8097	2.2902	0.8309	0.8077	0.965	0.7076	1.1575
2	N-acetylglycine	Amino Acid	Glycine, Serine and Threonine Metabolism	27710	LC/MS Pos Early	100001006	826	118.05	10972	543-24-8		HMDB0000532	0.6771	1.091	1.2503	0.4124	0.8359	0.8664	0.8865	1.5171	0.818	0.7601	1.5423	0.8004	1.2056	0.7989	1.45	1.4435	0.9635	1.928	0.6603	4.1175	0.7192	1.0376	0.5185	1.2207	1.5171	0.724	1.3053	1.1516	0.7914	1.0365	0.8075	1.1091	1.1165	0.682	1.0518	0.9415	2.2056
73	N-acetylhistidine	Amino Acid	Histidine Metabolism	33946	LC/MS Neg	100001293	900	196.073	75619	39145-52-3	C02997	HMDB0032055	1.499	0.8309	1.0213	1.002	1.1488	1.0304	0.1939	0.9979	1.1718	0.8601	0.6609	1.2007	0.946	0.6904	1.5199	0.7943	1.843	0.8445	0.9718	1.1153	0.8798	1.2549	0.9928	0.664	0.9344	0.6921	1.0269	1	1.5963	1.0927	13.2323	3.1106	1.0874	1.2328	0.4276	1.7475	1.3876
387	N-acetylisoleucine	Amino Acid	Leucine, Isoleucine and Valine Metabolism	33967	LC/MS Pos Early	100001276	2600	174.113	306109	3077-46-1		HMDB0061684	1.0159	1.608	1.0636	1.4201	1.022	1.1469	1.1579	0.8883	1.03	1.1246	1	0.951	1.0783	1.2115	0.7876	1.0752	1.1448	0.7001	1.8672	0.7688	0.9652	0.7709	0.6259	0.8448	0.6099	0.985	0.4736	0.8882	0.4599	0.5816	0.4599	1.8703	0.7484	1.365	0.7821	1.6064	1.3434
336	N-acetylleucine	Amino Acid	Leucine, Isoleucine and Valine Metabolism	1587	LC/MS Neg	1082	2400	172.098	70912	1188-21-2	C02710	HMDB0011756	1.1609	1.0066	1.1342	1.5507	1.4891	0.9923	1.2281	1.2016	0.8447	1.1834	0.7123	1.3224	1.1358	0.9408	0.9477	0.7485	1.2266	0.7396	1.5381	0.9664	1.0967	0.8036	0.7597	0.9934	0.7417	0.9698	0.6192	1.1465	1.0939	0.4861	1.4011	2.1636	1.1992	1.1358	0.8542	1.2334	0.9377
441	N-acetylmethionine sulfoxide	Amino Acid	Methionine, Cysteine, SAM and Taurine Metabolism	45428	LC/MS Pos Early	100005463	880	208.064	11902949	108646-71-5			0.7977	0.6512	1.1487	0.4997	1.635	0.5233	0.896	1	1	1.0638	0.9983	0.8314	1.3346	1.2816	0.8167	0.8426	1.2481	1.4725	1.5441	1.3612	1.0694	1.28	1.2386	1.133	0.6234	0.6776	0.772	0.6574	1.1989	0.5245	1.0914	0.7399	0.4997	1.3228	1.0399	1.1713	1.0152
1418	N-acetylneuraminate	Carbohydrate	Aminosugar Metabolism	32377	LC/MS Pos Early	1162	660	310.113	439197	131-48-6	C00270	HMDB0000230	1.1217	0.7793	0.9468	0.795	1.1753	0.7064	0.8912	1.1006	1.0635	0.7964	0.9162	0.8789	0.9993	1.0007	0.9639	1.2261	1.4135	1.1369	0.9903	1.8409	1.4804	1.071	1.0068	1.1732	0.9839	0.8408	0.7718	1.4303	0.6287	1.5535	0.9938	0.901	0.9947	1.3751	0.8312	1.652	1.0603
141	N-acetylphenylalanine	Amino Acid	Phenylalanine Metabolism	33950	LC/MS Neg	100001256	2597	206.082	74839	2018-61-3	C03519	HMDB0000512	1.0015	0.978	1.0277	2.2034	1.4573	1.4761	0.8657	0.8436	0.9948	0.9196	0.7075	1.194	1.1509	0.8677	0.9598	0.9131	1.4654	0.8583	1.3115	1.2864	1.0275	0.9985	1.1767	0.9668	0.986	0.8243	0.9302	1.0256	1.2538	1.3184	1.3413	2.6369	1.2566	0.9948	0.8766	1.2446	0.6941
505	N-acetylproline	Amino Acid	Urea cycle; Arginine and Proline Metabolism	34387	LC/MS Pos Early	100001334	1695	158.081	322640	1074-79-9		HMDB0094701	1.491	1.2739	1.9656	1.2656	1.1827	1.3504	1.2816	1.128	0.9142	1.0622	0.439	1.0212	0.9788	0.9286	0.7915	0.8567	1.0945	0.4318	2.5023	0.7998	0.6251	1.0788	1.1833	0.5317	0.8002	0.7965	0.6727	1.1662	0.9048	0.813	1.3947	1.9786	0.9587	1.4359	0.6865	1.2874	0.8866
538	N-acetylputrescine	Amino Acid	Polyamine Metabolism	37496	LC/MS Pos Early	192	2230	131.118	122356	18233-70-0	C02714	HMDB0002064	0.9725	0.6778	1.1902	0.9562	1.0696	1.9096	1.9444	1.1327	1.8865	2.051	1.0275	0.6821	1.4529	0.4984	1.614	1.5192	0.7284	0.6726	0.601	0.2828	0.4731	0.8335	1.0435	0.6833	0.8484	1.275	1.4081	0.5304	0.9082	1.1577	1.1934	1.7032	0.1885	1.456	1.1159	1.314	1.2135
11	N-acetylserine	Amino Acid	Glycine, Serine and Threonine Metabolism	37076	LC/MS Polar	100001851	2000	146.046	65249	97-14-3		HMDB0002931	1.0997	1.0233	1.1074	0.9052	0.9732	1.0181	0.8327	0.9819	1.2267	0.9065	1.154	0.8541	1.4131	0.7944	0.9252	1.2744	1.0742	1.2477	0.8777	0.9457	0.8016	1.1179	1.1987	0.9764	1.0451	0.9567	1.0954	0.7903	0.8259	1.1014	1.074	1.1651	0.7778	1.1039	0.9461	1.596	0.9819
473	N-acetyltaurine	Amino Acid	Methionine, Cysteine, SAM and Taurine Metabolism	48187	LC/MS Neg	100005466	800	166.018	159864			HMDB0240253	0.9562	0.8537	0.8806	0.7002	1.2006	2.0816	0.6717	0.9145	1.962	1.1995	0.7147	1.0018	0.925	0.8382	1.5802	1.226	1.4166	1.0377	1.2742	1.9547	0.9483	1.3034	1.2312	0.7191	0.9898	0.7224	1.0382	0.8703	0.9982	1.7665	0.8548	1.7802	0.925	1.1701	0.4698	1.2237	0.9439
18	N-acetylthreonine	Amino Acid	Glycine, Serine and Threonine Metabolism	33939	LC/MS Neg	100001274	821.6	160.061	152204	17093-74-2		HMDB0062557	1.1346	1.1935	1.2125	1.0001	1.0829	0.8385	0.9657	1.1879	1.4371	1.103	0.9172	0.9722	1.4511	0.8909	0.9999	0.9637	1.4144	1.0511	0.8418	1.0186	0.7336	1.413	1.193	0.7846	0.9022	0.8697	0.9509	0.8276	1.099	0.9805	1.3184	1.2654	1.0829	1.0543	1.0747	2.2665	1.3935
255	N-acetyltryptophan	Amino Acid	Tryptophan Metabolism	33959	LC/MS Neg	100001254	2630	245.093	439917;700653	1218-34-4	C03137	HMDB0013713	1.0475	0.6679	1.1737	1.229	1.4525	1.5945	0.8214	1.1002	1.0284	1.1105	0.7305	0.9161	1.6926	0.9023	1.253	0.7627	1.7758	0.9634	1.3393	0.9224	0.9649	1.0634	1.2354	0.7389	0.8119	0.9716	0.7605	0.8483	0.8756	1.7534	1.0301	2.8792	1.0611	1.0832	0.4194	1.5781	1.0578
163	N-acetyltyrosine	Amino Acid	Tyrosine Metabolism	32390	LC/MS Neg	100001104	1680	222.077	68310	537-55-3		HMDB0000866	0.9443	0.5792	0.9189	1.7592	1.9046	1.297	0.9384	1.5499	0.7773	0.6962	0.6347	1.285	0.9797	1.1532	0.7358	1.0203	1.3146	0.8294	1.4677	1.037	0.8399	1.2392	1.055	1.4248	0.9507	0.8726	0.6138	0.9263	1.9294	1.4459	0.9443	2.1664	1.0239	0.9674	0.7733	0.8067	1.0444
417	N-acetylvaline	Amino Acid	Leucine, Isoleucine and Valine Metabolism	1591	LC/MS Neg	1084	1704	158.082	66789	96-81-1		HMDB0011757	1.1462	0.8972	1.0924	1.1911	1.3824	0.8033	1.1585	1.2492	1.1038	1.1429	0.8689	1.0143	1.2766	0.8057	1.005	1.0228	1.1765	0.8803	1.0311	0.9131	1.0337	0.8421	0.9915	0.6511	0.6552	0.995	0.7809	0.925	0.9834	0.7625	1.282	1.1038	1.1924	1.1279	0.7651	1.3951	1.0179
508	N-delta-acetylornithine	Amino Acid	Urea cycle; Arginine and Proline Metabolism	43249	LC/MS Neg	100004523	858	173.093	9920500		C00437	HMDB0003357	1.9404	1.4478	1.1874	0.4893	0.4463	1.0112	1.0224	1.2353	1.1186	2.6599	0.8685	0.807	1.4307	0.3036	1.5506	0.5073	1.1093	1.039	1.3525	0.5625	0.8245	0.9888	0.9501	0.3557	0.4471	1.34	0.4272	0.6419	0.4829	1.2493	0.7422	0.7662	0.3762	0.657	0.5001	3.7796	0.9398
274	N-formylanthranilic acid	Amino Acid	Tryptophan Metabolism	43549	LC/MS Polar	100004561	900	164.035	101399	3342-77-6	C05653	HMDB0004089	1.6136	1.2287	1.4748	1.8653	1.1437	0.8354	0.7847	0.9209	1.273	1.2809	0.7728	0.8776	1.1539	0.5149	0.7622	1.1117	1.4986	0.7198	1.0791	0.861	0.7254	1.8053	1.6414	0.8963	1.1331	0.8106	0.6956	0.7103	1.2878	0.7672	1.5758	1.2301	0.7949	0.7049	0.8072	1.6751	0.7795
227	N-formylphenylalanine	Amino Acid	Tyrosine Metabolism	48433	LC/MS Neg	100006056	2360	192.067	7064571;759256	13200-85-6		HMDB0240317	0.75	1.0292	1.2364	1.4468	0.6227	1.0927	0.9345	0.9455	0.9177	1.1994	0.8901	1.1827	1.0033	0.9851	1.1057	0.7975	0.8652	0.7336	1.5633	1.475	1.2629	0.9967	0.785	0.5963	1.3257	0.4671	1.0458	1.2453	1.0071	0.7264	0.9901	1.5278	1.8347	0.5996	1.0806	1.2848	0.7128
2177	N-linoleoyltaurine*	Lipid	Endocannabinoid	61826	LC/MS Neg	100005814	5505	386.237	52922081				0.2752	0.63	1.7723	1.3275	1.4309	0.3774	1.3823	0.2752	2.3813	1.0715	2.628	0.6113	0.8437	2.0492	0.8035	1.4837	1.3403	0.9407	0.6228	1.5855	1.3679	0.3505	0.5519	0.897	1.1682	0.5991	0.8262	1	0.4892	4.2998	1.0715	6.0278	6.6768	1.5532	3.9895	1.2378	1.6776
512	N-methylhydroxyproline	Amino Acid	Urea cycle; Arginine and Proline Metabolism	62068	LC/MS Pos Early	100020215	1145	146.081	9860390				0.2753	5.1832	2.0695	0.1463	0.021	0.1793	2.9587	0.3874	0.2792	2.8301	0.899	0.7066	5.6936	1.2562	0.1349	0.7754	1.7898	1.4355	0.1688	1.641	1.101	3.505	0.3179	0.1434	1.1781	0.021	1.4643	2.0058	0.2532	0.0674	1.6648	2.6628	0.2089	0.1332	0.5372	4.6693	2.8058
5325	N-methylpipecolate	Xenobiotics	Bacterial/Fungal	47101	LC/MS Pos Early	100005383	1932	144.102	11286529	41447-17-0			1.3789	0.9761	1.3783	2.5101	4.4567	2.3382	1.061	0.683	0.9888	2.5892	1.3317	0.4725	0.581	2.3735	0.4488	0.5342	1.0112	0.5855	3.0522	0.274	0.3414	1.0905	1.6338	0.5672	0.2194	3.1187	0.6808	0.4037	0.5419	4.6844	1.3317	0.306	0.5359	2.7313	0.434	5.3667	4.3186
518	N-methylproline	Amino Acid	Urea cycle; Arginine and Proline Metabolism	37431	LC/MS Pos Early	100001956	1335	130.086	643474	475-11-6		HMDB0094696	0.4704	4.1838	2.1804	0.0921	0.0572	0.1407	1.9922	0.6659	0.2001	1.6613	1.1297	0.6403	3.852	1.2096	0.1297	1.4312	2.9657	1.5914	0.1249	2.2135	0.8816	3.2473	0.2974	0.3692	1.1184	0.1923	1.9071	4.4959	0.3186	0.1436	2.0087	1.1441	0.1676	0.0903	0.6216	2.594	3.0649
472	N-methyltaurine	Amino Acid	Methionine, Cysteine, SAM and Taurine Metabolism	42989	LC/MS Polar	100004056	1650	138.023	7882	107-68-6			0.5234	0.5299	4.8536	2.2679	0.2374	0.1283	0.1283	1.7402	0.7318	2.734	0.1283	0.1283	0.4078	0.3335	5.77	2.2364	2.4548	2.1134	1.2082	0.1283	0.4245	0.1283	3.3046	0.7918	12.2513	0.1283	4.3664	0.6684	0.3467	0.4816	1.9708	0.5234	0.1283	0.1283	0.1283	6.0357	0.1283
2196	N-oleoylserine	Lipid	Endocannabinoid	57664	LC/MS Neg	100015641	5600	368.281	44190514				0.6747	0.7619	1.0616	1.0293	1	1.8586	0.6874	1.2164	1.0231	0.901	0.7257	0.9539	0.7151	1.0985	1.2522	1.2708	1.226	0.8866	1.1323	1.1852	0.9121	1.1236	0.947	1.1886	0.3298	0.9068	0.932	0.8556	0.9075	1.7302	0.9621	1.0725	1.2507	1.2727	1.3031	1	0.3298
2172	N-oleoyltaurine	Lipid	Endocannabinoid	39732	LC/MS Neg	100003119	5610	388.253	6437033	52514-04-2			0.3904	0.3904	1.5088	1	1.4591	1.5333	0.8661	0.4315	3.1993	0.8199	2.0552	0.3904	1.1723	2.8126	0.8557	1.2859	0.9776	1.4009	0.6307	2.3375	0.9869	0.3904	0.6582	0.7222	1.7339	0.5984	0.3904	0.3904	0.8167	4.6459	0.3904	2.5047	2.5376	1.422	1.6171	0.9547	1
1823	N-palmitoylglycine	Lipid	Fatty Acid Metabolism (Acyl Glycine)	42092	LC/MS Neg	100003686	5580	312.254	151008	2441-41-0		HMDB0013034	0.4741	0.7676	1.0045	0.6017	0.6679	1.1692	1.191	0.8007	1.3201	0.6932	0.9571	0.9565	1.0907	1.225	1.326	2.0032	0.8726	1.2756	0.5522	2.1453	0.9955	0.5299	0.6534	1.3945	1.6337	0.4453	1.3233	1.2881	0.9932	1.0323	1.2019	1.6944	0.9134	0.7555	1.1121	1.8268	0.8851
2198	N-palmitoylserine	Lipid	Endocannabinoid	57659	LC/MS Neg	100015640	5557	342.265	6453686	58725-46-5;474943-14-1			0.439	0.9776	1.4573	0.9394	1.4457	1.2083	1.289	1.3755	0.439	0.7621	0.439	1.3748	0.9809	1.1545	1.7786	0.439	1.4137	0.7239	1	0.439	0.613	1.1615	1.1518	0.979	0.439	0.689	1.2301	0.7086	0.8151	0.7707	1.8859	0.439	0.439	1.8004	0.439	2.7187	0.439
2197	N-stearoylserine*	Lipid	Endocannabinoid	61822	LC/MS Neg	100019957	5777	370.296					0.8434	0.8971	0.953	1.0014	1.525	1.0666	1.0028	1.7823	0.7513	0.7099	0.7359	1.9925	0.9226	1.3338	1.3184	1.2613	0.8678	0.95	1.3752	0.8737	1.1142	1.0294	0.9966	0.7099	0.8751	0.9986	1.0822	0.9555	0.9943	1.3407	1.4585	1.6413	1.501	2.0384	0.8953	1.2012	0.8154
4151	1-methyladenosine	Nucleotide	Purine Metabolism, Adenine containing	15650	LC/MS Pos Early	1242	2120	282.12	27476	15763-06-1	C02494	HMDB0003331	0.7486	0.9117	1.0898	0.564	1.295	0.4596	1.3105	1.1775	1.1541	1.0205	1.0857	0.7639	1.4383	0.5477	0.5213	1.0319	0.9795	0.3715	0.6816	0.5545	0.6215	0.8308	1.4939	1.0765	0.9759	1.1624	1.0416	1.3036	1.996	0.5855	1.3357	1.163	0.9868	1.1208	0.6745	1.5845	0.4967
4124	N1-methylinosine	Nucleotide	Purine Metabolism, (Hypo)Xanthine/Inosine containing	48351	LC/MS Pos Early	100001409	1430	283.104	650095	20245-33-4		HMDB0002721	1.277	0.9976	0.9681	1.0605	0.8974	1.5866	0.6111	0.6377	1.6936	1.0776	0.9677	0.809	0.9816	1.0401	1.3667	1.164	0.948	0.7409	1.0836	1.0796	0.856	0.5868	1.0024	1.0485	0.7565	1.6447	1.0823	0.7536	0.6303	1.8443	0.6563	1.118	0.8978	1.2819	1.4165	1.0697	0.7296
4190	N2,N2-dimethylguanosine	Nucleotide	Purine Metabolism, Guanine containing	35137	LC/MS Pos Early	100001412	2210	312.13	135501639	2140-67-2		HMDB0004824	0.902	1.4396	1.1875	1.0387	1.3571	1.0624	0.7848	0.7842	1.5524	0.8999	0.9808	0.8964	1.4973	0.6095	0.6587	1.5548	1.4937	0.7387	0.7025	0.9013	0.7778	0.8366	0.9674	1.1989	1.0057	1.1122	1.0171	1.1143	0.9943	1.4492	0.8192	1.1464	0.9808	1.1287	0.8841	1.4385	0.9724
510	N2,N5-diacetylornithine	Amino Acid	Urea cycle; Arginine and Proline Metabolism	43591	LC/MS Neg	100004575	1367	215.104	65977	39825-23-5			0.8102	0.7827	0.4982	0.995	1.2211	4.2559	0.6566	1.6986	1.2077	1.5992	0.8104	1.2489	2.108	0.5575	1.6539	1.2389	1.6758	0.6204	0.2332	0.8026	0.7642	1.2922	1	1.0616	0.483	0.704	0.7365	0.9774	1.1066	1.9862	1.7557	4.3481	0.2332	1.2077	0.4834	2.6574	1.3715
110	N2-acetyl,N6,N6-dimethyllysine	Amino Acid	Lysine Metabolism	63254	LC/MS Pos Early	100020545	2172	217.155					0.8181	0.9989	0.6897	6.2492	9.2588	3.2366	0.5894	0.7684	0.9922	4.7392	1.2115	1.0011	0.2133	8.2797	0.2287	0.6945	0.6314	1.7923	2.4544	0.7443	0.0964	0.9331	0.8346	1.1257	0.4341	3.0629	4.3339	0.0964	2.9854	5.0462	0.9989	1.0084	0.5414	4.4072	0.4912	2.984	4.5493
109	N2-acetyl,N6-methyllysine	Amino Acid	Lysine Metabolism	62954	LC/MS Pos Early	100020546	2168	203.139					0.0472	0.0472	0.3416	4.8168	6.0777	3.3646	0.4278	0.9114	0.0472	2.1437	0.5796	0.5256	0.1713	6.2417	0.0472	0.4919	0.2688	0.0472	1.0549	0.0472	0.0472	0.8774	0.0472	1.1494	0.0472	0.9451	2.5112	0.0472	1.7503	4.8056	0.6167	0.5568	0.3988	2.206	0.2391	0.8146	2.6087
106	N2-acetyllysine	Amino Acid	Lysine Metabolism	36751	LC/MS Polar	100001721	3372.6	187.109	92907	1946-82-3	C12989	HMDB0000446	0.6262	0.319	0.832	1.2544	1.6714	0.319	0.6396	1.3029	0.5225	0.319	0.319	1.2584	1.0181	1.2834	1	1.1425	0.7533	0.6941	0.319	0.9165	0.319	1.2848	0.6405	1.5543	1.6719	0.319	0.7515	0.8502	1.4301	0.8001	1.3258	3.114	0.832	1.1171	0.8533	0.8125	0.9536
116	N6,N6,N6-trimethyllysine	Amino Acid	Lysine Metabolism	1498	LC/MS Pos Early	189	2825	189.16	440120	23284-33-5	C03793	HMDB0001325	1.1254	1.2246	1.2704	1.5765	0.8381	0.5391	1.4275	0.8593	1.9446	0.9914	0.9272	0.8643	1.7071	1.213	0.9126	1.0527	1.0569	2.0858	1.2711	0.6067	0.782	1.2225	1.3332	0.8362	0.622	0.7029	0.6808	1.0086	0.7571	0.8259	0.8108	0.9125	1.1254	0.94	1.7815	1.6273	1.195
115	N6,N6-dimethyllysine	Amino Acid	Lysine Metabolism	62862	LC/MS Pos Early	100020417	2831	175.144	193344	2259-86-1	C05545	HMDB0013287	1.1709	0.8962	0.8879	2.3075	2.0102	1.7083	1.0371	1.0196	0.9804	2.1068	1.1908	0.4279	0.8572	2.2473	0.3348	0.7786	0.7108	0.9171	2.5708	0.2477	0.2477	0.7222	1.0262	0.6724	0.3677	2.0939	1.2508	0.2477	0.7324	2.5974	0.6526	0.6239	0.4444	2.027	0.8972	3.1628	2.2422
107	N6-acetyllysine	Amino Acid	Lysine Metabolism	36752	LC/MS Neg	100001734	1059	187.109	92832	692-04-6	C02727	HMDB0000206	1.374	0.8795	1.0355	1.1196	1.0475	0.8642	1.0528	1.08	1.2907	0.9802	0.842	1.1079	1.0198	0.8196	1.2002	0.9019	1.141	0.8057	1.0265	0.6185	0.8595	0.9307	1.2281	0.7626	0.8537	1.1959	0.7889	0.8104	0.946	2.0007	1.0429	1.0475	0.9699	1.1982	0.8212	1.5419	1.0804
4162	N6-carbamoylthreonyladenosine	Nucleotide	Purine Metabolism, Adenine containing	35157	LC/MS Neg	100001415	2164	411.127	161466	24719-82-2		HMDB0041623	0.9298	0.9442	1.0444	0.9495	1.2679	0.9444	0.8892	0.797	1.2388	0.8257	1.2205	0.9607	1.3003	0.8918	0.8173	1.3652	1.0756	0.7221	0.9249	1.0253	0.8685	1.0619	1.1573	1.1206	1.2044	1.1144	0.9832	1.0168	0.9353	1.4327	0.7983	1.1909	0.8054	1.0085	0.9546	1.6327	0.9444
114	N6-methyllysine	Amino Acid	Lysine Metabolism	62860	LC/MS Pos Early	100003415	2831	161.129	164795	1188-07-4	C02728	HMDB0002038	1.0657	0.7154	1.1868	3.7706	3.6229	5.069	1.4073	1.1784	0.7704	4.341	1.4561	0.5755	0.7965	4.4453	0.7548	0.6282	0.4961	0.4101	4.6533	0.2822	0.2175	0.9343	1.1214	0.4364	0.2963	3.3711	2.1342	0.3263	0.6475	8.0199	0.6052	0.2773	0.6506	2.9833	0.4619	3.4346	4.8392
1889	nervonoylcarnitine (C24:1)*	Lipid	Fatty Acid Metabolism (Acyl Carnitine, Monounsaturated)	57531	LC/MS Pos Late	100015846	1602	510.452					1.1492	1.2056	1.1731	1.1821	0.4228	1.412	1.0117	1.1338	0.9525	1.5319	1.1849	0.9883	1.2386	0.9829	0.4427	0.8226	1.4743	0.5368	1.3636	0.7877	1.0762	0.8781	1.2316	0.9599	0.6046	0.7334	0.9171	0.7503	0.9411	1.5444	1.8619	2.9958	0.4228	0.4228	0.4228	1.4419	2.212
4302	nicotinamide	Cofactors and Vitamins	Nicotinate and Nicotinamide Metabolism	594	LC/MS Pos Early	432	1942	123.055	936	98-92-0	C00153	HMDB0001406	0.8868	1.0266	0.9952	1.4746	0.7925	0.8781	0.5273	1.0237	1.2469	1.1685	0.9999	2.4708	0.4589	1.5925	0.4766	1.6328	3.0694	1.69	1	2.0434	2.0142	0.3606	0.6631	0.8003	0.9176	0.8441	0.3926	3.0542	0.3606	1.3444	0.9999	1.2005	2.2542	0.755	0.5252	1.1627	1.8634
1516	nonadecanoate (19:0)	Lipid	Long Chain Saturated Fatty Acid	1356	LC/MS Neg	892	6068	297.28	12591	646-30-0	C16535	HMDB0000772	0.5265	0.7063	1.2317	0.9545	0.8126	0.8703	1.0399	0.9153	1.1784	0.7161	1.2512	0.9707	1.1672	1.3355	1.0293	1.7065	0.8787	0.8258	0.8893	1.5688	1.2582	0.8499	0.7773	1.4859	1.3067	0.6742	1.3515	1.2769	0.9114	1.135	1.1145	0.9707	0.9521	1.0612	1.1935	1.0671	0.7693
1857	nonanoylcarnitine (C9)	Lipid	Fatty Acid Metabolism (Acyl Carnitine, Medium Chain)	61775	LC/MS Pos Late	100006620	1010	302.233	91825642			HMDB0013288	1.4954	0.9905	2.6024	1.2324	0.7636	2.2089	1.6194	1.0906	4.3011	2.1308	0.9518	1.4318	2.8429	0.8046	0.6598	1.0095	2.2996	0.3703	0.4334	0.6275	0.595	0.7206	2.2235	0.9305	0.7189	0.8822	0.7079	1.6235	2.1425	0.8223	1.4318	2.8682	1.1718	1.4506	1.025	1.452	23.9449
4556	o-cresol sulfate	Xenobiotics	Benzoate Metabolism	36845	LC/MS Neg	100001806	2796	187.007	11615528			HMDB0011635	1.3389	0.2671	0.7627	0.6609	5.7444	0.4198	0.8018	0.4313	0.1664	1.8068	1	0.5838	0.1805	0.8858	2.5398	0.6575	1.3675	3.51	0.9864	0.9907	1.3425	1.678	3.9575	0.9414	1.6663	1.2623	1.0563	3.9281	0.0709	2.3842	1.2882	0.4934	0.7627	2.8527	1.4015	2.1507	1.3432
6086	O-sulfo-L-tyrosine	Xenobiotics	Chemical	45413	LC/MS Neg	100005384	990	260.023	514186				0.7423	1.1666	1.0645	1.1737	2.1298	0.7253	0.9157	0.596	1.2406	0.8061	1.005	0.995	1.1422	0.8609	1.0507	1.2704	1.365	0.5676	1.115	0.7271	0.7136	1.4349	1.3004	0.8964	0.7211	0.8164	0.6456	0.7943	1.4563	1.0681	0.8871	1.005	1.0199	1.1653	0.7537	1.6061	0.9889
1698	octadecanedioate (C18)	Lipid	Fatty Acid, Dicarboxylate	36754	LC/MS Neg	100001615	5043	313.238	70095	871-70-5		HMDB0000782	1.015	1.1102	1.2602	0.6176	0.426	1.0405	1.4434	0.599	1.0535	0.8439	1.467	0.942	0.6323	1.375	0.4466	2.0068	0.985	0.6408	0.8016	0.8847	0.7226	2.0823	0.6089	1.836	0.8994	1.3463	1.3223	1.092	0.7961	1.6368	1.015	2.3304	2.053	0.4842	1.7702	1.3304	1.0136
1917	octadecanedioylcarnitine (C18-DC)*	Lipid	Fatty Acid Metabolism (Acyl Carnitine, Dicarboxylate)	61867	LC/MS Pos Late	100005998	1227	458.348		123233-50-1			1.823	2.0312	1.8831	0.8533	1	0.7985	0.6053	1.0535	0.9882	1.466	1.3305	0.693	1.3698	0.8888	0.3085	0.9709	1.6401	0.4699	0.7904	0.4676	0.4671	1.0988	0.8578	1.6075	0.8329	1.0076	1.3863	1.449	0.3414	1.2668	0.4197	1.5405	1.5072	1.1447	1.608	1.3369	0.3253
1699	octadecenedioate (C18:1-DC)	Lipid	Fatty Acid, Dicarboxylate	61861	LC/MS Neg	100019978	4875	311.223	9543674				1.156	1.8391	0.9904	0.5964	0.3009	1.1905	1.0408	0.6867	0.6636	1.0096	1.7833	0.5239	0.4861	1.436	0.2027	1.2024	0.5307	0.5517	1.789	0.8162	0.3988	2.0375	2.0531	2.2014	0.6541	1.7748	1.0409	0.7885	0.2986	1.9809	0.7143	0.9838	1.1021	0.6404	0.9904	2.133	0.4554
1918	octadecenedioylcarnitine (C18:1-DC)*	Lipid	Fatty Acid Metabolism (Acyl Carnitine, Dicarboxylate)	61865	LC/MS Pos Late	100005996	1180	456.332		251981-06-3			1.9251	1.9617	1.8014	0.8371	0.752	0.921	0.6268	0.6901	0.8901	0.8948	1.9673	0.7276	0.9714	1.3035	0.2269	1.6319	1.6164	0.5466	0.5823	1.4208	0.7057	1.1383	1.0286	2.2777	1.1591	0.9601	1.9436	1.9802	0.3841	3.5783	0.3035	1.6998	1.8646	0.8368	1.5645	1.0156	0.5946
1852	octanoylcarnitine (C8)	Lipid	Fatty Acid Metabolism (Acyl Carnitine, Medium Chain)	33936	LC/MS Pos Late	100001247	950	288.217	11953814;123701	3671-77-0	C02838	HMDB0000791	1.4654	0.9494	1.8385	0.7609	0.9683	1.6872	1.5155	0.6708	3.7921	2.7035	0.6327	1.0317	2.3921	1.0524	0.8451	0.6905	2.0389	0.768	0.4899	0.694	0.578	0.3947	1.2973	1.2696	0.6572	0.8826	0.7515	1.3131	1.8254	1.2992	1.5133	3.9971	0.9433	1.5726	0.6325	1.0672	18.7966
1744	oleamide	Lipid	Fatty Acid, Amide	32458	LC/MS Neg	1504	6581	280.265	5283387	301-02-0	C19670	HMDB0002117	0.6923	1.0036	0.6316	1.575	1.0123	0.9848	2.3203	0.8624	1.2118	0.8091	0.7322	1.5796	1.3331	1.468	0.4153	1.0023	1.7168	2.1481	1.6142	1.2686	0.7168	0.3745	0.7592	0.6219	1.1472	0.5955	0.6053	2.3804	0.9977	0.6776	0.7464	0.6592	0.5158	1.0036	0.7516	0.5224	0.5135
1533	oleate/vaccenate (18:1)	Lipid	Long Chain Monounsaturated Fatty Acid	52285	LC/MS Neg	100008930	5655	281.249	637517;445639;5281127;5282761		C01712,C08367,C00712,C21944	HMDB0000207,HMDB0000573,HMDB0003231,HMDB0240219	0.3291	0.1726	1.0327	0.5723	0.3775	1.0411	1.0141	0.3287	1.2037	0.5614	1.3072	0.4595	1.288	1.7989	0.9859	1.9434	0.7274	0.8081	0.4092	1.4497	1.1694	0.3723	0.2787	1.6414	1.4683	0.307	1.058	1.3374	0.8127	2.1413	1.4174	2.0309	1.1718	0.9173	1.7003	0.7256	0.6009
2159	oleoyl ethanolamide	Lipid	Endocannabinoid	38102	LC/MS Neg	1137	6450	324.291	5283454	11-58-0;111-58-0		HMDB0002088	0.7535	0.6436	1.2241	1.0962	0.8862	1.7907	0.6442	0.712	1.5022	0.7117	0.951	0.6178	1.356	1.0812	1.638	1.6199	1.1319	1.0868	1.0127	1.3614	0.8076	0.7773	0.6477	0.9825	0.7355	0.5951	0.9873	1.2745	1.0405	2.2352	1.0299	1.7708	0.951	1.762	1.362	1.2824	0.6336
1886	oleoylcarnitine (C18:1)	Lipid	Fatty Acid Metabolism (Acyl Carnitine, Monounsaturated)	35160	LC/MS Pos Late	100001501	1423	426.358	6441392	38677-66-6		HMDB0005065	1.397	1.0085	1.4049	1.0091	0.5079	1.4545	0.7469	0.7264	1.0288	1.6142	1.0199	0.9222	0.9175	1.0461	0.7884	1.1446	1.5615	0.7893	0.8167	1.1745	0.7202	0.8003	0.9821	0.9915	1.0897	0.8952	0.8432	1.1229	0.9431	1.5045	0.9296	1.9367	1.6612	1.1684	1.3863	0.9271	1.8172
1944	oleoylcholine	Lipid	Fatty Acid Metabolism (Acyl Choline)	53260	LC/MS Pos Late	100009331	1449	368.352	59040790			HMDB0240596	0.9021	0.7208	1.4689	0.9704	0.7834	0.9354	2.4276	0.8961	1.0296	2.6373	1.0434	1.1637	1.0442	1.6519	0.7636	1.7194	1.0805	1.1403	1.5619	0.2394	0.3774	1.0425	1.9869	0.1735	0.3502	0.8805	0.6091	0.2257	0.6308	4.2097	0.3846	4.0693	0.8698	18.4208	0.8849	6.5674	4.8726
487	ornithine	Amino Acid	Urea cycle; Arginine and Proline Metabolism	1493	LC/MS Pos Early	444	2800	133.097	6262	3184-13-2	C00077	HMDB0000214	1.2706	0.9064	1.1267	1.1058	1.2482	0.9245	1.0118	1.425	1.2117	0.9823	0.7085	1.1232	0.9889	1.2316	1.0912	0.9461	1.3476	0.7448	1.2397	0.5048	0.5272	0.8731	1.268	1.0111	0.6405	1.5294	0.5609	0.6296	0.8294	0.7455	1.0028	0.989	1.2585	1.1686	0.9169	1.2915	1.0455
4205	orotate	Nucleotide	Pyrimidine Metabolism, Orotate containing	1505	LC/MS Polar	445	1638.1	155.01	967	50887-69-9	C00295	HMDB0000226	1.1962	1.1672	1.3049	1.1251	0.4777	1.6501	0.8514	1.0067	1.2617	0.5679	0.9971	0.6792	0.7472	1.383	0.4052	1.0029	2.0258	0.6621	0.9577	1.1629	0.69	1.6187	1.3552	0.7047	0.7125	1.0243	0.6961	0.9127	0.715	1.0729	1.0823	0.7704	0.6078	6.2769	1.0067	0.9777	1.3747
4207	orotidine	Nucleotide	Pyrimidine Metabolism, Orotate containing	35172	LC/MS Polar	100001416	2250	287.052	92751	314-50-1		HMDB0000788	1.0097	0.889	1.1927	0.9134	1.0049	1.1275	1.0098	1.1516	1.7175	0.921	0.8497	0.9555	1.5888	0.9625	0.7994	0.9951	1.4938	0.7263	1.2038	0.9144	0.7567	0.5961	0.7716	1.1155	0.5309	1.5222	1.052	0.7351	1.0819	1.655	1.1888	1.6299	0.7142	40.7448	0.6522	2.1502	0.9849
4353	oxalate (ethanedioate)	Cofactors and Vitamins	Ascorbate and Aldarate Metabolism	20694	LC/MS Neg	100000841	603	88.988	971	144-62-7	C00209	HMDB0002329	1.2476	1.2576	1.5536	1.1024	0.8297	0.4501	0.7379	1.1003	0.7549	0.8729	0.7184	1.0183	0.9817	0.9016	1.1971	1.0587	1.1717	1.037	1.029	1.0624	0.9066	1.4261	0.4747	0.6613	0.7564	0.5065	0.8453	1.0925	0.8153	1.1198	0.6741	0.5462	1.769	0.6591	0.9484	1.0605	0.9814
225	p-cresol glucuronide*	Amino Acid	Tyrosine Metabolism	48841	LC/MS Neg	100006191	2420	283.082	154035	17680-99-8		HMDB0011686	1.7915	1.4181	2.9987	0.4523	8.5897	0.2959	0.8826	0.5927	7.8211	2.7527	0.2385	0.2385	5.118	0.2385	0.9926	0.5291	1	0.2385	0.2385	0.2385	0.2385	0.7733	1.1499	0.2385	0.327	6.7346	0.2385	0.2385	4.1954	0.7351	1.9143	0.2385	0.2385	30.8247	0.2385	10.4985	0.2385
4549	p-cresol sulfate	Xenobiotics	Benzoate Metabolism	36103	LC/MS Neg	100001315	2890	187.007	4615423	3233-57-7		HMDB0011635	1.9761	1.744	1.6261	1.0821	3.2055	0.7862	1.2131	1.1793	1.4426	1.0279	0.0324	0.4587	2.0206	0.187	0.6045	0.8827	1.4906	0.0523	0.3006	0.2987	0.0467	1.2321	1.4189	0.1847	0.6632	2.6967	0.5225	0.9721	2.0541	0.1635	1.2023	0.2166	0.0807	4.4133	0.3138	4.1114	0.0442
1510	palmitate (16:0)	Lipid	Long Chain Saturated Fatty Acid	1336	LC/MS Neg	424	5618	255.233	985	57-10-3	C00249	HMDB0000220	0.3639	0.3391	1.0187	0.6163	0.472	0.9813	1.1391	0.4857	1.1538	0.701	1.1625	0.7007	1.1563	1.5514	1.0579	1.8662	0.7509	0.793	0.4806	1.4103	1.1973	0.3835	0.426	1.4815	1.4286	0.392	1.0719	1.334	0.7636	1.7314	1.5948	1.9899	0.9725	0.9359	1.6709	1.0552	0.698
1529	palmitoleate (16:1n7)	Lipid	Long Chain Monounsaturated Fatty Acid	33447	LC/MS Neg	452	5475	253.217	445638	373-49-9	C08362	HMDB0003229	0.2622	0.2169	1.4556	0.5844	0.4013	5.4986	2.271	0.315	1.3075	0.7789	0.9733	0.6645	2.0751	2.6157	2.1156	3.1275	1.1144	0.5555	0.2945	2.0558	1.1096	0.2066	0.3218	1.1533	2.8211	0.2626	0.5681	1.0267	0.8451	8.5774	1.4777	3.2745	0.9733	0.364	2.1705	0.5881	0.6563
1885	palmitoleoylcarnitine (C16:1)*	Lipid	Fatty Acid Metabolism (Acyl Carnitine, Monounsaturated)	53223	LC/MS Pos Late	100009406	1357	398.327	71464547				1.0017	1.0035	1.514	0.9126	0.526	2.1774	0.8644	0.513	1.1934	1.1005	1.1971	0.6032	1.6282	1.3485	0.7894	0.9187	1.337	0.6638	0.4329	1.3744	0.7264	0.4791	0.9983	1.9658	1.327	0.6085	0.8169	1.1997	0.8678	2.4305	0.8512	2.3569	1.9916	0.8098	1.741	0.6974	4.6363
3134	palmitoyl-sphingosine-phosphoethanolamine (d18:1/16:0)	Lipid	Ceramide PEs	62984	LC/MS Pos Late	100021162	2207	661.528					1.0041	0.9357	1.005	1.093	1.2104	1.6593	0.88	0.9854	1.2571	1.0979	1.5514	1.3053	0.8949	0.8395	0.8693	1.1232	0.9246	1.1235	1.5015	0.8799	0.7658	0.851	1.1391	0.9959	0.9014	1.2484	1.3447	0.8357	0.8689	0.9496	1.0433	0.8319	1.128	0.797	0.8454	1.7104	1.2463
1864	palmitoylcarnitine (C16)	Lipid	Fatty Acid Metabolism (Acyl Carnitine, Long Chain Saturated)	44681	LC/MS Pos Late	100000776	1425	400.342	461	6865-14-1	C02990	HMDB0000222	1.0823	0.905	1.382	0.9299	0.4936	1.0948	0.8235	0.7402	1.0211	1.6116	1.0211	1.112	1.0598	1.1273	0.7529	0.8777	1.6671	0.9789	0.7116	1.4293	0.8566	0.5169	0.8907	1.0604	1.2688	0.7686	0.9467	1.271	0.7241	1.3599	1.0586	1.6435	1.4877	0.7426	1.3638	0.9913	1.453
1943	palmitoylcholine	Lipid	Fatty Acid Metabolism (Acyl Choline)	52944	LC/MS Pos Late	100009233	1482	342.337	151731			HMDB0240592	0.995	0.8516	1.3914	1.085	0.6612	0.6067	2.0772	0.7885	1.0036	2.5343	1.1406	1.0745	1.0314	1.1471	0.9964	1.517	1.1083	1.1733	1.2304	0.3443	0.4426	0.8564	1.6135	0.3148	0.3827	0.7244	0.7229	0.2567	0.464	2.742	0.3526	2.5291	0.9506	11.1362	1.0314	6.7493	3.803
4332	pantoate	Cofactors and Vitamins	Pantothenate and CoA Metabolism	63061	LC/MS Neg	100002613	1143	147.066	5289105	470-29-1	C00522		0.7161	1.8254	1.1285	0.745	1.4146	1.0409	0.8409	3.7314	0.7315	1.0574	0.2147	0.9243	0.9591	0.2147	1.2152	0.4121	0.665	0.9039	2.2757	0.2147	0.2147	1.6939	2.481	0.2147	1.1569	1.1384	0.267	0.582	0.8331	0.2147	1.9929	1.7567	0.3058	0.2147	0.2147	7.2628	0.2147
4333	pantothenate (Vitamin B5)	Cofactors and Vitamins	Pantothenate and CoA Metabolism	1508	LC/MS Neg	1024	1498.7	218.103	6613	137-08-6	C00864	HMDB0000210	0.6653	1.4886	1.8522	1.3123	1.9095	0.8042	1.0723	3.5606	0.986	1.014	0.973	0.894	1.0489	0.9532	0.7518	0.7447	1.3101	1.373	1.1263	1.062	0.6444	1.6472	0.8563	0.7491	1.5601	0.5812	0.3781	0.881	0.8466	1.3063	1.033	1.2231	0.8834	1.0471	0.9682	1.3079	0.8272
4588	paraxanthine	Xenobiotics	Xanthine Metabolism	18254	LC/MS Pos Early	100000453	1810	181.072	4687	611-59-6	C13747	HMDB0001860	0.2325	0.1927	1.061	0.1927	0.5454	0.7762	0.1927	0.939	2.8882	4.4031	0.2166	1.6546	0.1927	0.1927	3.3142	0.1927	3.0473	0.8636	0.9058	0.1927	0.563	3.4842	4.7162	0.1927	0.1927	4.8552	0.6797	0.1927	1.2857	0.797	1.4968	0.3632	0.5454	1.5174	0.9355	1.0875	0.1927
1492	pelargonate (9:0)	Lipid	Medium Chain Fatty Acid	12035	LC/MS Neg	437	4798	157.123	8158	112-05-0	C01601	HMDB0000847	1.0002	0.8195	0.9892	1.1007	0.9992	1.2848	1.0162	1.0372	0.8619	1.1777	0.8902	0.9661	1.0564	1.1385	0.9348	0.9722	0.9998	0.9117	1.0009	1.1716	0.9751	1.0536	0.993	0.9967	1.2797	0.9947	0.7792	1.1424	1.1644	1.1172	1.9588	1.3324	0.8842	0.8216	0.7514	1.0516	1.739
1509	pentadecanoate (15:0)	Lipid	Long Chain Saturated Fatty Acid	1361	LC/MS Neg	980	5521	241.217	13849	1002-84-2;10002-84-2	C16537	HMDB0000826	0.5314	0.5822	1.3591	0.8886	0.6364	1.0772	1.3785	0.8939	1.6566	0.7925	1.1081	1.0426	1.4111	1.3135	0.8529	2.0985	1.0268	0.661	0.6342	1.3347	0.9067	0.7314	0.7134	1.0691	2.2801	0.5109	0.9732	1.2964	0.9191	1.5187	1.078	1.0638	0.8186	0.603	1.7504	1.1495	0.6106
6419	pentose acid*	Partially Characterized Molecules	Partially Characterized Molecules	63264	LC/MS Polar	100021467	2180	165.041	7991		C00803	HMDB0000892	0.5662	3.1721	0.817	0.4776	1.1374	0.6481	1.7014	3.8122	0.4341	1.2535	0.2945	1.215	2.4272	0.2729	5.8416	0.7595	1.0347	0.9653	3.7198	0.1399	0.6805	3.7244	2.0993	0.2135	0.4378	1.0503	1.1367	0.8853	0.8704	1.2412	4.9858	2.7052	0.4023	0.7222	1.1374	8.1092	0.1399
6187	perfluorooctanesulfonate (PFOS)	Xenobiotics	Chemical	57564	LC/MS Neg	100010955	5233	498.93	74483	1763-23-1	C18142	HMDB0059586	0.8377	1.7127	1.3671	0.847	0.4256	0.5278	0.718	2.6293	0.7724	0.6757	1.2915	0.7981	1.0759	1.3616	0.9436	1.0068	0.8816	0.3361	0.5086	1.1597	2.1704	1.5019	2.2603	8.4499	2.1929	0.3829	1.104	0.9932	1.5116	0.6564	0.847	0.3647	0.9209	0.8436	0.4957	0.3094	0.6808
6238	perfluorooctanoate (PFOA)	Xenobiotics	Chemical	62071	LC/MS Neg	100020208	5130	412.966	9554			HMDB0059587	0.7042	1.3653	0.8832	0.716	0.3138	1.0184	0.9992	1.4644	1.4954	1.5793	1.5832	1.1423	1.2475	1.186	0.9987	0.4972	1.0008	0.4169	0.7548	0.9045	0.9968	1.1047	1.5699	2.0192	1.2578	0.4699	0.9046	0.5406	1.2677	0.598	1.4627	0.9585	0.7318	1.223	0.6913	0.438	1.1423
190	phenol sulfate	Amino Acid	Tyrosine Metabolism	32553	LC/MS Neg	100001510	2156	172.991	74426	937-34-8	C02180	HMDB0060015	0.6502	1.2796	0.9962	3.3724	0.9147	3.3547	0.7044	1.3785	2.475	3.3563	1.0882	0.759	0.5954	0.8808	0.7988	0.738	0.7635	1.7087	1.0629	1.0447	1.3281	0.8053	1.0038	2.2831	0.8936	0.2905	0.8845	1.0184	0.9103	1.0969	1.3844	2.1873	0.7314	1.9554	0.6408	1.4203	0.6157
155	phenylacetate	Amino Acid	Phenylalanine Metabolism	57745	LC/MS Neg	100000011	2150	91.0554	999	103-82-2	C07086	HMDB0000209	1.2099	1.7331	1.0707	0.7539	1.2617	0.481	0.4173	0.7766	1.5524	0.861	0.4173	0.6551	1.0094	0.4173	0.8517	0.8524	1.3335	0.4173	0.7239	0.4173	0.4173	1.0331	1.0548	0.4173	0.9237	1.9331	0.4173	0.4173	0.9906	0.4173	1.3701	0.8517	0.4416	1.1853	0.4173	0.9384	0.4173
1184	phenylacetylcarnitine	Peptide	Acetylated Peptides	48425	LC/MS Pos Early	100006108	3092	280.154	101724840	287108-21-8			4.0123	3.6549	3.036	0.7356	3.0301	1.0348	0.9652	2.0767	3.3807	2.3935	0.094	0.094	4.2095	0.5053	0.4639	0.5442	2.4413	0.3374	1.1062	0.4901	0.4962	0.8772	1.5586	0.094	0.5089	3.1249	0.317	0.094	0.611	0.094	3.8747	6.187	0.094	10.4382	0.094	4.5592	0.094
1186	phenylacetylglutamate	Peptide	Acetylated Peptides	52925	LC/MS Neg	100009045	1570	264.088	11579826			HMDB0059772	2.9509	4.1752	2.4482	0.4594	6.9518	0.5769	0.5448	2.1697	3.6021	1.719	0.2816	0.4023	2.8285	0.2816	0.2867	0.4585	6.2728	0.2816	0.3927	0.2816	0.4226	0.5359	1.5402	0.7389	0.8007	6.2205	0.9026	0.2816	1.0974	0.2816	0.8244	4.9376	0.2816	8.7367	0.2816	6.4833	2.1275
1187	phenylacetylglutamine	Peptide	Acetylated Peptides	35126	LC/MS Neg	100001417	2330	263.104	92258	28047-15-6	C04148	HMDB0006344	1.9532	3.3784	1.7545	0.763	4.5226	0.8927	1.089	1.8215	2.6839	1.7664	0.2829	0.3901	2.9534	0.2992	0.7553	1.0845	4.124	0.4526	0.9155	0.3968	0.6455	1.1587	1.3522	0.9107	0.7301	3.8521	0.8428	0.2918	2.0251	0.6058	1.9088	4.616	0.6872	5.7095	1.6871	4.9996	1.7545
140	phenylalanine	Amino Acid	Phenylalanine Metabolism	64	LC/MS Pos Early	460	2878	166.086	6140	63-91-2	C00079	HMDB0000159	0.9826	1.039	1.0212	1.2871	1.1013	1.1557	1.2138	0.9707	1.1261	1.0524	0.9671	1.2509	0.8611	0.902	0.9237	0.654	1.2392	0.919	1.3833	0.9898	1.0321	0.8831	1.0102	0.8107	0.7816	1.1015	0.7071	1.0168	0.9416	0.8787	1.2466	0.9625	0.9952	1.0477	1.054	1.0131	0.8241
151	phenyllactate (PLA)	Amino Acid	Phenylalanine Metabolism	22130	LC/MS Neg	100000774	2208	165.056	3848	828-01-3	C05607	HMDB0000779,HMDB0000563	1.0823	0.9333	0.8157	1.3258	1.3511	2.2988	1.7537	0.8626	1.2849	0.9757	1.0373	1.0243	0.5315	0.5427	1.3422	0.8004	0.9505	0.8415	1.1081	1.2513	0.9657	1.0911	0.9181	1.0506	0.625	1.1148	0.6337	0.8677	0.8976	1.1785	1.594	1.3161	0.8833	0.7996	0.857	1.0373	0.8858
150	phenylpyruvate	Amino Acid	Phenylalanine Metabolism	566	LC/MS Polar	241	845	163.04	997	156-06-9	C00166	HMDB0000205	2.0036	0.792	1.6805	0.8405	1.3191	0.9877	0.8668	1.1965	0.9364	0.9596	0.9464	0.8621	1.135	0.7934	0.9927	1.056	1.7587	0.8476	1.2756	1.65	1.0073	1.1093	1.0413	0.8418	0.6785	0.7699	0.7114	2.4335	1.1587	1.487	1.0378	0.5613	0.5613	1.3202	0.9596	0.5613	0.5613
1468	phosphate	Energy	Oxidative Phosphorylation	42109	LC/MS Pos Early	461	576	98.9842	1061	7664-38-2	C00009	HMDB0001429	0.9139	0.8785	0.993	1.2219	0.955	0.7768	1.0679	1.1843	1.0806	0.9216	0.7306	1.1095	1.1263	1.1893	1.0727	0.8311	0.9144	1.3537	1.1458	1.067	1.0585	1.0693	0.6398	0.9207	0.8778	0.9481	0.6355	1.0541	0.5507	1.007	0.7657	1.1245	1.0929	1.0679	0.7537	1.0876	0.9419
2238	phosphoethanolamine (PE)	Lipid	Phospholipid Metabolism	1600	LC/MS Pos Early	1026	700	142.026	1015	1071-23-4	C00346	HMDB0000224	0.9925	1.0075	1.0783	0.7529	0.7901	0.7677	0.773	1.3761	1.1346	0.679	0.7942	1.5029	0.434	2.849	0.6581	0.6098	3.1234	1.4911	2.0853	4.0952	2.3532	1.282	0.5004	1.02	0.5193	0.5971	0.3528	1.5369	0.3274	1.6858	1.2986	0.7942	1.5964	0.4375	0.4001	1.1662	1.7745
4996	phytanate	Xenobiotics	Food Component/Plant	598	LC/MS Neg	466	5908	311.296	26840	14721-66-5	C01607	HMDB0000801	0.8382	0.6503	2.2592	2.0504	0.7959	1.5048	3.5769	1.3378	4.9312	0.6257	1.1021	2.0256	2.0585	1.0029	0.4196	1.0522	1.5052	0.2382	0.9152	0.9088	0.753	0.7319	1.2292	0.4056	2.0114	0.9971	0.9224	0.6891	1.8805	0.5573	1.2617	0.6046	1.0308	0.9515	1.57	2.3559	2.357
282	picolinate	Amino Acid	Tryptophan Metabolism	1512	LC/MS Pos Early	1022	910	124.039	1018	98-98-6	C10164	HMDB0002243	0.8994	0.7179	1.1107	0.388	1.0316	0.8521	0.9608	2.4263	1.0367	0.9684	1.177	1.3932	0.6205	0.388	1.2863	1.1734	0.388	0.4073	0.6625	1.4928	0.8492	1.2517	3.3378	1.2142	1.1945	0.388	0.388	0.5897	0.7221	0.5996	2.7863	0.6253	0.388	0.388	0.6568	2.2734	0.388
1837	picolinoylglycine	Lipid	Fatty Acid Metabolism (Acyl Glycine)	63057	LC/MS Polar	100021198	1167	179.046	11788622	5616-29-5		HMDB0059766	1.1735	0.9065	1.2466	1.0987	0.5567	0.3459	1.4271	2.2621	1.2328	1.0041	0.2824	0.8797	1.2543	0.5587	0.7001	0.2824	1.5392	0.5714	1.1572	0.4663	0.2824	1	2.4008	0.2824	0.2824	0.9031	0.2824	0.5765	1.2181	0.3089	2.0373	0.9239	0.5481	0.4494	0.2824	2.5537	0.2824
1673	pimelate (C7-DC)	Lipid	Fatty Acid, Dicarboxylate	15704	LC/MS Polar	100000101	2745	159.066	385	111-16-0	C02656	HMDB0000857	1.0775	1.1071	1.188	1.014	0.8035	1.0688	1.3521	1.5336	0.9139	1.2284	0.6633	1.2367	1.7732	0.6602	1.3129	1.1701	1.0318	0.7003	1.0637	1.5376	0.4845	0.7257	0.4924	0.3233	0.986	0.427	0.8347	0.2826	0.6638	0.4977	1.1662	2.8699	1.1071	1.256	0.9251	1.7222	1.1859
1914	pimeloylcarnitine/3-methyladipoylcarnitine (C7-DC)	Lipid	Fatty Acid Metabolism (Acyl Carnitine, Dicarboxylate)	53224	LC/MS Pos Early	100009407	2773	304.175					2.6692	1.8521	1.1063	0.2209	0.6986	0.2209	0.4877	4.6367	0.9782	0.2209	0.9289	0.3599	1.7709	0.3463	0.2209	0.2209	1.0218	0.3309	1.09	2.1751	0.2209	0.9236	0.9672	3.1908	1.058	0.2209	0.8337	0.5608	0.2209	1.1287	0.2209	0.9375	0.8266	0.6986	0.8488	0.6298	1.9674
131	pipecolate	Amino Acid	Lysine Metabolism	1444	LC/MS Pos Early	1025	2200	130.086		4043-87-2			0.5029	1.1045	1.1643	2.0517	1.3033	1.5273	0.9751	0.7529	0.8043	2.9863	0.617	0.8367	0.5188	0.8503	7.083	2.7218	1.2633	0.7482	1.3916	0.8034	1.7897	1.2451	0.7962	0.663	0.6054	1.0162	2.5859	1.0485	0.9838	0.5574	2.7707	3.2528	0.5396	0.9601	0.4821	0.9751	0.8762
5002	piperine	Xenobiotics	Food Component/Plant	33935	LC/MS Pos Late	100001267	1168	286.144	638024	94-62-2	C03882	HMDB0029377	0.6411	0.0156	1.8644	8.3851	0.9387	1.1202	0.4229	2.0254	11.7886	2.8498	0.5223	1.3174	0.5622	1.1765	19.7258	0.3482	3.3492	0.1617	3.3844	0.6097	0.9659	0.0258	1.0341	1.0506	0.2181	0.7125	1.8771	0.0275	1.1863	0.3978	0.5754	0.4078	0.5288	1.8812	0.0518	1.5767	3.2207
3282	pregnanediol-3-glucuronide	Lipid	Progestin Steroids	40708	LC/MS Neg	100003470	5145	495.296	123796	1852-49-9		HMDB0010318	3.1973	2.325	0.7673	0.7892	3.8159	0.2435	0.5424	1.9673	0.9048	0.6716	0.6281	0.7689	2.0471	0.6764	2.9945	1.3802	1.4682	0.6749	0.8126	1	1.4102	1.8503	0.7155	2.376	1.7103	0.7808	1.2065	0.5575	2.3499	0.8531	1.3014	0.7892	0.9406	0.6225	0.5591	1.0158	0.3047
3259	pregnen-diol disulfate*	Lipid	Pregnenolone Steroids	32562	LC/MS Neg	100001993	3868	238.077					0.8317	1.1186	0.9502	0.7053	2.9946	1.6004	1.6337	0.7881	0.4133	1.0948	0.6682	0.4897	0.6183	0.1859	3.0556	2.6113	1.0498	0.6759	0.5922	1.5712	1.5269	1.3013	0.2003	2.6492	1.1138	0.4944	0.8661	1.4124	0.4764	1.2892	1.0562	1.309	0.8148	1.7909	0.7731	0.4485	0.3401
3258	pregnenediol sulfate (C21H34O5S)*	Lipid	Pregnenolone Steroids	32619	LC/MS Neg	100002067	5000	397.205	105074	1247-64-9	C18044	HMDB0000774	1.0031	0.9407	0.6441	0.7768	1.8583	0.5501	2.0676	1.3718	0.7937	0.9612	0.7253	0.4008	0.9969	0.3955	3.3762	1.4228	1.02	1.241	0.6552	1.5885	2.1128	1.4573	0.2983	2.0912	1.7251	0.5769	0.9384	1.1583	0.9736	1.176	1.8072	0.8433	2.0241	0.9163	0.9407	0.6697	0.5125
3261	pregnenetriol disulfate*	Lipid	Pregnenolone Steroids	62921	LC/MS Neg	100021104	3504	246.075					0.8309	1.0008	0.9448	0.9831	3.1691	1.654	1.7226	0.506	0.3012	1.2305	0.5907	0.6254	0.6451	0.3226	2.6934	2.0532	1.5547	0.5205	0.7969	1.1695	1.423	1.6561	0.2252	2.1124	0.9992	0.7662	1.0765	1.3282	0.7051	1.4038	0.9448	1.8373	0.7931	2.268	0.9864	0.4228	0.1796
3260	pregnenetriol sulfate*	Lipid	Pregnenolone Steroids	62922	LC/MS Neg	100021103	4749	413.2	129671303				0.9859	0.8361	0.8458	1.1069	1.7928	0.7469	1.429	0.7054	0.6425	1.0852	0.6779	0.6195	0.8149	0.7056	2.1198	1.1647	1.4329	1.1233	0.793	0.9796	1.4451	1.4109	0.327	1.5679	1.4334	0.9902	1.3157	1.0098	0.9794	1.2026	0.9763	0.606	1.2335	0.7726	0.8361	0.4553	0.1591
3242	pregnenolone sulfate	Lipid	Pregnenolone Steroids	38170	LC/MS Neg	100002129	5100	395.19	105074	1247-64-9	C18044	HMDB0000774	1.2172	2.2056	0.3488	0.9046	2.4607	0.7848	1.0258	2.8923	0.6393	0.6531	0.6269	0.3261	0.8572	0.3638	4.5362	3.7792	1.0075	1.1921	0.5541	2.3591	2.0593	1.6415	0.4094	2.4656	4.0055	0.9656	0.9925	0.8818	1.0542	0.9083	1.0268	0.5149	1.793	0.8572	0.6747	0.5588	0.2107
1652	pristanate	Lipid	Fatty Acid, Branched	38271	LC/MS Neg	477	5773	297.28	123929	1189-37-3		HMDB0000795	0.4458	0.4458	1.2431	0.4458	0.9016	0.4458	2.4902	1.2515	2.7739	0.4458	0.9487	2.6899	1.0818	1.3182	0.4458	0.647	0.9827	0.4458	0.9016	0.6631	1.1647	0.9832	1	0.4877	1.0169	0.9552	0.5959	1.0069	1.2108	0.4458	1.7329	1.4221	0.4458	1.4273	0.4458	0.4458	0.7177
515	prolylhydroxyproline	Amino Acid	Urea cycle; Arginine and Proline Metabolism	35127	LC/MS Pos Early	100001167	2128	229.118	11902893	18684-24-7		HMDB0006695	0.8128	1.1451	0.853	1.0995	1.3708	0.942	1.213	0.7495	0.8272	0.9915	1.4689	0.7658	1.5701	0.9306	1.3106	1.5851	0.7226	1.5962	0.8768	0.7208	1.0085	0.6795	0.6021	0.8788	0.3688	1.2881	1.3541	1.0452	1.2353	1.2187	0.9915	1.3963	0.516	1.282	0.8598	1.1228	0.7972
3262	progesterone	Lipid	Progestin Steroids	1665	LC/MS Pos Late	479	1308.3	315.232	5994	57-83-0	C00410,D00066,DG02004	HMDB0001830	0.1597	2.3337	0.1739	1.1139	0.7902	0.5165	0.1597	0.9751	1.1845	0.1597	1	0.9034	0.7323	1.5523	1.1736	1.3724	0.1597	2.2999	1.3565	1.0188	0.1597	0.1597	0.9304	1.0521	0.982	1.5636	0.8781	1.4538	0.2588	0.902	1.0995	1.2744	0.9017	1.319	0.5317	0.9034	1.0638
495	proline	Amino Acid	Urea cycle; Arginine and Proline Metabolism	1898	LC/MS Pos Early	480	1603	116.071	145742;614;8988	147-85-3	C00148,C000763	HMDB0000162,HMDB0003411	1.0111	0.9889	1.0733	1.0335	1.0337	1.2937	1.2821	1.0762	1.1777	0.9409	0.6779	1.3178	0.6788	0.8313	0.7908	0.7156	1.024	0.6533	1.9976	0.6185	0.8338	1.0732	1.1088	0.6905	0.7598	1.214	0.7014	0.864	1.0472	0.9629	1.8462	1.341	0.8736	1.2152	0.8487	1.0335	0.8941
947	prolylglycine	Peptide	Dipeptide	40703	LC/MS Pos Early	100003674	2136	173.092	6426709	2578-57-6		HMDB0011178	0.9239	1.8566	1.0937	0.9932	0.7467	0.6725	1.7994	0.8282	1.0518	1.6125	1.0068	1.165	1.3315	1.3181	1.0589	0.8214	0.6745	0.4115	1.3686	0.6792	0.8796	1.215	1.2377	1.2855	0.4267	2.33	0.6085	0.5511	0.7127	0.799	2.3288	0.7827	0.3691	2.1653	0.3691	3.9778	1.0589
1771	propionylcarnitine (C3)	Lipid	Fatty Acid Metabolism (also BCAA Metabolism)	32452	LC/MS Pos Early	100001162	2590	218.139	107738	17298-37-2	C03017	HMDB0000824	1.859	1.332	1.1764	1.5595	3.3783	1.7259	2.0221	1.8403	1.6294	1.4141	0.9475	0.8308	2.0384	0.7605	0.6918	0.7519	1.3736	0.6743	1.8	0.5914	0.8147	0.8816	1.6134	0.5278	0.5685	1.0525	0.3345	0.6846	0.6763	0.7159	2.4812	1.5595	0.9673	2.7518	0.4409	2.0894	1.3005
1772	propionylglycine (C3)	Lipid	Fatty Acid Metabolism (also BCAA Metabolism)	31932	LC/MS Polar	100001150	1502.5	130.051	98681	21709-90-0		HMDB0000783	0.8385	1.5301	1.0112	0.2485	1.1895	0.2485	1.243	2.8213	0.8826	0.88	0.2485	0.9569	0.9756	0.2485	0.574	0.5797	1.6954	0.6552	1.2003	1.7374	0.3199	1.6251	0.88	0.2485	1.0736	1	0.3908	0.2485	1.3411	0.2485	1.0614	0.8826	0.2485	0.2485	0.2485	2.6886	0.2485
4219	pseudouridine	Nucleotide	Pyrimidine Metabolism, Uracil containing	33442	LC/MS Neg	821	1100	243.062	15047	1445-07-4	C02067	HMDB0000767	1.2858	1.046	1.0051	1.0474	1.3279	0.9117	1.0205	0.8385	1.373	1.0137	1.0505	0.8243	1.2095	0.9357	0.8569	0.9949	1.1811	0.7048	0.9478	0.8193	0.7707	1.0343	1.1262	0.7209	0.8154	0.9357	1.1671	0.9623	0.9574	1.1936	0.7635	1.1077	1.0128	1.0205	0.7423	1.4694	1.054
4448	pyridoxate	Cofactors and Vitamins	Vitamin B6 Metabolism	31555	LC/MS Neg	100001121	2185	182.046	6723	82-82-6	C00847	HMDB0000017	1.3021	4.5079	6.9188	1.0802	1.1959	0.7293	1.5696	10.8258	1.0257	1.023	0.8185	0.855	1.5325	0.6581	0.8794	0.9112	1.8899	0.9844	1.0156	0.8318	0.7039	4.9514	0.9519	0.9113	2.4284	0.7869	0.5605	0.575	1.3071	0.6826	1.1107	1.4517	0.4343	0.834	0.6874	2.3862	1.0389
5114	pyrraline	Xenobiotics	Food Component/Plant	48428	LC/MS Neg	100001767	2304	253.119	14274616	74509-14-1	C21013	HMDB0033143	0.9275	0.8759	1.3066	1.3238	0.4205	1.0281	1	0.1018	0.1018	1.6305	0.1847	1.249	0.2238	0.1869	0.1018	0.1544	0.6665	0.1018	4.3313	0.1018	0.1018	1.2071	3.1149	0.1018	0.1018	1.23	0.1018	0.1018	0.6824	0.1018	1.3831	0.4979	0.1018	2.5652	0.1018	4.0913	0.1018
1239	pyruvate	Carbohydrate	Glycolysis, Gluconeogenesis, and Pyruvate Metabolism	48990	LC/MS Polar	823	1083	87.0088	1060	127-17-3	C00022	HMDB0000243	0.908	0.4693	0.6039	0.9587	1.6933	2.6943	0.7677	0.7823	1.4893	0.5384	1.3046	1.023	0.8948	0.4424	0.5562	0.5956	0.8671	1.2336	1.5978	1.0066	0.9934	1.0543	2.5929	0.865	1.6046	5.4215	1.0143	2.5191	0.9295	2.4898	1.5117	0.763	0.4219	1.358	0.8948	0.7042	1.2572
4902	quinate	Xenobiotics	Food Component/Plant	18335	LC/MS Polar	100000442	2432.9	191.056	6508	77-95-2	C00296	HMDB0003072	1.212	0.2368	2.7949	0.2969	5.2401	0.1722	3.3711	0.4843	1.4988	4.819	0.143	1.5002	0.2231	0.6696	3.2288	0.0491	2.3414	0.788	2.4919	0.023	0.3855	3.7311	7.803	0.0311	0.0978	2.478	0.333	0.1519	1.2566	1.9072	3.3353	1.5657	0.8369	2.3594	0.1416	5.4468	0.5725
4298	quinolinate	Cofactors and Vitamins	Nicotinate and Nicotinamide Metabolism	1899	LC/MS Pos Early	182	845	168.029	1066	89-00-9	C03722	HMDB0000232	1.456	0.8634	1.3965	1.765	0.8512	1.2697	0.8199	0.7626	2.514	0.8612	1.0729	1.1194	2.4823	0.7407	0.7232	0.9706	1.1754	0.6922	1.0415	0.6499	0.6247	1.0321	1.8313	0.9637	0.8599	1.357	0.576	1.0294	1.1315	0.8872	1.4824	1.3619	0.8257	1.1369	0.7952	2.6127	0.5445
4434	retinal	Cofactors and Vitamins	Vitamin A Metabolism	40807	LC/MS Pos Late	100004088	1666	285.221	638015		C00376	HMDB0001358	0.9431	0.9801	0.8443	1.0271	1.1568	0.2839	1.3547	1.0667	1.0165	1.5446	1.0073	0.9243	1.0261	1.1683	1.3402	0.6381	1.3803	0.8175	0.6445	0.5441	1.0465	0.9927	1.1313	0.5039	1.1287	0.8257	0.6598	0.9059	1.2357	0.8582	1.5083	2.2924	0.8153	1.7381	0.7764	2.2479	1.1282
4426	retinol (Vitamin A)	Cofactors and Vitamins	Vitamin A Metabolism	1806	LC/MS Pos Late	498	1636	269.226	445354	68-26-8	C00473	HMDB0000305	0.4551	0.7796	0.4112	0.7951	0.866	0.2207	1.6262	0.8054	1.0571	1.3714	1.1332	1.0273	0.9971	1.191	1.0365	0.8039	0.9075	1.1124	0.5743	0.565	1.0613	1.0029	1.4943	1.3242	1.5229	1.1726	0.9692	0.4583	1.5315	0.944	1.4969	3.0878	0.6403	1.9336	0.9971	2.0056	0.8398
1262	ribitol	Carbohydrate	Pentose Metabolism	15772	LC/MS Polar	100000406	1789.6	151.061	6912	488-81-3	C00532,C01904,C00474,C00379	HMDB0002917,HMDB0000508,HMDB0001851,HMDB0000568	0.6123	0.9327	0.8807	1.0248	1.0261	1.8167	1.1389	0.7606	1.1716	0.9608	0.9194	1.1621	1.1901	1.0878	1.2082	0.7878	1.0509	0.9471	1.2136	0.8064	0.9752	2.1814	1.2146	0.9466	0.7439	1.1644	0.791	0.9408	0.9291	1.0674	1.0402	2.0606	0.9593	0.9558	0.9351	1.0656	0.8202
1263	ribonate	Carbohydrate	Pentose Metabolism	27731	LC/MS Polar	100001007	2425	165.041	5460677	5336-08-03	C01685	HMDB0000867	0.8456	2.2082	0.376	1.5618	0.9545	0.7666	1.2789	0.2941	1.1767	1.0246	0.9102	0.7137	1.2127	1.1247	0.3039	1.1011	0.9754	1.2667	1.393	0.9433	1.086	1.3254	0.8568	1.183	0.7808	1.3878	0.8289	0.7659	0.2199	1.5558	0.818	0.9545	1.27	0.8071	0.6945	1.2256	1.1686
62	S-1-pyrroline-5-carboxylate	Amino Acid	Glutamate Metabolism	42370	LC/MS Pos Early	35	1528	114.055	11966181	2906-39-0	C04322	HMDB0001301	1.3253	1.4713	1.2899	1.1694	1.3788	3.1356	1.0667	1.1041	1.1386	0.9902	0.3937	1.7677	1.0062	0.6015	0.9938	0.285	1.3786	0.4108	1.5889	0.4687	0.8245	0.9678	1.0201	0.4597	0.6769	1.4495	0.8551	0.8533	0.9333	0.6562	2.2309	2.5695	1.102	1.3567	0.5265	1.4144	1.046
5041	S-allylcysteine	Xenobiotics	Food Component/Plant	43239	LC/MS Pos Early	100004509	2690	162.058	98280	21593-77-1		HMDB0034323	0.0711	0.0711	1.3348	1.2129	9.6629	1.789	3.0522	0.9287	2.9559	0.8195	0.2027	0.9109	0.0711	0.0711	4.1815	0.5094	0.919	0.9935	1.2571	0.0711	0.5112	0.0711	4.4857	1.8159	0.1025	1.0065	1.9963	0.0711	0.2785	0.1456	28.1898	0.0711	0.0711	0.9287	0.0711	1.146	0.0711
458	S-methylcysteine sulfoxide	Amino Acid	Methionine, Cysteine, SAM and Taurine Metabolism	43378	LC/MS Pos Early	100002927	900	152.038	82142	6853-87-8		HMDB0029432	1.2918	1.1774	0.786	0.7335	1.8946	1.3837	0.6029	1.6747	0.5964	1.2324	0.83	0.763	0.6383	0.9204	5.5474	2.6623	0.8268	0.5839	1.241	0.8368	1.5979	1.1986	0.8429	1.7272	0.9989	0.8286	1.4909	0.9529	1.0011	1.3483	0.9204	0.8089	1.2522	0.9	0.718	0.9134	0.7198
5956	salicylate	Xenobiotics	Drug - Topical Agents	1515	LC/MS Polar	501	802	137.024	338	69-72-7	C00805	HMDB0001895	1.0681	1.8949	0.994	190.743	0.402	0.5566	0.5627	1.6179	94.4997	6.8776	0.4344	1.0154	0.693	0.513	80.2338	2.7711	0.6566	1.3715	16.2949	0.5348	0.4966	1.393	244.438	0.3041	0.9368	1.5235	0.5077	0.2713	1.006	0.1621	129.059	0.2397	1.4064	1.0154	0.2664	0.8085	0.1827
5	sarcosine	Amino Acid	Glycine, Serine and Threonine Metabolism	1516	LC/MS Pos Early	1023	1280	90.055	1088	107-97-1	C00213	HMDB0000271	1.018	1.2038	1.6272	1.7144	1.2215	1.2299	1.9554	0.982	1.0312	0.7421	0.9483	0.8588	0.8801	1.3832	0.9113	1.6888	1.5742	0.6106	0.9544	0.8057	1.2535	0.8452	0.8836	0.9773	0.8131	0.806	1.3513	1.2437	0.8381	1.5402	1.0859	1.0389	0.9951	1.3513	0.6729	0.9378	1.1204
1681	sebacate (C10-DC)	Lipid	Fatty Acid, Dicarboxylate	32398	LC/MS Neg	100001211	1788	201.113	5192	111-20-6	C08277	HMDB0000792	1.4377	1.1533	1.5458	1.3691	0.4702	1.0986	1.4768	1.2717	0.8775	0.696	0.9235	1.5081	1.1037	0.6876	0.8495	1.4997	1.0291	0.4353	0.6946	0.883	0.4604	0.9709	1.3503	1.3582	1.6602	0.913	0.9103	0.7815	0.8288	1.5555	0.8056	2.1678	1.1762	1.125	1.5148	1.128	1.1037
10	serine	Amino Acid	Glycine, Serine and Threonine Metabolism	1648	LC/MS Pos Early	503	1239	106.05	5951	56-45-1	C00065	HMDB0000187	0.9397	0.8453	1.004	0.9184	1.3565	1.1227	0.996	1.3909	0.7016	0.8668	0.9107	1.2125	0.7053	1.1221	0.9885	1.235	1.0304	0.8824	1.1169	1.0399	1.3235	0.8991	0.7988	1.0999	0.8681	1.0686	0.9218	1.0698	0.7188	1.2015	1.1819	0.6298	1.1275	0.6194	1.0542	0.5296	0.7704
545	spermidine	Amino Acid	Polyamine Metabolism	485	LC/MS Pos Early	50	3355	146.165	1102	124-20-9	C00315	HMDB0001257	2.2159	0.9812	1.4617	1	0.8004	1.357	1.0485	0.4529	1.1282	0.2474	0.9562	0.3437	0.2474	2.4954	1.0152	1.9666	3.4402	0.9441	0.9793	2.1457	1.5283	0.6694	0.2474	0.3574	0.3635	0.2474	0.2474	2.1264	0.838	0.8451	0.5975	0.2474	1.803	0.5266	0.3761	0.6019	1.8697
3000	sphinganine	Lipid	Sphingolipid Synthesis	17769	LC/MS Pos Late	313	1413	302.305	3126	3102-56-5	C00836	HMDB0000269	0.559	0.7673	0.9568	0.6702	0.3239	1.5681	0.3239	0.8303	1.6157	0.3239	0.7497	0.3239	0.3239	1.8004	0.6023	0.4586	2.4963	2.1119	3.8428	1.6543	1.8686	0.774	0.5766	0.5694	0.3239	1.0432	0.3239	2.3829	0.3239	1.8035	0.9174	0.5686	1.0312	0.4872	0.4711	0.6893	0.7555
3001	sphinganine-1-phosphate	Lipid	Sphingolipid Synthesis	52605	LC/MS Pos Late	100001876	1431	382.272	520	19794-97-9		HMDB0001383	0.8814	1.069	1.0146	0.8377	0.7743	0.9448	0.5668	0.6997	1.2987	1.0217	0.6781	1.3156	0.8778	0.9505	1.2736	0.7147	2.2535	1.4557	1.4852	1.6335	0.9854	1.151	0.9049	0.7187	0.8095	1.4962	0.7315	1.1582	1.1041	1.2561	1.3253	0.6093	1.0089	0.8234	0.6855	1.1246	0.6948
3159	sphingosine	Lipid	Sphingosines	17747	LC/MS Pos Late	297	1393	300.29	5280335	123-78-4	C00319	HMDB0000252	0.6783	0.963	0.9504	1	0.5118	1.3093	0.4239	0.6968	1.9314	0.5956	0.7546	1.0946	0.4758	2.3744	0.4808	0.8901	3.2992	1.0961	2.6556	1.9472	1.9629	1.2771	0.8837	1.0663	0.458	1.3154	0.346	2.224	0.491	1.556	0.8447	0.453	1.1737	0.4759	0.372	0.9513	0.8923
3161	sphingosine 1-phosphate	Lipid	Sphingosines	34445	LC/MS Pos Late	100000626	1375	380.256	5283560	26993-30-6	C06124	HMDB0000277	0.989	0.9077	1.1703	1.0144	0.7134	0.9903	0.737	0.7418	1.3259	1.0866	0.8022	1.2133	0.9126	0.9873	0.8003	1.0097	1.813	0.9552	1.0984	1.2091	1.0431	1.1209	1.101	0.8258	0.8619	1.4028	0.8418	1.2219	1.0836	0.8656	1.1608	0.7724	0.9873	0.9619	0.6122	1.1591	0.795
5060	stachydrine	Xenobiotics	Food Component/Plant	34384	LC/MS Pos Early	100001296	1440	144.102	115244	4136-37-2	C10172	HMDB0004827	0.581	2.5903	1.7675	0.0321	0.0971	0.535	1.6593	1.0499	0.2559	0.9757	1.3038	0.7113	3.1541	0.9217	0.0675	1.4104	2.1204	1.7437	0.0245	1.1473	1.6191	2.4577	0.8979	1.3173	0.983	0.0473	1.017	1.9512	0.32	0.1723	1.727	1.4475	0.294	0.048	0.9217	3.5101	2.1591
1514	stearate (18:0)	Lipid	Long Chain Saturated Fatty Acid	1358	LC/MS Neg	439	5872	283.264	5281	57-11-4	C01530	HMDB0000827	0.5579	0.5078	1.2193	0.8638	0.6829	0.8102	1.1438	0.6872	1.3676	0.8079	1.2744	0.8895	1.2059	1.5848	1.035	1.6126	0.7393	0.965	0.7367	1.7153	1.3943	0.6833	0.6381	1.4803	1.3927	0.6278	1.4852	1.577	0.9573	1.4145	0.9394	1.173	0.8986	1.0275	0.9791	0.8659	0.7288
1557	stearidonate (18:4n3)	Lipid	Long Chain Polyunsaturated Fatty Acid (n3 and n6)	33969	LC/MS Neg	100001229	5395	275.202	5312508	111174-40-4	C16300	HMDB0006547	0.3357	0.4663	1.3961	0.3879	0.6593	1.0649	2.0454	0.4393	2.1477	1.1148	0.8139	0.8261	1.0076	2.8551	1.2299	3.1447	0.7621	0.4788	0.9924	2.1018	1.0601	0.4728	0.2556	1.2319	2.0967	0.6161	0.4855	0.788	1.0677	1.5285	2.4981	3.4895	0.8262	0.6875	1.0076	0.7176	0.9804
1866	stearoylcarnitine (C18)	Lipid	Fatty Acid Metabolism (Acyl Carnitine, Long Chain Saturated)	34409	LC/MS Pos Late	100001391	1485	428.373	3006797	18822-91-8		HMDB0000848	1.2011	0.9576	2.001	1.1344	0.5612	1.0498	1.0124	0.6032	0.7267	1.3019	1.4613	0.8604	1.3525	1.0315	0.3848	1.7535	1.0932	0.531	1.1586	0.9876	0.8417	0.6289	0.7785	0.6487	1.0231	0.6083	0.7575	1.1654	0.4694	1.4832	0.7976	1.5126	1.6235	0.9946	1.0968	1.2218	1.4646
1950	stearoylcholine*	Lipid	Fatty Acid Metabolism (Acyl Choline)	57464	LC/MS Pos Late	100015759	1520	370.368	90111				1.0016	0.618	1.2898	0.9334	0.5797	0.2836	1.915	0.7934	1.0035	2.175	0.6605	1.2355	1.1604	0.7748	0.2836	1.3003	0.8377	0.7868	1	0.2836	0.2836	0.6829	1.9905	0.2836	0.2836	0.2836	0.2836	0.2836	0.2836	1.8292	0.2836	7.6651	0.2836	45.4163	0.9334	20.2449	10.3132
1676	suberate (C8-DC)	Lipid	Fatty Acid, Dicarboxylate	15730	LC/MS Polar	100000016	2577.6	173.082	10457	505-48-6	C08278	HMDB0000893	1.0449	1.1327	1.7848	1.4986	0.6666	1.2758	1.427	0.818	0.9744	0.9405	0.7297	2.0322	2.5776	0.7452	1.0176	1.5964	1.6614	0.7906	0.9824	1.3112	0.4949	0.8842	0.6652	0.5185	1.0794	0.488	1.0195	0.6161	0.9691	1.0845	0.9793	1.3205	1.6341	0.4909	1.3993	1.7424	0.827
1448	succinate	Energy	TCA Cycle	1437	LC/MS Polar	252	3149	117.019	1110	110-15-6	C00042	HMDB0000254	0.7309	0.939	1.0567	1.1158	0.7964	1.6982	0.9684	0.9083	1.0478	1.0475	0.8439	0.9566	1.2585	1.0618	0.9362	1.1579	1.0257	0.8786	0.9743	1.0818	0.8426	1.0441	1.0722	0.8334	0.9579	1.3259	0.9536	1.0361	0.7985	2.3165	1.2263	1.5422	0.6899	0.9078	0.7592	0.9684	1.0838
476	succinoyltaurine	Amino Acid	Methionine, Cysteine, SAM and Taurine Metabolism	63678	LC/MS Polar	100021220	2572	224.023					0.7218	1.2316	1.0132	0.6927	0.9868	0.3964	0.685	0.5292	1.0844	0.7536	1.9109	0.89	1.0668	1.7787	0.2215	1.5422	0.8357	1.6545	0.5947	1.5318	1.3307	0.8737	0.9603	1.3071	1.3171	0.6757	0.7706	1.6065	1.2451	1.512	0.3598	0.89	1.661	0.6186	0.99	1.6602	1.18
1447	succinylcarnitine (C4-DC)	Energy	TCA Cycle	37058	LC/MS Pos Early	100001948	2291	262.128	71464481	256928-74-2		HMDB0061717	1.3782	1.0174	0.3012	0.9826	0.9165	0.1145	1.105	0.5442	1.2777	2.0395	0.1145	0.3459	1.8795	0.1145	2.6581	2.8531	0.1145	0.1145	0.3099	0.1145	0.1145	0.8209	2.7429	0.7863	0.979	1.3113	0.5553	0.1145	1.3912	0.177	0.6251	2.0498	0.1145	1.1841	0.9826	1.3145	0.1145
1325	sucrose	Carbohydrate	Disaccharides and Oligosaccharides	1519	LC/MS Neg	935	865	341.109	5988	57-50-1	C00089	HMDB0000258	1.1114	2.55	0.3592	2.3969	0.3096	2.6619	0.6924	0.6008	2.2884	1.0882	0.502	0.6875	1.4266	0.8055	0.2262	0.0709	0.6162	0.894	1.3686	1.8359	0.814	4.0138	4.3511	0.5567	5.6319	1	0.3047	1.4186	0.3752	1.3154	0.9297	1.2618	0.0709	0.4556	0.1487	1.1281	0.7081
5014	sulfate of piperine metabolite C16H19NO3 (2)*	Xenobiotics	Food Component/Plant	62295	LC/MS Neg	100020496	4112	352.086					0.5831	0.0939	0.867	5.6736	2.184	1.2516	0.6486	1.7693	4.437	1.0565	0.3161	1.4986	0.6245	1.1095	10.3059	0.5351	2.4622	0.1473	2.0079	0.7017	0.7914	0.0939	1.0532	0.5819	0.2178	1.3046	1.7084	0.0939	0.9468	0.3048	1.1095	0.3167	0.4332	1.4254	0.0939	5.9043	1.5616
5015	sulfate of piperine metabolite C16H19NO3 (3)*	Xenobiotics	Food Component/Plant	62296	LC/MS Neg	100020497	4200	352.086					0.6546	0.1091	0.9796	6.2782	2.1798	1.2128	0.5834	1.5959	5.4745	1.0856	0.2759	1.3149	0.5878	1	7.9019	0.54	2.9467	0.1091	1.9004	0.6762	0.5722	0.1091	0.8879	0.636	0.2318	1.2827	1.9149	0.1091	1.0603	0.2728	1.0856	0.3791	0.4444	1.1913	0.1091	4.2734	1.1224
6083	sulfate*	Xenobiotics	Chemical	46960	LC/MS Neg	100002528	616	96.9601	5152822	14808-79-8	C00059	HMDB01448	1.0043	0.8623	0.9087	0.9294	1.2536	0.662	1.1547	1.1497	1.2252	1.0571	0.581	1.0034	1.2272	0.7548	0.9966	0.8806	0.9674	1.1815	0.9114	0.9588	0.8949	1.0342	1.0307	1.1909	1.1831	1.1432	0.8878	1.1838	0.8513	0.7293	0.9729	1.0034	0.8739	1.0538	1.2694	1.3515	0.8903
5203	tartronate (hydroxymalonate)	Xenobiotics	Food Component/Plant	20693	LC/MS Neg	100000840	610	118.999	45	80-69-3	C02287	HMDB0035227	0.9963	1.3786	1.0287	1.3866	0.5814	0.0947	1.0834	1.3084	0.718	1.1087	0.8617	1.0557	1.0775	1.0391	1.0439	0.4473	1.3291	1.2468	1.2857	0.9911	0.9985	1.7766	0.5286	0.7806	0.8369	0.3585	1.0015	0.7312	0.9632	0.755	0.8529	0.4803	1.6352	0.4692	0.6016	1.0439	1.118
471	taurine	Amino Acid	Methionine, Cysteine, SAM and Taurine Metabolism	2125	LC/MS Pos Early	512	660	126.022	1123	107-35-7	C00245	HMDB0000251	1.0107	0.7989	1.1071	0.7804	1.1014	0.6389	0.7304	1.0656	1.1839	0.842	1.0715	1.0546	0.8798	1.6786	0.486	0.8361	1.7806	1.0339	1.3734	1.9002	1.4288	0.9394	0.9893	0.7997	0.8218	0.669	0.5905	1.158	0.5199	1.4345	1.4487	0.9688	1.807	0.7156	0.6699	1.0107	1.6692
3461	taurochenodeoxycholate	Lipid	Primary Bile Acid Metabolism	18494	LC/MS Neg	1629	5250	498.289	387316	6009-98-9	C05465	HMDB0000951	0.8732	1.0517	2.7723	2.3665	6.73	109.353	3.6398	0.4081	0.5862	3.2774	0.3778	2.0547	0.4571	0.4769	1.0337	0.6805	0.3274	3.7368	3.7279	0.5033	0.3303	3.3608	5.7219	0.3659	0.1438	7.3551	0.1757	0.9663	0.596	1.3156	8.1652	7.0408	0.2638	0.7441	1.0517	2.1657	0.1782
3539	taurochenodeoxycholic acid 3-sulfate	Lipid	Secondary Bile Acid Metabolism	62890	LC/MS Neg	100021093	4809	288.62	52931550			HMDB0002486	0.862	0.1381	2.4978	3.4911	8.8173	29.3512	1.2212	0.434	0.3635	1.0821	0.2677	0.7479	1.4344	0.1381	1.0222	3.0315	0.2716	1.33	2.3333	0.4283	0.2327	2.1678	3.8771	0.1381	0.228	2.6199	0.3266	0.2938	0.2969	0.9778	1.0108	1.0584	0.4753	5.4527	0.1381	0.1381	1.0606
3454	taurocholate	Lipid	Primary Bile Acid Metabolism	18497	LC/MS Neg	1648	5150	514.284	46783527;6675	145-42-6	C05122	HMDB0000036	0.2177	0.9029	1.0249	1	2.5825	58.789	1.2102	0.3052	0.6578	1.6406	0.1332	1.097	0.4397	0.2747	0.2506	0.4065	0.3103	1.1856	2.3356	0.1332	0.1332	1.5605	3.0052	0.1332	0.1332	4.1082	0.1332	0.1408	0.1721	1.3265	1.5711	6.0926	0.1332	0.852	0.3066	1.4483	0.2894
3534	taurocholenate sulfate*	Lipid	Secondary Bile Acid Metabolism	32807	LC/MS Neg	100001990	4750	279.614					0.6202	1.0246	1.3635	1.5934	6.7287	2.0968	0.3645	0.7541	0.8923	0.5177	1.2352	0.9754	0.6713	1.6833	0.9486	0.8028	1.4649	0.6419	0.7536	1.3027	1.4782	0.4778	1.2425	0.8742	1.3645	0.51	2.4125	2.1247	0.9298	1.3646	0.5065	0.4516	1.8382	1.4167	1.0675	0.9754	0.1965
3488	taurodeoxycholic acid 3-sulfate	Lipid	Secondary Bile Acid Metabolism	62889	LC/MS Neg	100006644	4850	288.62					0.9507	5.1546	4.9366	6.2601	3.1166	12.7242	1.2936	1.0493	0.5812	1.2954	0.5397	2.5803	0.9444	0.3453	0.4446	0.6635	4.7645	1.4188	2.0686	0.2346	0.913	0.484	4.1403	0.583	0.2346	2.988	0.4426	0.3865	0.3247	0.2346	2.1111	1.2936	0.2346	8.9862	0.2346	6.3976	0.87
3500	taurolithocholate 3-sulfate	Lipid	Secondary Bile Acid Metabolism	36850	LC/MS Neg	100001658	5027	280.622	440071	64936-83-0	C03642	HMDB0002580	0.6528	1.266	1.7567	1.3835	3.3381	7.1929	1.1322	1.0681	0.3907	1.1536	0.4653	1.1028	0.9449	0.3477	1.1601	0.4046	1.8132	0.9007	1.2988	0.761	0.6301	0.6025	5.4198	0.4808	0.3049	0.6495	1.0551	0.4088	1.2862	0.398	0.6524	0.3191	0.5084	3.6583	1.1322	2.2251	0.56
1694	tetradecadienedioate (C14:2-DC)*	Lipid	Fatty Acid, Dicarboxylate	62918	LC/MS Neg	100021100	3148	253.144	86018718				0.698	0.1713	2.5139	1.1565	0.3165	3.2035	0.7732	0.371	1.0971	1.4878	0.1713	0.1713	0.89	1.0729	1.3848	0.7364	1.265	0.6772	0.1955	0.7625	0.997	0.1713	0.5503	1.8448	1.8025	0.1713	1.003	0.1713	0.2086	5.4685	0.7141	4.5182	0.838	1.1861	1.3121	0.3124	0.89
1550	tetradecadienoate (14:2)*	Lipid	Long Chain Polyunsaturated Fatty Acid (n3 and n6)	62850	LC/MS Neg	100020343	5292	223.17	5312409	39039-37-7		HMDB0000560	0.7649	0.396	1.3302	0.7598	0.7048	1.3605	1.6035	0.2627	2.4371	1.2405	0.7773	0.4193	1.3131	1.0808	1.2094	1.0078	0.52	0.8108	0.4315	1.2034	1.5119	0.1813	0.3254	1.1821	0.8359	0.4835	1.0963	0.9922	1.296	1.1952	1.2605	2.9101	1.0808	0.2499	1.2902	0.5423	5.3617
1691	tetradecanedioate (C14)	Lipid	Fatty Acid, Dicarboxylate	35669	LC/MS Neg	100001613	3985	257.176	13185	821-38-5		HMDB0000872	0.7333	1.1602	2.1938	0.9988	0.4461	1.2869	1.7075	0.5625	1.0997	0.5297	1.0552	1.0842	0.7638	1.0012	0.4171	1.0937	1.0599	0.4028	0.5355	1.0438	0.5673	0.6202	0.9284	2.2594	2.2094	0.8679	1.0548	0.6884	0.4784	1.9216	1.0012	5.515	1.1085	0.7828	3.3488	1.3828	0.645
4589	theobromine	Xenobiotics	Xanthine Metabolism	18392	LC/MS Pos Early	100000445	1600	181.072	5429	83-67-0	C07480	HMDB0002825	0.4898	0.0577	0.0577	0.0577	0.4342	1.4862	1.4782	1.2121	1.8419	2.2786	1.0883	2.3948	0.0577	0.8939	1.3704	0.0577	1	0.6299	0.1737	0.271	0.2972	2.4235	3.2541	0.6133	0.3457	21.3915	0.2075	0.1809	0.6922	1.1514	0.6634	3.4179	0.7782	2.8462	1.0883	2.1665	0.3868
4590	theophylline	Xenobiotics	Xanthine Metabolism	18394	LC/MS Neg	100000437	2356.9	179.058	2153	58-55-9	C07130	HMDB0001889	0.1262	0.013	1.6568	0.3027	0.8216	2.4891	2.8393	0.2407	2.3051	2.1069	0.862	1.8044	1.1094	0.5864	2.4982	0.013	2.6909	0.83	0.8906	0.0368	0.5783	1.6496	2.1504	0.3582	0.0675	2.6289	0.4675	0.0765	1.8385	1.2041	1.6635	1.8575	1.3747	2.3885	1.8127	1.206	1.1094
6236	thioproline	Xenobiotics	Chemical	53231	LC/MS Pos Early	100009232	1250	134.027	93176	34592-47-4			1.4021	0.5659	0.3574	1.0116	0.9276	2.0221	1.6641	0.6464	2.8432	0.6922	1.3548	2.2899	0.5387	1.5394	0.6928	0.3737	0.9884	0.8694	0.4916	0.6897	1.5546	0.7389	3.0769	0.7309	1.1239	6.1468	1.6679	1.0522	2.3714	0.8084	1.315	1.8438	0.2802	0.9157	3.313	1.104	0.8389
4350	threonate	Cofactors and Vitamins	Ascorbate and Aldarate Metabolism	27738	LC/MS Polar	100001022	2384	135.03	5460407;151152	70753-61-6	C01620	HMDB0000943,HMDB0062620	0.7073	0.8622	0.888	1.2609	0.6111	0.2399	0.6612	1.0436	0.7695	0.9974	1.1559	1.0026	1.2173	1.0307	1.1675	1.1543	0.7587	1.1615	0.9868	0.9749	1.4619	1.8708	0.606	1.0083	0.9806	0.3789	1.0624	1.0493	0.8506	1.0859	0.8933	0.5185	1.2395	0.3674	1.24	0.9929	1.1413
17	threonine	Amino Acid	Glycine, Serine and Threonine Metabolism	1284	LC/MS Pos Early	564	1514	120.066	6288	72-19-5	C00188	HMDB0000167	0.9243	0.9317	1.0135	0.8885	1.6293	1.6269	1.0815	1.547	1.347	1.0689	0.8414	1.3721	0.6795	0.8369	1.2725	0.8202	1.1323	0.8243	1.0222	0.8091	0.9081	0.8046	1.0147	0.7757	1.0702	1.0275	0.7404	0.9865	1.0457	0.7929	1.9165	0.9246	1.3495	1.0689	1.0256	0.7715	1.209
5074	thymol sulfate	Xenobiotics	Food Component/Plant	36095	LC/MS Neg	100001757	4410	229.054	12456386	89-83-8	C09908	HMDB0062720	0.026	0.5952	0.2353	0.1588	0.2793	1	1.8321	3.3573	0.516	7.3896	0.1151	0.3425	0.5643	0.493	1.2674	11.9541	9.5551	14.6183	13.7985	18.4631	3.1034	0.1494	3.3142	3.8055	0.5952	0.4541	10.1526	0.4721	0.0293	1.1343	3.1322	0.026	6.6644	2.7832	0.1317	1.409	0.0311
245	thyroxine	Amino Acid	Tyrosine Metabolism	2761	LC/MS Neg	1094	4808	775.679	5819	51-48-9	C01829	HMDB0000248	0.7165	1	0.733	1.0303	1	0.9727	0.8488	0.7401	1.2593	0.8041	1.1967	0.9918	0.6976	1.0641	0.6303	1.1196	0.7187	0.686	0.5378	0.7769	1.0113	1.0334	1.2144	1.2597	1.4282	1.338	1.5208	0.8319	1.0834	1.4417	0.804	0.926	1.3514	0.9727	0.9223	0.9731	0.9197
400	tiglyl carnitine (C5)	Amino Acid	Leucine, Isoleucine and Valine Metabolism	35428	LC/MS Pos Early	100001597	2962	244.154	22833596	64191-86-2		HMDB0002366	0.9307	1.2051	1.8118	1.5773	1.581	0.8937	1.9217	0.8551	1.9302	1.5648	1.0094	0.8939	3.0933	0.7438	1.065	0.7518	1.5779	0.6249	0.9906	0.8164	0.8145	1.3023	1.2083	1.415	0.442	0.8372	0.7206	0.9292	1.0903	0.5041	1.8789	1.7724	0.8445	1.6543	0.6655	2.1695	0.7159
1811	trans-2-hexenoylglycine	Lipid	Fatty Acid Metabolism (Acyl Glycine)	61798	LC/MS Neg	100019884	2707	170.082					0.4568	0.5733	1.1303	0.77	0.5539	0.1925	0.1925	0.1925	1.0305	0.5913	1.4171	0.1925	0.9894	0.4931	0.5103	1.1338	0.7079	1	0.1925	2.8135	1.1588	0.1925	0.1925	2.0989	1.3406	0.1925	1.1975	0.8471	0.1925	1.0317	0.1925	0.6748	0.6715	0.4815	1.2462	0.3372	0.9049
5148	trans-3,4-methyleneheptanoate	Xenobiotics	Food Component/Plant	53026	LC/MS Neg	100006651	3807	141.092					4.6223	1.414	2.7893	2.4169	0.2911	0.815	0.8745	0.505	0.8191	2.0563	2.973	0.2911	0.4006	1.3122	0.9166	2.4434	1.0834	0.3343	0.6128	1.6246	2.2728	0.2911	1.2908	0.4534	0.6572	1.6984	2.2284	0.5898	0.325	0.3036	0.2911	0.2911	2.2154	3.9107	0.2911	0.2911	0.9166
513	hydroxyproline	Amino Acid	Urea cycle; Arginine and Proline Metabolism	32306	LC/MS Pos Early	1001	1064	132.065	5810	51-35-4	C01157	HMDB0000725	0.8362	0.831	1.0888	0.8087	2.7618	0.7423	0.7906	1.0756	1.3478	1.1271	0.5576	1.1498	1.1465	0.5682	0.8181	1.4442	0.6973	2.8316	1.0545	0.7132	1.7323	0.7656	0.7012	0.5475	1.8048	1.1218	2.6797	0.9455	0.719	1.0588	1.5407	0.9162	0.4698	1.1341	0.9414	0.6186	0.5924
78	trans-urocanate	Amino Acid	Histidine Metabolism	607	LC/MS Pos Early	537	2285	139.05	736715	104-98-3	C00785	HMDB0000301	1.8169	1.0022	1.1616	1.191	1.1547	1.1849	0.9994	0.9146	1.6667	1.1702	0.8778	1.3436	1.4538	0.5939	0.7884	1.0649	0.9823	0.5693	1.5084	0.9102	0.5225	1.1255	1.0017	0.8204	0.4744	1.0006	0.4912	0.8163	0.5242	0.8773	0.7727	1.2264	0.4948	1.1616	1.2964	1.1221	0.8273
1690	tridecenedioate (C13:1-DC)*	Lipid	Fatty Acid, Dicarboxylate	62919	LC/MS Neg	100002199	3051	241.144					0.9371	0.8401	3.0003	1.1959	0.7553	0.8562	0.9653	0.4985	1.9856	2.5016	0.8337	1.0347	1.5019	0.8068	0.6025	1.1223	1.7675	0.5416	0.556	1.0827	0.8192	0.5588	1.1911	1.5339	3.0352	1.1832	2.026	0.835	0.6797	1.7419	0.4084	1.1073	1.0637	0.997	2.2035	1.4529	0.5122
4320	trigonelline (N'-methylnicotinate)	Cofactors and Vitamins	Nicotinate and Nicotinamide Metabolism	32401	LC/MS Pos Early	100001092	1388	138.055	5570	535-83-1	C01004	HMDB0000875	3.806	1.4222	5.0733	0.8533	7.5323	0.5808	4.3154	0.7681	3.015	7.52	0.4161	1.05	0.6822	0.4496	2.6494	0.8859	2.4423	0.7692	2.5966	0.1177	0.3758	6.3865	7.8663	0.1383	0.0505	6.4889	0.626	0.4063	0.95	1.0712	1.7615	1.4234	0.6138	2.2029	0.4798	2.4076	0.3756
2243	trimethylamine N-oxide	Lipid	Phospholipid Metabolism	40406	LC/MS Pos Early	100003397	2100	76.0757	1145	1184-78-7	C01104	HMDB0000925	1.5496	1.2407	0.9875	0.9863	4.713	1.2838	0.8146	4.3925	5.8154	1.2566	0.4573	0.6961	2.8271	0.6208	1.8284	4.0553	1.0024	0.6793	0.9976	0.5345	0.5295	0.7334	2.4455	0.4637	0.5776	2.2414	1.0732	0.6322	1.3543	0.505	1.4192	1.2566	0.576	2.5869	1.0849	1.8808	1.4234
254	tryptophan	Amino Acid	Tryptophan Metabolism	54	LC/MS Pos Early	565	2986	205.097	6305	73-22-3	C00078	HMDB0000929	0.9687	1.1658	0.9844	1.3597	0.9119	1.2223	1.2026	1.241	1.0117	1.1721	0.8401	1.2183	1.1082	0.8976	1.1682	0.4772	1.3678	0.9422	1.325	0.7582	1.1271	0.9494	1.1327	0.7868	0.5949	1.2147	0.627	0.8986	0.9883	0.5091	1.261	1.2238	1.0556	1.0155	0.9643	1.1658	0.9712
264	tryptophan betaine	Amino Acid	Tryptophan Metabolism	37097	LC/MS Pos Early	100001743	2673	247.144	442106	20671-76-5	C09213	HMDB0061115	0.4038	3.6051	0.0691	0.1175	4.6441	0.8176	0.7749	1.1552	8.4825	1.2487	1	0.4017	1.2049	2.5215	1.9994	0.2358	1.5054	1.3687	2.4688	0.0104	0.0104	0.9093	0.8075	0.5217	0.383	0.4273	1.3132	0.2171	1.1108	3.1124	0.7535	0.0845	14.718	6.0032	1.658	1.8207	0.1092
226	tyramine O-sulfate	Amino Acid	Tyrosine Metabolism	48408	LC/MS Neg	100006092	1565	216.034	153005	30223-92-8		HMDB0006409	9.396	3.502	0.5632	0.5986	1.1329	2.5647	1.3051	4.3192	0.8507	0.6267	0.167	0.8433	1.0362	0.167	1.1357	1	0.4795	0.167	4.1569	0.5229	0.167	0.5894	0.167	0.167	0.167	3.4101	0.167	0.167	0.5203	0.7562	1.0362	0.8129	0.167	1.3261	0.3264	1.1783	0.1715
162	tyrosine	Amino Acid	Tyrosine Metabolism	1299	LC/MS Pos Early	815	2430	182.081	6057	60-18-4	C00082	HMDB0000158	0.8971	0.7675	1.2777	1.3059	1.0736	1.6597	1.6519	1.3603	1.0307	0.9386	0.9177	1.433	1.0086	0.9437	0.9089	0.6699	1.1264	0.956	1.5094	1.0977	0.9807	0.8412	0.9914	0.8194	0.9075	1.0885	0.7694	1.2292	1.0848	0.7774	0.9551	0.9769	0.9688	0.8998	0.9474	0.7987	1.1554
5116	umbelliferone sulfate	Xenobiotics	Food Component/Plant	48674	LC/MS Neg	100006282	2440	240.981	129659	69526-88-1		HMDB0240565	0.8388	12.2854	0.4669	9.2702	0.6829	0.1784	0.8041	0.4707	0.1784	0.1784	0.1784	0.1784	0.7193	0.1784	2.8397	1.2388	0.1784	0.1784	0.1784	0.4984	1.4959	1.7748	0.1784	0.1784	0.1784	1.1612	0.8051	1.4154	0.1784	0.1784	4.6601	0.2023	0.1784	0.1784	0.1784	1.0604	0.2881
1683	undecanedioate (C11-DC)	Lipid	Fatty Acid, Dicarboxylate	42395	LC/MS Neg	100001617	2440	215.129	15816	1852-04-6		HMDB0000888	1.9586	1.2359	1.6298	1.6446	0.7325	1.4579	1.2288	0.9927	0.9397	0.6989	0.9268	1.3601	1.3097	0.798	1.0903	1.8414	1.3996	0.7122	0.7755	1.0073	0.8082	0.8468	0.9293	0.9209	1.374	0.8941	0.7862	0.8737	1.2506	1.0534	0.9717	1.4518	1.4399	1.2319	1.0456	1.0429	0.8019
1881	undecenoylcarnitine (C11:1)	Lipid	Fatty Acid Metabolism (Acyl Carnitine, Monounsaturated)	63613	LC/MS Pos Late	100021131	1069	328.248					1.1851	1.2956	1.6933	1.314	1.1744	0.9987	1.7509	1.012	1.78	1.3992	0.4295	0.8745	2.231	0.488	0.5281	0.5501	1.5863	0.421	0.9037	0.6269	0.3729	0.77	1.435	0.4259	0.6918	0.9817	0.5197	1.1222	1.0013	1.7941	0.9097	1.6824	1.8654	1.4337	0.4488	2.9612	1.178
4129	urate	Nucleotide	Purine Metabolism, (Hypo)Xanthine/Inosine containing	1604	LC/MS Neg	1134	757.1	167.021	1175	69-93-2;120K5305	C00366	HMDB0000289	0.3435	0.6862	0.3858	0.8098	0.5717	1.4077	1.6037	0.9176	1.4979	0.9907	1.146	1.0725	1.1651	1.1388	0.429	0.7157	1.0215	1.1171	0.4565	0.423	1.0093	0.9296	1.1044	1.2674	1.109	1.3158	0.846	0.3716	1.1476	0.9228	1.2054	1.2328	0.6211	1.0199	0.8474	1.2468	0.8215
485	urea	Amino Acid	Urea cycle; Arginine and Proline Metabolism	1670	LC/MS Pos Early	533	700	121.072	1176	57-13-6	C00086	HMDB0000294	1.3729	1.2247	1.1285	1.5602	1.8776	0.3448	1.106	1.1348	1.3528	1.1293	1.1554	0.9236	1.7195	0.7462	0.3907	0.9768	1.28	0.8123	0.7137	1.1235	0.6139	0.8959	1.2162	0.8607	0.8141	1.0232	0.6711	0.7184	0.8342	0.5846	1.5921	0.7814	1.7826	1.0812	0.8783	2.0083	0.7739
4217	uridine	Nucleotide	Pyrimidine Metabolism, Uracil containing	606	LC/MS Neg	535	1457.6	243.062	6029	58-96-8	C00299	HMDB0000296	0.8579	1.0535	1.2962	1.2121	1.1647	0.6644	0.842	0.6903	1.1684	0.9931	1.2144	1.1025	1.0985	1.2526	0.9923	1.244	1.1621	1.0069	0.8646	0.8668	1.3576	1.0995	0.6089	0.942	0.8077	0.8705	0.7669	1.3831	0.9463	0.8786	0.8526	0.5455	1.4865	0.8853	0.9766	0.8769	1.1362
3502	ursodeoxycholate	Lipid	Secondary Bile Acid Metabolism	1605	LC/MS Neg	1135	5055	391.285	31401	128-13-2	C07880	HMDB0000946	3.8312	0.1014	2.4493	0.5597	0.4837	5.33	7.7936	0.1724	2.3273	0.8294	0.2127	0.5204	0.1014	0.1014	1.9685	0.3707	0.8396	0.1014	1	0.1014	0.1014	3.4584	1.332	0.1014	0.1014	6.4198	0.1014	0.1014	0.1014	0.5703	0.5597	4.0092	0.1014	0.5275	0.1014	4.9685	0.1014
416	valine	Amino Acid	Leucine, Isoleucine and Valine Metabolism	1649	LC/MS Pos Early	566	2479	118.086	6287	72-18-4	C00183	HMDB0000883	1.0343	0.952	1.1279	1.1153	1.1056	0.8317	1.289	1.3471	1.1244	1.0211	0.9789	1.2314	1.0904	0.9241	0.8797	0.8868	1.1153	0.8851	0.9676	0.8115	1.1813	0.808	0.8497	1.0347	0.8125	1.3439	0.6711	1.1159	0.9505	0.7648	1.5009	0.9455	1.0901	1.0904	0.8524	0.955	0.8971
1034	valylglycine	Peptide	Dipeptide	40475	LC/MS Neg	100003641	1506	173.093	136487	686-43-1		HMDB0029127	0.8847	0.7598	0.5245	1.0002	0.9852	0.7025	0.6272	0.3734	2.0779	1.0531	0.8423	2.0762	1.5697	1.4998	1.4677	0.6063	3.4031	1.0053	0.9993	0.9875	2.2115	1.1997	1.1141	0.5424	0.3734	0.733	0.9165	1.4921	1.4972	0.9998	0.7341	1.016	1.2626	0.9668	0.3734	1.2697	1.0941
201	vanillactate	Amino Acid	Tyrosine Metabolism	54910	LC/MS Neg	100006129	1625	211.061	160637	2475-56-1		HMDB0000913	0.973	1.1201	0.8598	0.8051	0.5024	1.2162	1.1619	1.9405	1.1668	1.1087	0.7596	0.4662	1.1198	0.4662	0.6541	0.651	1.027	0.6309	1.2794	0.6361	0.7066	1.1478	1.6566	1.0512	0.4662	0.5676	0.9704	0.4662	0.7773	1.0897	1.0494	1.4882	0.8189	1.1373	0.4662	1.8756	1.4455
202	vanillylmandelate (VMA)	Amino Acid	Tyrosine Metabolism	1567	LC/MS Neg	1111	941	197.046	1245	55-10-7	C05584	HMDB0000291	0.779	1.9789	0.9386	0.8171	0.7122	1	0.3443	1.352	1.5246	1.3424	0.7422	0.6596	0.3443	0.3443	1.0401	1.1104	1.3618	0.7462	0.4369	1.32	0.3443	1.4223	1.391	0.5831	0.6919	0.3443	1.231	0.3443	1.2929	0.8275	1.4032	0.8889	0.6598	0.7937	0.7281	1.7038	0.9621
4119	xanthine	Nucleotide	Purine Metabolism, (Hypo)Xanthine/Inosine containing	3147	LC/MS Polar	1004	2023	151.026	1188	69-89-6	C00385	HMDB0000292	1.4186	1.0419	1.7609	1.3682	0.9528	1.4204	0.6752	0.7127	1.0581	0.792	0.8813	0.7618	1.1343	1.041	0.8021	2.3023	1.5706	0.9929	0.6046	1.2545	0.8135	1.0071	0.6386	0.923	0.6289	1.0786	0.6336	1.2545	1.2241	0.6302	0.8247	0.7183	1.041	3.6048	2.1965	0.8591	0.8999
278	xanthurenate	Amino Acid	Tryptophan Metabolism	15679	LC/MS Pos Early	100000015	2236	206.045	5699	59-007	C02470	HMDB0000881	0.182	0.6667	0.4728	1.522	1.733	0.182	2.5708	1.2652	1.8137	1.5209	0.603	1.9095	1.1081	0.3931	1.5344	0.182	1.1804	0.377	0.5979	0.2992	0.182	0.8539	0.7943	1	0.2947	1.1911	0.2021	0.182	1.3609	0.182	3.0827	1.7851	0.182	0.6045	0.3444	3.8098	0.182
1073	XHWESASXXR*	Peptide	Polypeptide	31538	LC/MS Pos Late	100001326	790	606.33					0.0762	1	0.0762	0.6105	0.9578	0.0762	3.2447	0.0762	0.4164	1.2997	0.1801	5.6233	0.0762	0.0762	0.0762	4.6935	0.0762	0.0762	0.0762	0.0762	0.7109	0.6637	1.1539	0.0762	2.4397	0.4875	0.6623	1.7764	3.0991	0.0762	1.1764	0.1286	0.1512	0.4456	0.1126	0.1713	0.0762
1890	ximenoylcarnitine (C26:1)*	Lipid	Fatty Acid Metabolism (Acyl Carnitine, Monounsaturated)	57517	LC/MS Pos Late	100015836	1607	538.483					1.1616	1.2132	1.2711	1.0969	0.2839	1.8883	1.0103	1.2983	0.834	0.9897	1.11	1.1418	0.9529	0.8927	0.7914	0.8542	1.5055	0.5322	1.7528	0.8302	0.8132	0.7802	1.2958	0.6935	0.6207	0.9176	1.0667	0.9222	1.0141	1.3383	0.8759	2.0479	1.2566	1.4214	1.0424	1.3021	1.4621
1267	xylose	Carbohydrate	Pentose Metabolism	15581	LC/MS Polar	826	1727	195.051	135191	609-06-3	C00181	HMDB0000098	0.1732	0.1732	2.0267	0.8107	0.1732	0.863	0.9774	1.261	0.7276	1.226	0.9544	0.1732	1.0566	0.1732	1.0226	0.1732	0.1732	1.6433	0.1732	0.1732	0.6622	13.033	0.6777	0.9751	0.1732	0.3963	1.876	1.4316	0.1732	2.677	1.1793	3.9812	0.7577	0.1732	1.1679	1.7677	0.863
[truncated: 47 more columns]

## Sheet: Lipidomics_per patient data
						SAMPLE NAME	LARC-00189	LARC-00190	LARC-00191	LARC-00192	LARC-00193	LARC-00194	LARC-00195	LARC-00196	LARC-00197	LARC-00198	LARC-00199	LARC-00200	LARC-00201	LARC-00202	LARC-00203	LARC-00204	LARC-00205	LARC-00206	LARC-00207	LARC-00208	LARC-00209	LARC-00210	LARC-00211	LARC-00212	LARC-00213	LARC-00214	LARC-00215	LARC-00216	LARC-00217	LARC-00218	LARC-00219	LARC-00220	LARC-00221	LARC-00222	LARC-00223	LARC-00224	LARC-00225	LARC-00226	LARC-00227	LARC-00228	LARC-00229	LARC-00230	LARC-00231
PATHWAY SORTORDER	BIOCHEMICAL	SUPER PATHWAY	SUB PATHWAY	COMP ID	PLATFORM	Group CHEMICAL ID	UGT_Control_12	UGT_Control_12	UGT_Control_12	UGT_Control_12	UGT_Control_12	UGT_Control_12	UGT_Control_12	UGT_Control_12	UGT_Control_12	UGT_Control_12	UGT_Control_12	UGT_Control_12	UGT_Control_12	UGT_Control_12	UGT_Control_12	UGT2B28_12	UGT2B28_12	UGT2B28_12	UGT2B28_12	UGT2B28_12	UGT2B28_12	UGT2B28_12	UGT2B28_12	UGT2B28_12	UGT2B28_12	UGT2B28_12	UGT2B28_12	UGT2B28_12	UGT2B28_12	UGT2B28_12	UGT_Control_12	UGT_Control_12	UGT_Control_12	UGT_Control_12	UGT_Control_12	UGT_Control_12	UGT_Control_12	UGT_Control_12	UGT2B28_12	UGT2B28_12	UGT2B28_12	UGT2B28_12	UGT2B17_12
8897	CE(12:0)	Cholesterol Ester	CE Ester	54493	DMS-MS	100010641	2.2714	2.8743	2.8491	1.7557	0.7779	1.465	1.9086	2.7295	2.2159	2.8848	2.1626	3.4067	3.2214	1.623	2.9117	4.5986	2.7049	1.2235	1.8213	4.5313	2.5671	2.7747	1.9703	2.0258	2.933	1.111	2.4381	2.0513	2.3695	1.1259	2.5921	1.9751	3.4515	0.5473	2.4865	4.3969	1.8068	2.6626	2.5703	2.3287	2.5875	2.3911	3.4823
8898	CE(14:0)	Cholesterol Ester	CE Ester	53452	DMS-MS	100009600	16.4507	15.6036	30.3007	21.432	7.8581	28.5314	35.3403	24.0552	30.1079	37.8533	15.0071	43.3956	33.8153	21.056	31.5786	29.7705	41.3565	17.587	31.8585	35.566	16.2975	19.5954	13.9247	11.1548	28.107	15.7194	26.9246	20.7507	25.7826	20.6989	29.4237	48.4057	31.5399	9.8961	28.5314	50.47	24.6543	33.9199	38.3335	21.5433	47.8895	21.7833	33.3648
8899	CE(14:1)	Cholesterol Ester	CE Ester	53453	DMS-MS	100009601	3.0485	2.5683	4.7365	3.0708	1.2256	4.2686	4.1427	2.8091	2.9991	3.7373	1.8164	6.2429	4.3361	1.9585	4.5669	3.3121	4.8178	1.677	3.4666	4.1263	2.4697	3.2641	2.162	1.4985	2.9811	1.3871	2.9268	2.4441	3.1499	2.1528	3.2162	4.5223	4.1002	0.7285	2.9134	5.9226	2.1177	3.4533	4.4158	2.5657	4.7369	3.675	3.9926
8900	CE(15:0)	Cholesterol Ester	CE Ester	53454	DMS-MS	100009602	8.1371	6.7355	13.693	8.0688	3.2868	5.9195	7.9486	12.4138	9.014	9.5842	5.8471	12.1831	10.9056	6.1095	7.9463	10.2067	12.7916	4.0481	8.3229	13.0657	6.1552	9.0398	6.9648	4.5608	11.9681	5.9833	10.716	6.8169	9.3159	4.4519	5.8569	5.2568	10.6394	2.7886	9.9319	16.3547	7.404	8.9941	8.4512	8.2519	6.5717	5.1524	10.6111
8901	CE(16:0)	Cholesterol Ester	CE Ester	54315	DMS-MS	100010463	254.608	274.178	352.466	282.529	169.74	301.027	378.367	352.972	268.941	391.446	282.835	402.102	347.202	274.273	430.522	396.949	358.777	272.573	338.363	494.393	272.651	303.683	229.055	241.233	288.008	187.952	379.623	272.825	313.599	285.148	354.478	444.088	375.969	167.413	301.027	504.637	298.157	400.451	463.816	318.984	356.507	375.637	361.96
8902	CE(16:1)	Cholesterol Ester	CE Ester	54316	DMS-MS	100010464	49.0202	42.8952	117.91	95.6651	40.5026	316.948	202.255	57.2614	69.1066	160.974	48.0237	150.405	101.652	108.46	169.653	83.3009	136.214	77.0161	98.7932	155.442	56.9985	63.4008	55.5555	46.9692	78.5695	49.0369	97.0431	75.4099	63.6159	171.947	141.741	270.564	106.067	44.4418	92.6888	164.783	102.445	107.894	223.192	74.4886	178.475	235.581	108.88
8903	CE(17:0)	Cholesterol Ester	CE Ester	54122	DMS-MS	100010270	7.92	6.6231	12.017	7.5002	4.752	9.72	10.5787	12.162	8.582	10.5932	5.4147	13.2352	11.6021	6.7055	9.7671	12.2293	13.4221	4.8606	7.4686	13.6042	6.6794	9.6832	7.198	5.8389	11.4959	5.8566	11.2217	6.3443	9.0909	6.126	10.8084	12.3195	12.1692	4.6016	9.5088	19.8914	9.72	10.8204	13.1509	9.2135	8.8986	8.5816	10.6082
8904	CE(18:0)	Cholesterol Ester	CE Ester	54123	DMS-MS	100010271	34.0805	27.4927	42.2664	32.4724	29.5088	32.5396	45.2902	46.6154	33.2454	41.5168	27.6742	51.9314	43.8123	32.8439	44.9581	53.4486	40.4091	30.0723	34.4007	55.5498	31.1235	43.2615	25.358	25.9562	36.585	24.9335	46.135	30.6972	36.3598	31.9544	36.8554	49.7511	44.4258	21.4704	33.5377	68.0914	34.0935	42.5297	62.5755	34.4817	34.7609	50.469	40.9563
8905	CE(18:1)	Cholesterol Ester	CE Ester	54494	DMS-MS	100010642	305.277	297.647	409.175	360.531	306.666	381.071	490.873	422.695	343.136	516.023	334.76	474.594	376.609	359.086	515.878	443.147	422.914	355.427	468.023	502.288	311.661	397.534	326.812	285.047	339.853	262.442	458.02	337.888	392.21	440.066	390.305	592.691	415.58	278.314	334.718	553.204	376.609	390.339	614.22	331.428	338.104	517.038	379.363
8906	CE(18:2)	Cholesterol Ester	CE Ester	53968	DMS-MS	100010116	487.764	373.288	528.448	547.149	380.611	319.744	568.338	472.322	444.101	545.299	503.834	563.112	444.75	392.716	582.646	523.612	505.854	518.423	686.299	560.839	426.839	478.042	409.633	368.474	416.645	358.792	523.968	480.766	492.171	469.462	490.061	871.356	581.295	390.64	440.639	742.677	517.679	558.771	767	513.616	626.538	481.246	562.449
8907	CE(18:3)	Cholesterol Ester	CE Ester	53969	DMS-MS	100010117	33.4285	33.3012	51.842	38.7209	26.801	26.899	42.7808	28.4031	39.5998	45.2233	35.8379	56.5097	40.8159	36.1605	53.6148	46.4427	46.2776	41.3636	54.0065	48.6763	29.6185	36.2743	22.1276	23.793	29.0295	24.1796	47.6179	33.7314	36.7717	35.9277	36.0876	51.0037	57.5258	17.5	38.7209	63.6629	33.1616	42.722	56.9325	37.6236	49.7996	37.1952	52.2275
8908	CE(18:4)	Cholesterol Ester	CE Ester	53623	DMS-MS	100009771	1.4147	1.3321	2.0813	1.3015	0.7331	0.9293	1.3248	1.281	1.2364	1.8735	1.1042	2.2145	1.7936	1.4863	2.1288	1.5853	1.6458	1.0144	1.727	2.1533	1.3069	1.5177	0.8678	0.8629	1.2244	0.7005	1.606	1.1785	1.4686	1.1064	1.6733	2.5846	1.9976	0.5693	1.137	2.39	1.1806	1.8107	2.2141	1.0507	1.9177	1.6787	1.9248
8909	CE(20:0)	Cholesterol Ester	CE Ester	54317	DMS-MS	100010465	563.698	676.343	865.835	876.808	374.402	602.063	724.478	518.642	695.939	876.032	562.072	969.227	762.125	394.618	958.538	711.983	635.26	632.028	832.919	717.379	509.938	625.272	588.038	410.559	429.141	352.58	528.484	401.939	554.318	381.145	567.36	545.455	1082.86	308.802	804.063	1331.48	548.464	890.6	846.025	805.472	774.761	574.421	1063.27
8910	CE(20:1)	Cholesterol Ester	CE Ester	54318	DMS-MS	100010466	179.946	91.6512	271.666	103.183	54.5765	78.9093	71.2044	72.3766	79.5945	69.6401	51.4212	120.733	103.697	49.9734	138.483	90.088	149.326	46.8493	86.3193	114.157	54.7457	98.577	44.6323	34.7904	45.963	32.4928	55.4309	95.0832	68.4335	58.7453	70.1088	63.8864	158.162	27.4094	74.3126	179.207	61.4412	108.552	120.902	78.5689	125.535	75.8597	117.197
8911	CE(20:2)	Cholesterol Ester	CE Ester	53624	DMS-MS	100009772	7.4201	7.9259	14.783	7.3663	4.3269	7.1483	6.5995	6.9873	6.777	7.4476	5.0237	11.0459	9.5367	5.27	10.7357	9.5442	10.0658	4.7972	7.1596	10.2437	6.6897	8.9147	5.4606	5.4839	8.2055	3.8593	7.3486	6.8598	8.6591	6.0988	8.8781	7.3663	11.4834	2.3202	7.9271	12.484	5.3896	8.7831	9.6412	7.2276	8.6441	8.2565	10.1248
8912	CE(20:3)	Cholesterol Ester	CE Ester	54319	DMS-MS	100010467	9.7559	5.3015	8.7239	8.0363	7.0481	4.8077	12.8522	6.753	6.7722	9.8324	8.6458	13.1141	8.5335	11.8952	8.9224	10.9356	10.8754	11.1147	9.874	15.4512	8.1502	7.9699	6.3283	6.3477	9.1403	6.4997	22.635	13.9039	9.4297	13.0255	10.563	19.0073	9.846	5.7006	8.6458	19.4528	11.3578	13.8771	18.1059	8.4097	10.8041	15.748	11.4728
8913	CE(20:4)	Cholesterol Ester	CE Ester	54495	DMS-MS	100010643	63.0576	30.9007	34.6313	23.9671	30.8754	10.6504	49.1606	61.0127	29.7144	58.8224	53.3383	34.9233	29.189	58.0665	45.0633	55.9266	44.6169	52.239	46.3295	65.5799	37.053	41.5822	33.746	36.2393	43.4476	34.0561	88.27	67.2743	46.4113	49.1352	55.0466	86.7713	30.9266	44.3582	26.4421	59.1685	52.5901	42.3484	51.2388	33.0278	22.7471	49.0308	39.1541
8914	CE(20:5)	Cholesterol Ester	CE Ester	53795	DMS-MS	100009943	6.2616	5.0217	5.3471	1.6334	3.3252	1.7772	6.451	24.1621	4.8685	12.4065	7.7537	5.333	3.1557	10.6667	5.0736	6.7976	7.7566	4.6307	7.2813	11.2977	6.1423	6.7928	5.5655	8.0675	11.4103	4.9841	13.5939	7.3885	5.6171	6.7236	10.2171	12.4715	3.4491	3.9238	2.3014	8.3395	7.7553	5.333	9.5432	4.7883	3.3219	4.0439	6.6367
8915	CE(22:0)	Cholesterol Ester	CE Ester	53625	DMS-MS	100009773	6.8435	7.9854	12.0094	7.1627	3.2578	5.8991	6.4004	6.9913	6.1188	8.1982	4.9327	11.6505	10.0339	4.7755	10.3347	9.4854	9.3565	4.5329	5.8819	11.2932	6.1138	7.1129	4.8715	4.3568	5.94	2.803	7.2018	5.5315	7.6514	4.0308	7.591	6.9913	11.9641	1.7997	8.0494	15.4296	4.6901	9.4774	10.8586	6.99	6.9598	8.1143	11.4538
8916	CE(22:1)	Cholesterol Ester	CE Ester	53796	DMS-MS	100009944	8.4479	10.4364	11.5547	12.7614	7.3763	9.3056	13.0645	5.7113	10.1047	13.9832	6.809	19.2077	13.1713	10.4117	12.601	12.763	9.6121	11.1	11.0889	15.6979	7.2484	8.0394	7.8321	5.3478	6.6437	6.534	10.5826	8.1451	7.4023	8.4176	7.9651	13.99	13.4123	5.4462	11.0809	19.3356	7.759	18.032	17.727	8.453	12.0267	16.4534	12.5514
8917	CE(22:2)	Cholesterol Ester	CE Ester	53269	DMS-MS	100009417	40.9425	51.0877	36.3957	34.6227	31.5278	27.5775	47.528	34.6993	31.5189	70.9136	32.216	43.1234	38.8178	46.1437	65.89	61.4826	27.7335	43.5877	51.8508	60.7062	28.4956	33.1738	33.4822	24.4517	26.6291	34.5147	36.2155	32.0606	31.7713	30.1728	36.8423	78.7447	38.8178	48.8744	30.4674	54.4097	31.8229	62.9478	64.4363	26.8725	40.5372	55.3834	35.7043
8918	CE(22:4)	Cholesterol Ester	CE Ester	54124	DMS-MS	100010272	1.7617	2.2507	2.284	1.2728	0.8428	1.1293	1.4747	2.1568	1.3968	2.4265	1.1569	2.0838	2.0749	1.4178	2.7165	2.2139	1.543	1.156	1.5381	2.9601	1.4281	2.0024	1.2957	1.1394	1.5951	0.9566	1.6249	1.3167	1.3253	1.0845	1.7139	2.205	2.3418	0.9677	1.4006	2.6278	1.3551	2.2377	2.7379	1.5993	1.4128	2.1233	2.0631
8919	CE(22:5)	Cholesterol Ester	CE Ester	53797	DMS-MS	100009945	7.1748	9.9796	13.8089	7.2276	3.4527	5.5891	5.4364	10.1451	6.0678	8.0182	7.33	11.3122	11.8557	4.2968	12.1448	9.0822	10.0306	3.6196	4.8869	10.7668	7.5389	10.1822	6.7492	6.9701	8.4651	3.73	7.4347	6.0817	8.2972	3.7664	8.6632	6.167	11.4533	2.823	7.2052	10.6245	5.0621	7.5811	7.4559	7.1907	5.371	5.3059	10.2917
8920	CE(22:6)	Cholesterol Ester	CE Ester	53970	DMS-MS	100010118	65.5485	56.4184	109.051	61.2011	23.3178	41.1024	34.7289	48.1522	48.7471	36.8367	39.1609	73.436	68.7136	27.0197	88.0805	48.0526	69.1676	22.2635	38.7714	65.553	43.284	57.1619	35.1884	28.5939	33.6041	19.6811	41.5493	44.8693	46.3488	26.6563	44.5943	30.6889	94.527	15.0548	48.7471	103.709	38.2954	59.1373	50.3871	51.8651	54.4719	31.0737	81.2475
8921	CE(24:0)	Cholesterol Ester	CE Ester	54125	DMS-MS	100010273	43.9601	69.6926	44.7871	41.6504	22.627	36.3903	49.9894	40.4722	40.5552	93.9877	28.3561	63.0237	54.9889	43.3824	81.6831	68.3317	33.1908	49.5072	46.5825	75.3933	36.1284	45.8108	40.8704	25.4241	36.4526	27.6023	45.2419	30.7849	32.9227	24.4374	50.3235	71.0112	61.6886	33.7031	43.9601	95.1846	36.0548	88.4726	72.6779	43.2593	36.4163	76.5978	64.7541
8922	CE(24:1)	Cholesterol Ester	CE Ester	54126	DMS-MS	100010274	11.0058	15.4364	12.8559	6.4096	4.8384	7.129	9.3629	14.996	7.9363	21.6327	7.2335	12.4717	10.8611	10.3206	15.6315	13.8465	9.3011	6.6551	9.9246	18.6284	8.5273	11.3864	9.0556	7.1629	11.3095	6.0707	10.1153	7.6948	7.6578	5.9066	11.459	14.313	10.8611	5.3193	6.7816	17.5731	7.5954	15.4475	17.9658	7.7588	8.0869	11.2002	13.1083
8923	CER(14:0)	Ceramide	Ceramide	54496	DMS-MS	100010644	0.011	0.0104	0.0183	0.0128	0.0092	0.0128	0.0168	0.0161	0.0183	0.0145	0.0096	0.0176	0.0155	0.0107	0.0087	0.0198	0.0132	0.01	0.0185	0.0136	0.0061	0.0108	0.0107	0.0073	0.0111	0.007	0.0152	0.0085	0.0178	0.012	0.0096	0.0179	0.014	0.0094	0.0108	0.0198	0.0134	0.0162	0.0173	0.0128	0.0171	0.0083	0.0171
8924	CER(16:0)	Ceramide	Ceramide	53971	DMS-MS	100010119	0.3343	0.2264	0.4072	0.3009	0.2207	0.3187	0.3879	0.3223	0.3182	0.3568	0.2984	0.3265	0.4253	0.3425	0.2883	0.3614	0.3079	0.2726	0.5242	0.4227	0.2173	0.2521	0.2704	0.253	0.2329	0.2062	0.4379	0.3296	0.2837	0.4369	0.3223	0.5818	0.4688	0.2798	0.3175	0.4455	0.3466	0.321	0.5436	0.4099	0.3848	0.3848	0.379
8925	CER(18:0)	Ceramide	Ceramide	54320	DMS-MS	100010468	0.0829	0.0457	0.1662	0.0985	0.049	0.0666	0.1404	0.086	0.0863	0.1229	0.1013	0.0853	0.2383	0.1124	0.0682	0.1365	0.1615	0.0904	0.1017	0.1911	0.1007	0.0688	0.103	0.1029	0.1269	0.0708	0.1966	0.1534	0.0754	0.3041	0.0601	0.1694	0.1349	0.0675	0.0972	0.1066	0.1048	0.0835	0.1651	0.111	0.0773	0.1044	0.1103
8927	CER(18:1)	Ceramide	Ceramide	53626	DMS-MS	100009774	0.0161	0.0083	0.0199	0.0074	0.0063	0.0058	0.0089	0.0072	0.0094	0.0105	0.0094	0.0118	0.0112	0.0078	0.0059	0.0133	0.0085	0.0062	0.0086	0.012	0.0068	0.0073	0.0074	0.0079	0.0107	0.0029	0.0145	0.0061	0.0066	0.0095	0.0054	0.0101	0.0222	0.0066	0.0111	0.0121	0.0097	0.0057	0.0128	0.0101	0.0096	0.0074	0.0149
8928	CER(20:0)	Ceramide	Ceramide	54321	DMS-MS	100010469	0.1157	0.0745	0.1808	0.1334	0.0932	0.0628	0.1567	0.1319	0.1046	0.1506	0.1079	0.1064	0.2231	0.128	0.0897	0.1478	0.2023	0.1044	0.1366	0.1837	0.0945	0.1141	0.1142	0.1029	0.1019	0.0858	0.1817	0.1451	0.1184	0.2612	0.0843	0.2363	0.1586	0.1157	0.1229	0.1389	0.1334	0.0961	0.2165	0.1275	0.1077	0.1172	0.1323
8929	CER(20:1)	Ceramide	Ceramide	53972	DMS-MS	100010120	0.0073	0.0024	0.007	0.0038	0.0002	0.0004	0.0035	0.0007	0.0037	0.0042	0.0031	0.0038	0.0035	0.0009	0.0032	0.0071	0.0032	0.0004	0.0022	0.0038	0.0016	0.002	0.0021	0.001	0.0015	0.0002	0.0032	0.002	0.0002	0.008	0.0027	0.0065	0.0093	0.0035	0.0042	0.0027	0.0037	0.0023	0.006	0.0046	0.0026	0.0032	0.0046
8930	CER(22:0)	Ceramide	Ceramide	53627	DMS-MS	100009775	0.855	0.7817	1.3472	0.9671	1.1757	0.3868	1.2156	0.952	0.9631	1.107	0.7853	0.9671	1.3489	0.939	0.593	0.9819	1.1225	0.9633	1.1878	1.0991	0.6206	0.7637	0.4626	0.6261	0.5809	0.6465	1.5781	1.1766	0.9791	1.1028	0.7221	2.272	1.614	1.1304	1.1092	1.8727	0.7474	0.8754	2.1444	0.9293	1.3113	0.653	1.2122
8931	CER(22:1)	Ceramide	Ceramide	54127	DMS-MS	100010275	0.0483	0.0188	0.0589	0.0296	0.0218	0.0179	0.0348	0.033	0.0295	0.0388	0.0265	0.0317	0.0416	0.025	0.0199	0.0397	0.0421	0.0267	0.0332	0.0489	0.0296	0.0268	0.0209	0.0259	0.0195	0.0163	0.045	0.0399	0.027	0.0491	0.0208	0.068	0.0622	0.0289	0.0347	0.0412	0.0389	0.0236	0.058	0.0397	0.0289	0.0279	0.0422
8932	CER(24:0)	Ceramide	Ceramide	54322	DMS-MS	100010470	2.6489	3.2558	3.9522	2.8779	3.3632	1.3253	4.3326	2.7331	3.1793	3.4866	2.6773	3.5702	4.0387	3.3099	2.4103	3.4859	3.7441	2.9148	3.2825	3.1498	2.0289	2.3912	1.4589	2.1117	1.7044	1.8004	4.6774	3.0453	3.1473	3.3807	3.0771	8.1143	5.6494	3.8048	4.2128	6.9025	2.7298	3.0586	8.329	2.9601	4.5668	2.2857	4.3765
8933	CER(24:1)	Ceramide	Ceramide	53628	DMS-MS	100009776	1.0338	0.8408	1.4518	1.2352	0.7525	0.6706	1.5625	1.2491	0.9795	1.2441	1.0108	0.9091	1.839	1.0354	0.8222	1.4281	1.5453	0.8131	0.949	1.6253	0.8367	0.9113	0.8696	1.0069	0.7731	0.8207	1.3856	1.3042	0.9773	1.8973	0.7673	3.0478	1.2995	1.1905	1.053	1.289	1.0338	0.8383	1.8901	1.0661	1.132	0.713	1.0892
8934	CER(26:0)	Ceramide	Ceramide	54497	DMS-MS	100010645	0.0332	0.0363	0.0413	0.0349	0.0302	0.0189	0.0429	0.0371	0.0327	0.0466	0.0291	0.0434	0.042	0.03	0.0308	0.0451	0.0408	0.025	0.0387	0.0359	0.0215	0.0389	0.0309	0.0248	0.0188	0.0186	0.0446	0.0233	0.0324	0.0385	0.0391	0.0605	0.0364	0.0235	0.0346	0.0696	0.0296	0.0372	0.0855	0.0357	0.0386	0.0319	0.1528
8935	CER(26:1)	Ceramide	Ceramide	53798	DMS-MS	100009946	0.018	0.0134	0.0205	0.0205	0.0096	0.0169	0.0246	0.0212	0.0142	0.027	0.0157	0.0204	0.0266	0.014	0.0136	0.0225	0.0247	0.0094	0.0145	0.0261	0.0326	0.0157	0.0141	0.0246	0.0136	0.0087	0.0202	0.0135	0.0137	0.027	0.0185	0.0466	0.0183	0.0157	0.0164	0.0241	0.0211	0.0188	0.045	0.0168	0.0161	0.0164	0.0202
8990	DAG(12:0/16:0)	Diacylglycerol	DAG Ester	53629	DMS-MS	100009777	0.0596	0.093	0.1264	0.1218	0.0395	0.0349	0.1153	0.1592	0.093	0.0647	0.0602	0.1844	0.0905	0.0504	0.0964	0.0849	0.0901	0.0301	0.1185	0.0982	0.062	0.0651	0.0789	0.0585	0.0889	0.0391	0.0646	0.069	0.084	0.0601	0.1413	0.5929	0.0703	0.0608	0.0539	0.175	0.0588	0.2051	0.1755	0.0554	0.3866	0.0554	0.0879
8992	DAG(12:0/18:0)	Diacylglycerol	DAG Ester	53973	DMS-MS	100010121	0.2298	0.2789	0.4205	0.3227	0.0795	0.2037	0.1892	0.3492	0.2195	0.2283	0.2011	0.4813	0.4314	0.1306	0.3045	0.3267	0.3837	0.1174	0.1872	0.2956	0.2763	0.2997	0.224	0.2114	0.3389	0.1186	0.2176	0.2281	0.3702	0.1284	0.2844	0.1988	0.3384	0.0536	0.2556	0.37	0.1229	0.249	0.225	0.2286	0.1988	0.1287	0.3176
8993	DAG(12:0/18:1)	Diacylglycerol	DAG Ester	53799	DMS-MS	100009947	0.0801	0.1589	0.124	0.2395	0.0964	0.04	0.1573	0.2334	0.1221	0.1238	0.0387	0.2092	0.1356	0.0513	0.1403	0.0726	0.121	0.0441	0.1917	0.0753	0.0462	0.0904	0.1016	0.034	0.0721	0.0694	0.067	0.1042	0.1272	0.0827	0.1271	0.8476	0.0647	0.1745	0.0623	0.1927	0.0436	0.1283	0.2533	0.044	0.4173	0.0866	0.0732
8994	DAG(12:0/18:2)	Diacylglycerol	DAG Ester	53455	DMS-MS	100009603	0.0829	0.0891	0.0902	0.1197	0.0534	0.0259	0.0721	0.1128	0.0661	0.0781	0.0418	0.0992	0.0564	0.0458	0.0809	0.0482	0.0585	0.0414	0.08	0.0878	0.0292	0.0542	0.0518	0.032	0.0475	0.045	0.0553	0.059	0.0669	0.0533	0.0851	0.4623	0.0702	0.1153	0.0491	0.1188	0.0756	0.1104	0.1688	0.0478	0.2579	0.0505	0.0891
8997	DAG(14:0/14:0)	Diacylglycerol	DAG Ester	53270	DMS-MS	100009418	0.0181	0.027	0.052	0.0544	0.0182	0.0242	0.0549	0.0675	0.037	0.0408	0.0184	0.1139	0.0411	0.0217	0.0425	0.0202	0.0544	0.0225	0.0667	0.0254	0.0197	0.0275	0.0415	0.0106	0.0305	0.0264	0.0207	0.0203	0.0288	0.0196	0.0693	0.2992	0.0171	0.0214	0.0201	0.0721	0.0185	0.0618	0.0843	0.0151	0.1171	0.0213	0.0238
8999	DAG(14:0/16:0)	Diacylglycerol	DAG Ester	54323	DMS-MS	100010471	0.1439	0.2142	0.5411	0.5988	0.1799	0.3008	0.6641	0.489	0.351	0.4395	0.1	0.9123	0.417	0.2265	0.5394	0.2329	0.5677	0.1938	0.7432	0.3758	0.1372	0.2025	0.36	0.0939	0.3196	0.2188	0.1199	0.2686	0.3104	0.3937	0.7001	2.5789	0.1991	0.1716	0.1798	0.7724	0.1763	0.8484	0.8131	0.206	1.1526	0.1945	0.2309
9000	DAG(14:0/16:1)	Diacylglycerol	DAG Ester	54498	DMS-MS	100010646	0.0509	0.0747	0.1371	0.1705	0.0852	0.1308	0.2012	0.1275	0.0981	0.1548	0.0365	0.1991	0.147	0.0978	0.1655	0.067	0.1625	0.0571	0.1895	0.0832	0.0382	0.0482	0.0785	0.0353	0.1003	0.0661	0.0441	0.0572	0.104	0.1555	0.3083	1.4782	0.0573	0.09	0.0531	0.2018	0.0819	0.1874	0.3378	0.0401	0.41	0.0814	0.0717
9003	DAG(14:0/18:1)	Diacylglycerol	DAG Ester	53800	DMS-MS	100009948	0.4038	0.5636	1.0213	1.307	0.8416	0.3822	1.1519	1.0792	0.8643	1.1179	0.1702	1.0777	1.0916	0.5443	0.9174	0.3909	1.0968	0.4472	1.7707	0.3956	0.2101	0.5154	0.7277	0.1241	0.4669	0.5449	0.2575	0.5231	1.0244	0.9567	1.2146	6.294	0.3534	1.2083	0.2967	1.4639	0.4485	0.9697	2.1226	0.2811	1.9771	0.5758	0.3627
9004	DAG(14:0/18:2)	Diacylglycerol	DAG Ester	54128	DMS-MS	100010276	0.2356	0.2094	0.339	0.5293	0.2913	0.0913	0.3731	0.2552	0.2534	0.3928	0.0786	0.3152	0.264	0.2005	0.2463	0.1804	0.303	0.2917	0.6703	0.1568	0.0911	0.1372	0.2114	0.0577	0.1257	0.1721	0.1054	0.2222	0.2945	0.189	0.2954	1.9959	0.0894	0.3883	0.0845	0.3907	0.1329	0.3131	0.5101	0.088	0.7444	0.1026	0.1073
9005	DAG(14:0/18:3)	Diacylglycerol	DAG Ester	54324	DMS-MS	100010472	0.0405	0.0291	0.0485	0.0678	0.0314	0.0181	0.0598	0.0377	0.0299	0.0446	0.0208	0.0395	0.0355	0.0273	0.0355	0.0309	0.0322	0.0304	0.0696	0.0304	0.0165	0.0237	0.0264	0.0149	0.023	0.0286	0.0183	0.0304	0.0462	0.0277	0.0564	0.2071	0.0167	0.0466	0.0131	0.0439	0.0154	0.0398	0.06	0.0146	0.0853	0.0159	0.0162
9007	DAG(14:0/20:0)	Diacylglycerol	DAG Ester	53974	DMS-MS	100010122	0.1237	0.1764	0.2654	0.2505	0.1014	0.108	0.2259	0.1569	0.2074	0.2627	0.066	0.2621	0.2309	0.1054	0.1865	0.1555	0.245	0.1355	0.2381	0.1637	0.086	0.1117	0.1224	0.0561	0.1316	0.1005	0.1227	0.1277	0.175	0.1001	0.2216	0.6467	0.1865	0.1636	0.1474	0.3287	0.1395	0.2632	0.3781	0.1239	0.4675	0.1269	0.1625
9008	DAG(14:0/20:4)	Diacylglycerol	DAG Ester	53975	DMS-MS	100010123	0.0174	0.0182	0.0296	0.0194	0.0233	0.0115	0.0336	0.0226	0.0173	0.0242	0.0119	0.0208	0.014	0.0188	0.0227	0.0096	0.0208	0.0116	0.0297	0.0196	0.0097	0.0137	0.0163	0.0071	0.0148	0.0127	0.0116	0.0167	0.011	0.0162	0.0472	0.206	0.0194	0.0278	0.0136	0.0443	0.0184	0.0378	0.0391	0.0175	0.0508	0.0204	0.0204
9009	DAG(14:0/22:6)	Diacylglycerol	DAG Ester	54499	DMS-MS	100010647	0.0228	0.0235	0.0323	0.0392	0.0237	0.0144	0.0273	0.0299	0.0237	0.027	0.0111	0.031	0.0342	0.022	0.0325	0.0229	0.0276	0.0186	0.0298	0.0276	0.0176	0.0258	0.0227	0.014	0.0255	0.0164	0.0209	0.029	0.0311	0.0214	0.0422	0.0779	0.0284	0.0217	0.0214	0.052	0.0259	0.0287	0.0534	0.0245	0.0447	0.0188	0.0214
9010	DAG(14:1/16:0)	Diacylglycerol	DAG Ester	53456	DMS-MS	100009604	0.0447	0.0403	0.0857	0.0775	0.0488	0.0439	0.1139	0.0616	0.0585	0.0871	0.0285	0.1256	0.0612	0.0506	0.0919	0.0409	0.0774	0.0381	0.1308	0.0509	0.0397	0.0423	0.052	0.0361	0.0474	0.0401	0.0482	0.0416	0.0312	0.0652	0.1236	0.4723	0.035	0.0566	0.0347	0.1081	0.0612	0.145	0.1475	0.0313	0.1962	0.0575	0.0483
9011	DAG(14:1/18:1)	Diacylglycerol	DAG Ester	54325	DMS-MS	100010473	0.0589	0.0684	0.1244	0.1307	0.1179	0.0573	0.1808	0.0991	0.1036	0.1725	0.0273	0.1655	0.1195	0.0727	0.1327	0.0479	0.0992	0.0512	0.2018	0.0366	0.0489	0.0539	0.0897	0.0324	0.0484	0.0663	0.0234	0.0393	0.0801	0.1328	0.2205	1.0511	0.0658	0.1687	0.0632	0.1983	0.107	0.1422	0.3104	0.0573	0.3423	0.1184	0.0664
9017	DAG(15:0/18:1)	Diacylglycerol	DAG Ester	53457	DMS-MS	100009605	0.1381	0.1237	0.2389	0.2891	0.1943	0.059	0.1989	0.3512	0.1901	0.1812	0.0728	0.2371	0.2484	0.1299	0.1395	0.1463	0.3029	0.0889	0.263	0.1313	0.0709	0.1429	0.1833	0.0575	0.1792	0.1315	0.0959	0.1311	0.2202	0.1458	0.1901	0.4368	0.1264	0.2867	0.142	0.3338	0.1471	0.1863	0.3919	0.1289	0.2244	0.1094	0.1264
9018	DAG(15:0/18:2)	Diacylglycerol	DAG Ester	53976	DMS-MS	100010124	0.0841	0.0585	0.1237	0.1218	0.102	0.0392	0.0748	0.0785	0.0831	0.0921	0.0417	0.0853	0.084	0.0507	0.0704	0.0671	0.1099	0.0519	0.1159	0.0718	0.0351	0.0621	0.0749	0.0301	0.0685	0.0514	0.0542	0.076	0.0938	0.046	0.0646	0.2079	0.0668	0.1244	0.0617	0.1512	0.0764	0.0974	0.1394	0.0639	0.1406	0.0444	0.0649
9023	DAG(16:0/16:0)	Diacylglycerol	DAG Ester	53977	DMS-MS	100010125	0.4908	0.5566	1.558	1.6297	0.5649	1.3026	2.0721	1.1817	0.8477	1.7512	0.5757	1.6939	1.3899	0.9765	2.0089	1.3961	1.7536	0.9418	2.5414	1.8264	0.6723	0.4628	0.8973	0.8175	1.0636	0.653	0.7061	1.4403	0.7001	1.974	2.2623	8.5179	0.9601	0.8214	1.021	2.4599	0.897	3.4636	3.1809	1.3098	4.2809	1.5408	1.0052
9024	DAG(16:0/16:1)	Diacylglycerol	DAG Ester	53978	DMS-MS	100010126	0.2626	0.2974	0.925	0.8565	0.4724	1.1349	1.1948	0.5006	0.4363	1.1512	0.1782	0.7795	0.8614	0.6311	1.2782	0.5121	0.9222	0.4206	1.1035	0.8797	0.3207	0.204	0.389	0.2447	0.5913	0.3189	0.194	0.4015	0.3971	1.4013	2.0665	7.9786	0.5731	0.6685	0.5643	1.3877	0.8701	1.8005	3.1777	0.6873	2.9471	1.6485	0.725
9026	DAG(16:0/18:0)	Diacylglycerol	DAG Ester	54500	DMS-MS	100010648	0.4225	0.3602	1.0233	0.9625	0.4824	0.6941	1.1558	0.9364	0.6278	1.2941	0.2902	1.0727	0.9932	0.5026	1.126	0.6614	0.9647	0.5719	1.8084	0.8013	0.3893	0.4281	0.7077	0.3503	0.5535	0.5378	0.459	0.6833	0.5703	1.148	1.4304	5.0391	0.6828	0.8558	0.6109	1.6828	0.8041	1.6601	2.5882	0.789	2.0523	0.927	0.6016
9027	DAG(16:0/18:1)	Diacylglycerol	DAG Ester	53630	DMS-MS	100009778	4.1242	4.2852	7.4986	7.6923	6.6474	4.3776	8.1813	7.274	5.2579	11.0991	3.1142	5.4107	8.4452	6.0624	8.3584	5.8784	7.8655	5.1452	12.8189	6.8468	3.6037	4.1301	5.1884	4.0225	4.4849	4.2084	3.5735	6.1465	6.8157	11.0433	6.6474	24.3531	4.0792	7.7191	3.5013	7.9708	4.5633	6.7444	14.9853	4.0179	9.4112	8.3263	3.8676
9028	DAG(16:0/18:2)	Diacylglycerol	DAG Ester	53271	DMS-MS	100009419	2.9153	1.6423	2.9711	4.1279	2.9537	1.1375	3.0967	2.2177	1.9633	5.6951	1.7814	1.9435	2.5378	2.612	2.7041	3.15	2.7215	4.484	5.9158	3.3232	1.8015	1.36	1.8115	1.8027	1.6722	1.5997	2.362	4.2678	2.5017	3.1148	2.612	14.4368	1.9877	4.6986	2.2375	3.6954	2.2366	3.535	6.9408	2.0822	5.9212	4.2442	1.8009
9029	DAG(16:0/18:3)	Diacylglycerol	DAG Ester	53979	DMS-MS	100010127	0.2162	0.1743	0.2498	0.4361	0.2402	0.0867	0.2566	0.1725	0.1648	0.4793	0.1242	0.1494	0.1756	0.2333	0.2695	0.2038	0.2379	0.33	0.5554	0.2541	0.1433	0.1138	0.134	0.1459	0.1123	0.1983	0.1885	0.3345	0.2162	0.2692	0.3683	1.5446	0.143	0.4547	0.174	0.2759	0.155	0.3327	0.5276	0.149	0.4858	0.2537	0.1216
9032	DAG(16:0/20:3)	Diacylglycerol	DAG Ester	54501	DMS-MS	100010649	0.1366	0.0598	0.1357	0.1627	0.1718	0.1397	0.2121	0.0899	0.1091	0.3726	0.07	0.1205	0.1845	0.1891	0.1733	0.1155	0.1823	0.1712	0.2396	0.1605	0.1102	0.1045	0.1393	0.0683	0.1002	0.0939	0.1197	0.1608	0.1463	0.2236	0.226	1.7463	0.0646	0.3441	0.0631	0.2348	0.1323	0.2677	0.4589	0.0654	0.3449	0.1828	0.0738
9033	DAG(16:0/20:4)	Diacylglycerol	DAG Ester	53458	DMS-MS	100009606	0.1958	0.0609	0.1388	0.1326	0.182	0.1368	0.222	0.1391	0.0946	0.3749	0.1207	0.1087	0.1307	0.1991	0.1585	0.1294	0.1491	0.2578	0.302	0.1703	0.1234	0.1907	0.1965	0.1123	0.1785	0.1185	0.1709	0.2083	0.1362	0.2294	0.4983	3.3701	0.0852	0.5632	0.0983	0.3383	0.2033	0.4373	0.6065	0.1318	0.4576	0.3062	0.1095
9034	DAG(16:0/20:5)	Diacylglycerol	DAG Ester	54502	DMS-MS	100010650	0.0598	0.0451	0.0517	0.0404	0.0429	0.0379	0.0737	0.0996	0.0368	0.1133	0.043	0.0659	0.0533	0.0604	0.0573	0.0589	0.0621	0.0495	0.1036	0.082	0.0528	0.0504	0.0374	0.0504	0.0604	0.039	0.0555	0.0515	0.0553	0.0469	0.0907	0.4072	0.0533	0.0708	0.0344	0.0897	0.044	0.0718	0.1003	0.0404	0.0761	0.0536	0.0576
9035	DAG(16:0/22:5)	Diacylglycerol	DAG Ester	54326	DMS-MS	100010474	0.0626	0.056	0.0899	0.0616	0.0603	0.0411	0.0736	0.1	0.0439	0.1228	0.0455	0.048	0.077	0.0829	0.058	0.0688	0.0653	0.0684	0.1232	0.0823	0.0576	0.06	0.0673	0.0515	0.0742	0.0288	0.0647	0.0797	0.0789	0.0833	0.0892	0.4246	0.0503	0.1208	0.0466	0.0971	0.0616	0.0684	0.1082	0.0548	0.0885	0.0711	0.0582
9036	DAG(16:0/22:6)	Diacylglycerol	DAG Ester	53980	DMS-MS	100010128	0.1318	0.0933	0.1554	0.1262	0.1137	0.0563	0.0974	0.1539	0.0708	0.1623	0.0675	0.0768	0.1351	0.0837	0.1249	0.1103	0.1551	0.1001	0.1375	0.2001	0.121	0.1157	0.0865	0.1056	0.1175	0.0578	0.0859	0.1301	0.1407	0.1262	0.1335	0.4467	0.1136	0.1457	0.0852	0.2106	0.0977	0.1343	0.2674	0.111	0.1966	0.1343	0.1177
9037	DAG(16:1/16:1)	Diacylglycerol	DAG Ester	53631	DMS-MS	100009779	0.0636	0.1003	0.1599	0.1654	0.1145	0.25	0.2404	0.0821	0.0879	0.1969	0.0435	0.1131	0.1589	0.1434	0.2084	0.0799	0.1507	0.0736	0.1814	0.132	0.0658	0.0403	0.0735	0.0331	0.115	0.0708	0.0728	0.0565	0.1009	0.2899	0.4127	2.2947	0.0835	0.1434	0.088	0.1985	0.2097	0.1874	0.6715	0.0688	0.4965	0.305	0.1065
9038	DAG(16:1/18:0)	Diacylglycerol	DAG Ester	54129	DMS-MS	100010277	0.1001	0.1002	0.2233	0.2488	0.1457	0.2677	0.3102	0.1765	0.1302	0.2923	0.0578	0.2212	0.2481	0.151	0.2934	0.1244	0.2055	0.1113	0.296	0.1767	0.1042	0.0966	0.1387	0.0642	0.1496	0.1098	0.1062	0.1225	0.1665	0.4316	0.3799	2.117	0.1241	0.2902	0.1009	0.3544	0.2212	0.2748	0.8392	0.1093	0.4582	0.2634	0.1193
9039	DAG(16:1/18:1)	Diacylglycerol	DAG Ester	54130	DMS-MS	100010278	0.7552	1.0051	1.628	1.9075	1.7569	1.5574	2.2031	1.0442	0.9847	2.8615	0.3663	0.9245	1.7891	1.6006	2.1148	0.7704	1.6484	0.943	2.2806	0.938	0.3883	0.5967	1.2652	0.3753	0.852	0.7356	0.3261	0.8092	1.4801	3.8747	2.8947	15.3951	1.1997	3.3994	1.0259	2.0264	2.1727	1.5264	6.2001	0.9641	3.7664	3.5256	1.1204
9040	DAG(16:1/18:2)	Diacylglycerol	DAG Ester	53632	DMS-MS	100009780	0.3745	0.3031	0.4146	0.589	0.4602	0.1962	0.5014	0.2289	0.2067	0.847	0.0966	0.2165	0.3012	0.391	0.4066	0.2864	0.3369	0.4766	0.7047	0.2693	0.1533	0.1222	0.2636	0.1092	0.1931	0.2077	0.1377	0.2458	0.3635	0.6125	0.5514	3.9082	0.2473	0.9385	0.1865	0.4404	0.5187	0.3745	1.2444	0.222	1.028	0.465	0.2531
9041	DAG(16:1/18:3)	Diacylglycerol	DAG Ester	53981	DMS-MS	100010129	0.0461	0.0382	0.0482	0.0687	0.0533	0.026	0.0621	0.0303	0.0327	0.113	0.0143	0.0343	0.0407	0.0507	0.056	0.0351	0.0505	0.0551	0.1017	0.0409	0.0259	0.0208	0.0361	0.0176	0.0307	0.0379	0.022	0.0265	0.0453	0.0662	0.0922	0.3803	0.0265	0.0802	0.0167	0.0489	0.0471	0.0461	0.1008	0.0216	0.0928	0.0432	0.0253
9042	DAG(16:1/20:0)	Diacylglycerol	DAG Ester	54503	DMS-MS	100010651	0.1651	0.2734	0.2648	0.3292	0.1918	0.1133	0.2884	0.1552	0.1414	0.4705	0.0775	0.1446	0.2509	0.1409	0.2927	0.178	0.2088	0.2166	0.281	0.2189	0.1241	0.1125	0.143	0.0883	0.1518	0.0761	0.096	0.126	0.2003	0.2082	0.2215	0.9053	0.1918	0.2311	0.1162	0.2709	0.1469	0.1918	0.4475	0.1387	0.3613	0.2441	0.2078
9043	DAG(16:1/20:2)	Diacylglycerol	DAG Ester	54131	DMS-MS	100010279	0.0359	0.0273	0.0481	0.0558	0.0406	0.0518	0.0638	0.0243	0.0348	0.107	0.0191	0.0274	0.038	0.0442	0.0701	0.036	0.039	0.0484	0.0768	0.0291	0.0209	0.0138	0.02	0.0185	0.025	0.0264	0.0247	0.0366	0.0448	0.0496	0.0732	0.3202	0.0306	0.1087	0.0254	0.0445	0.0452	0.0367	0.1059	0.0224	0.0736	0.0612	0.0292
9044	DAG(16:1/20:4)	Diacylglycerol	DAG Ester	53272	DMS-MS	100009420	0.0188	0.0144	0.0211	0.0209	0.0287	0.0112	0.0473	0.0232	0.0156	0.0531	0.0103	0.021	0.0137	0.0214	0.0307	0.016	0.0173	0.0346	0.0473	0.0226	0.0143	0.0143	0.0262	0.0103	0.0181	0.0225	0.0178	0.0166	0.0192	0.0395	0.0896	0.2953	0.0107	0.0349	0.0146	0.0266	0.0354	0.0427	0.0569	0.0212	0.0522	0.0627	0.0134
9045	DAG(16:1/22:6)	Diacylglycerol	DAG Ester	53459	DMS-MS	100009607	0.0284	0.031	0.0425	0.037	0.0237	0.0189	0.0232	0.0331	0.0201	0.0483	0.0155	0.0259	0.0342	0.0175	0.0364	0.0228	0.0348	0.0232	0.0237	0.0312	0.0201	0.0248	0.0228	0.0169	0.0259	0.0123	0.0166	0.0297	0.0297	0.0335	0.0442	0.1368	0.0284	0.0268	0.019	0.0407	0.0307	0.0252	0.0675	0.0258	0.0607	0.0374	0.0316
9051	DAG(18:0/18:1)	Diacylglycerol	DAG Ester	54504	DMS-MS	100010652	1.2164	1.1036	2.0443	2.3509	1.9638	1.1266	2.1375	1.8862	1.4116	2.9452	0.6697	1.3803	2.3938	1.4216	2.0342	1.359	1.8478	1.2596	3.5639	1.3368	0.788	1.3143	1.4326	0.7346	1.0032	1.3819	0.93	1.4353	1.9714	2.9883	2.2746	9.5567	1.4521	5.3188	1.0905	3.2995	1.7573	1.8862	6.438	1.131	2.6978	2.462	1.2433
9052	DAG(18:0/18:2)	Diacylglycerol	DAG Ester	53273	DMS-MS	100009421	1.1039	0.5593	1.0749	1.4576	1.0285	0.4819	1.0701	0.7912	0.7898	1.8341	0.5326	0.7201	0.8974	0.7688	0.853	0.8786	0.8668	1.278	1.9783	0.9446	0.5478	0.6049	0.7528	0.4636	0.5432	0.734	0.8196	1.2734	0.9164	0.9646	0.8925	5.6761	0.7112	2.8563	0.7152	1.6331	0.8268	1.0416	2.7912	0.648	1.7162	1.1479	0.5281
9053	DAG(18:0/18:3)	Diacylglycerol	DAG Ester	53982	DMS-MS	100010130	0.1176	0.058	0.1021	0.1564	0.092	0.0344	0.1015	0.0675	0.0804	0.171	0.0538	0.0767	0.0728	0.0875	0.0852	0.0792	0.0815	0.1057	0.2129	0.0844	0.0562	0.0571	0.0624	0.0398	0.0365	0.0794	0.0685	0.1109	0.095	0.0833	0.105	0.5097	0.0661	0.2798	0.063	0.1204	0.0766	0.099	0.1877	0.0513	0.1326	0.0941	0.0436
9055	DAG(18:0/22:6)	Diacylglycerol	DAG Ester	53274	DMS-MS	100009422	0.0415	0.0331	0.0578	0.0543	0.0453	0.024	0.0311	0.0531	0.0248	0.0594	0.0194	0.034	0.0431	0.0273	0.0434	0.0386	0.0451	0.0429	0.045	0.0503	0.041	0.0351	0.0362	0.0339	0.0388	0.0218	0.0339	0.046	0.0405	0.0448	0.0449	0.1306	0.0376	0.0851	0.0309	0.0736	0.0357	0.0417	0.086	0.0287	0.0679	0.0449	0.035
9056	DAG(18:1/18:1)	Diacylglycerol	DAG Ester	53275	DMS-MS	100009423	4.5562	5.262	6.5083	8.6181	9.4188	3.1082	6.7995	6.32	5.288	12.0591	2.9757	3.394	7.2479	6.3102	7.1856	4.5236	6.7066	5.4019	14.7757	3.7376	2.0917	4.8375	6.8679	2.4104	3.1608	4.3912	2.8565	5.7251	9.8169	13.6117	5.68	29.4015	4.9073	19.231	3.7749	6.9574	6.3011	3.9195	16.5226	3.5076	7.5118	10.7829	3.5238
9057	DAG(18:1/18:2)	Diacylglycerol	DAG Ester	53276	DMS-MS	100009424	4.7201	2.8648	3.2581	5.745	5.3986	0.7385	3.5084	2.7078	2.5162	7.9894	2.1468	1.366	2.5972	3.9449	2.9543	3.3927	2.9342	6.8222	9.3082	2.7597	1.6834	1.6609	2.6965	1.459	1.5181	2.4443	2.9159	4.9906	5.2475	5.1015	2.9825	22.5051	2.9543	14.432	2.7002	4.2824	4.281	2.6317	8.7286	2.589	5.9819	5.1229	1.9808
9058	DAG(18:1/20:1)	Diacylglycerol	DAG Ester	53801	DMS-MS	100009949	0.4895	0.4501	0.6242	0.7081	0.652	0.1282	0.3227	0.2745	0.3748	0.7268	0.1467	0.2112	0.379	0.3174	0.4231	0.3668	0.3937	0.3282	0.8029	0.2913	0.2112	0.2707	0.2646	0.2235	0.1808	0.2504	0.226	0.3733	0.5648	0.477	0.3503	1.4632	0.2821	1.0957	0.2359	0.4298	0.3112	0.2912	0.956	0.209	0.5737	0.5497	0.2383
9059	DAG(18:1/20:2)	Diacylglycerol	DAG Ester	54327	DMS-MS	100010475	0.1627	0.1434	0.1858	0.2273	0.2368	0.1345	0.2272	0.1125	0.1793	0.4553	0.0643	0.0978	0.1867	0.1583	0.2424	0.1845	0.2089	0.1357	0.3607	0.1175	0.0862	0.0776	0.106	0.0986	0.0925	0.1252	0.0971	0.1396	0.224	0.231	0.2091	0.7621	0.1224	0.4732	0.1057	0.1919	0.175	0.136	0.4146	0.0899	0.2148	0.2439	0.1271
9060	DAG(18:1/20:3)	Diacylglycerol	DAG Ester	53633	DMS-MS	100009781	0.1048	0.0817	0.0908	0.1318	0.1956	0.0683	0.1926	0.083	0.0968	0.4054	0.0461	0.0546	0.0996	0.1641	0.1177	0.122	0.1383	0.1753	0.3492	0.0745	0.0418	0.0585	0.0899	0.0656	0.051	0.0968	0.0714	0.1095	0.1748	0.2631	0.1541	0.9207	0.0455	0.4314	0.0421	0.1447	0.1111	0.0992	0.2559	0.0449	0.1535	0.2044	0.0475
9061	DAG(18:1/20:4)	Diacylglycerol	DAG Ester	53460	DMS-MS	100009608	0.1671	0.0821	0.0876	0.1007	0.2708	0.0302	0.2029	0.1546	0.0842	0.3638	0.0632	0.0556	0.0615	0.168	0.122	0.1262	0.0867	0.2432	0.3813	0.0973	0.0734	0.1079	0.1265	0.0922	0.0828	0.1717	0.1247	0.1352	0.1498	0.2049	0.1737	0.8467	0.041	0.3538	0.0399	0.1365	0.1086	0.103	0.1922	0.0792	0.1028	0.2156	0.0416
9062	DAG(18:1/20:5)	Diacylglycerol	DAG Ester	53277	DMS-MS	100009425	0.0397	0.0543	0.0442	0.0274	0.0696	0.0189	0.0563	0.141	0.0329	0.1423	0.0313	0.0238	0.0247	0.0544	0.0444	0.0544	0.054	0.0654	0.1702	0.0463	0.0458	0.0635	0.0474	0.085	0.0594	0.0541	0.0412	0.0341	0.0505	0.0556	0.0826	0.2848	0.0251	0.1092	0.0159	0.0647	0.0473	0.0442	0.0966	0.0408	0.0618	0.0674	0.0362
9063	DAG(18:1/22:4)	Diacylglycerol	DAG Ester	53278	DMS-MS	100009426	0.0212	0.0272	0.0233	0.023	0.0344	0.0087	0.031	0.0357	0.016	0.0662	0.0159	0.0142	0.022	0.0203	0.0277	0.0194	0.0253	0.0255	0.0565	0.024	0.017	0.0221	0.0184	0.0237	0.0197	0.0197	0.0193	0.0221	0.027	0.0285	0.025	0.1207	0.0114	0.0512	0.0112	0.0323	0.0211	0.0159	0.0344	0.0148	0.0305	0.0314	0.0169
9064	DAG(18:1/22:5)	Diacylglycerol	DAG Ester	53802	DMS-MS	100009950	0.0578	0.0657	0.0693	0.0645	0.0537	0.0142	0.0628	0.0996	0.0424	0.1433	0.024	0.0239	0.051	0.0688	0.0445	0.0622	0.0718	0.0517	0.1084	0.0583	0.0338	0.0628	0.0433	0.0544	0.0609	0.0394	0.0469	0.06	0.1024	0.0753	0.0657	0.2449	0.0513	0.125	0.0399	0.083	0.0607	0.0456	0.1099	0.0485	0.0729	0.0868	0.051
9065	DAG(18:1/22:6)	Diacylglycerol	DAG Ester	53461	DMS-MS	100009609	0.1668	0.1473	0.1843	0.183	0.1736	0.0357	0.1071	0.1774	0.0942	0.2302	0.0475	0.0562	0.1271	0.096	0.1305	0.1278	0.1613	0.1048	0.1867	0.1464	0.0806	0.1257	0.1038	0.1073	0.1166	0.0702	0.0764	0.1551	0.2068	0.1623	0.1305	0.4991	0.1403	0.2526	0.0862	0.2069	0.1134	0.0966	0.3111	0.121	0.2072	0.2049	0.1175
9067	DAG(18:2/18:3)	Diacylglycerol	DAG Ester	53279	DMS-MS	100009427	0.2278	0.1174	0.1078	0.2209	0.1443	0.0163	0.0859	0.0653	0.0802	0.2872	0.0913	0.0366	0.051	0.1755	0.0752	0.1066	0.0649	0.4601	0.3218	0.1595	0.1329	0.0469	0.0624	0.0657	0.0504	0.0955	0.2037	0.3625	0.1418	0.1156	0.1089	0.5609	0.0913	0.3147	0.1915	0.0897	0.0959	0.0931	0.1071	0.1075	0.1406	0.1877	0.0584
9068	DAG(18:2/20:3)	Diacylglycerol	DAG Ester	54132	DMS-MS	100010280	0.061	0.0294	0.0421	0.0488	0.0814	0.0124	0.0483	0.0287	0.0367	0.1533	0.0198	0.0183	0.0307	0.0545	0.0404	0.0404	0.0366	0.1078	0.1313	0.0306	0.0219	0.0227	0.0261	0.0288	0.0194	0.0329	0.0449	0.0444	0.0587	0.0675	0.0439	0.2715	0.0193	0.1258	0.0189	0.0517	0.0404	0.0411	0.0573	0.0195	0.0567	0.0725	0.0159
9069	DAG(18:2/20:4)	Diacylglycerol	DAG Ester	53462	DMS-MS	100009610	0.1271	0.0569	0.0466	0.0639	0.1328	0.0118	0.081	0.0592	0.0443	0.1895	0.0293	0.0176	0.0247	0.0564	0.0503	0.0779	0.038	0.2111	0.1885	0.0467	0.0508	0.0425	0.0608	0.0605	0.0397	0.0829	0.0743	0.0619	0.0574	0.0582	0.093	0.3484	0.0253	0.159	0.0209	0.0702	0.0595	0.0767	0.0881	0.0529	0.0823	0.0947	0.034
9070	DAG(18:2/20:5)	Diacylglycerol	DAG Ester	54505	DMS-MS	100010653	0.0416	0.0559	0.0386	0.0244	0.0437	0.0111	0.037	0.0746	0.0261	0.1059	0.0221	0.023	0.0358	0.0422	0.0343	0.0441	0.0359	0.057	0.1119	0.0367	0.0377	0.0348	0.0374	0.0642	0.0405	0.0368	0.0348	0.0281	0.034	0.0325	0.0699	0.1819	0.0267	0.0805	0.0189	0.06	0.0354	0.037	0.0701	0.0318	0.0517	0.0419	0.0375
9071	DAG(18:2/22:4)	Diacylglycerol	DAG Ester	54133	DMS-MS	100010281	0.0193	0.0153	0.0159	0.0181	0.0215	0.005	0.0245	0.0224	0.0161	0.0326	0.0097	0.0169	0.0133	0.0105	0.0155	0.0165	0.0193	0.0219	0.0317	0.0142	0.0089	0.0144	0.0149	0.0149	0.0131	0.0144	0.0203	0.0119	0.0233	0.017	0.0161	0.0734	0.0141	0.0291	0.011	0.0306	0.0149	0.0141	0.022	0.0135	0.0257	0.019	0.0147
9072	DAG(18:2/22:5)	Diacylglycerol	DAG Ester	53463	DMS-MS	100009611	0.0544	0.0423	0.0479	0.053	0.0362	0.0109	0.0298	0.0537	0.0297	0.0859	0.0215	0.0215	0.0339	0.0268	0.0276	0.0507	0.0317	0.0515	0.0571	0.0411	0.0372	0.03	0.0278	0.0359	0.0323	0.0211	0.0398	0.0388	0.0669	0.0351	0.0347	0.1476	0.0378	0.0681	0.0275	0.0482	0.0339	0.0277	0.067	0.0398	0.0496	0.058	0.0361
9073	DAG(18:2/22:6)	Diacylglycerol	DAG Ester	54506	DMS-MS	100010654	0.0917	0.0538	0.0669	0.0735	0.0519	0.0084	0.0281	0.064	0.032	0.0949	0.0275	0.0208	0.0343	0.0324	0.0329	0.0623	0.0457	0.0708	0.0786	0.0731	0.0509	0.0304	0.0401	0.0667	0.046	0.0225	0.0471	0.0697	0.0597	0.0395	0.0325	0.1648	0.042	0.0575	0.0317	0.0573	0.0311	0.0347	0.0995	0.045	0.0631	0.0653	0.0359
8942	DCER(16:0)	Dihydroceramide	Dihydroceramide	54134	DMS-MS	100010282	0.06	0.0451	0.087	0.0861	0.0541	0.0721	0.0647	0.076	0.0698	0.0957	0.0626	0.064	0.0794	0.071	0.0649	0.0832	0.0706	0.0746	0.1232	0.0784	0.0476	0.0451	0.0559	0.0533	0.0515	0.0455	0.0738	0.081	0.0603	0.1089	0.0671	0.1068	0.1154	0.0656	0.072	0.109	0.0698	0.0721	0.1396	0.0825	0.0881	0.087	0.0796
8943	DCER(18:0)	Dihydroceramide	Dihydroceramide	53464	DMS-MS	100009612	0.0237	0.0209	0.0493	0.043	0.0112	0.0271	0.0268	0.0355	0.038	0.031	0.0393	0.0277	0.0457	0.0349	0.0327	0.0291	0.0475	0.0361	0.0263	0.0499	0.0506	0.0206	0.0349	0.0386	0.0345	0.0209	0.0472	0.0411	0.0256	0.1388	0.0265	0.0645	0.0605	0.0278	0.0386	0.0439	0.0366	0.0286	0.0854	0.0402	0.0286	0.0686	0.0666
8945	DCER(20:0)	Dihydroceramide	Dihydroceramide	53280	DMS-MS	100009428	0.0237	0.0262	0.034	0.0458	0.0212	0.0336	0.0301	0.0339	0.0207	0.0565	0.0439	0.0379	0.0419	0.0477	0.0493	0.0488	0.0528	0.0355	0.0294	0.0604	0.034	0.0277	0.0226	0.039	0.0225	0.0223	0.0695	0.0389	0.039	0.0768	0.0244	0.0402	0.0393	0.0273	0.0402	0.0421	0.0371	0.0264	0.0718	0.0343	0.0309	0.0449	0.0559
8946	DCER(20:1)	Dihydroceramide	Dihydroceramide	53984	DMS-MS	100010132	0.0158	0.0118	0.0209	0.0313	0.0137	0.014	0.0059	0.0059	0.0202	0.0366	0.0059	0.0166	0.0192	0.0212	0.0261	0.0183	0.0146	0.026	0.0222	0.024	0.0153	0.0195	0.0059	0.015	0.0163	0.0123	0.0155	0.0116	0.0144	0.02	0.0234	0.0255	0.0203	0.0203	0.0334	0.016	0.0156	0.0059	0.0264	0.0197	0.0208	0.0566	0.0355
8947	DCER(22:0)	Dihydroceramide	Dihydroceramide	53465	DMS-MS	100009613	0.0982	0.1126	0.2	0.2367	0.1598	0.0852	0.1873	0.1499	0.1521	0.2419	0.1266	0.1317	0.1682	0.1405	0.1178	0.1345	0.1859	0.1845	0.3095	0.1739	0.1438	0.108	0.0723	0.0997	0.0774	0.0895	0.2183	0.175	0.1255	0.2123	0.1333	0.2973	0.2408	0.1645	0.1733	0.2898	0.1055	0.1499	0.5266	0.1439	0.2181	0.167	0.2641
8948	DCER(22:1)	Dihydroceramide	Dihydroceramide	53804	DMS-MS	100016011	0.0116	0.0156	0.0365	0.0626	0.0307	0.0289	0.0355	0.03	0.0389	0.0502	0.0476	0.0229	0.0584	0.0277	0.0303	0.0403	0.0514	0.0212	0.0578	0.0286	0.059	0.0116	0.0299	0.0327	0.0248	0.0192	0.0295	0.0247	0.0309	0.0509	0.03	0.0523	0.0404	0.0417	0.0347	0.0344	0.023	0.0211	0.0607	0.025	0.0375	0.0418	0.0324
8949	DCER(22:2)	Dihydroceramide	Dihydroceramide	57732	DMS-MS	100009952	0.0823	0.0846	0.3011	0.2779	0.0966	0.1839	0.2069	0.2476	0.3084	0.3411	0.1181	0.1228	0.1645	0.1873	0.2448	0.0967	0.203	0.1302	0.1546	0.1465	0.1124	0.0785	0.0956	0.0781	0.114	0.0996	0.1316	0.136	0.2003	0.3211	0.1873	0.8374	0.1984	0.4461	0.1251	0.336	0.1286	0.1161	0.2597	0.116	0.2931	0.112	0.19
8950	DCER(24:0)	Dihydroceramide	Dihydroceramide	54328	DMS-MS	100010476	0.2431	0.286	0.4325	0.4018	0.3593	0.1717	0.4135	0.295	0.3307	0.4253	0.2846	0.4257	0.3748	0.3338	0.3022	0.3499	0.4487	0.3728	0.4213	0.3602	0.2724	0.2298	0.1641	0.2411	0.1744	0.1551	0.3968	0.3178	0.3404	0.4021	0.3786	0.7458	0.6152	0.3888	0.4357	0.7494	0.2875	0.3215	1.0359	0.3313	0.4684	0.2931	0.5783
8951	DCER(24:1)	Dihydroceramide	Dihydroceramide	53466	DMS-MS	100009614	0.1646	0.1306	0.2604	0.3294	0.0956	0.1615	0.2101	0.233	0.2107	0.2302	0.1804	0.1229	0.2247	0.1613	0.1488	0.1611	0.2999	0.1295	0.144	0.2545	0.1795	0.1287	0.117	0.1993	0.1103	0.125	0.164	0.1896	0.1379	0.4052	0.1512	0.363	0.2303	0.2229	0.2004	0.2552	0.185	0.1429	0.43	0.171	0.189	0.1624	0.2432
8952	DCER(26:0)	Dihydroceramide	Dihydroceramide	53634	DMS-MS	100009782	0.075	0.0727	0.1071	0.0495	0.0445	0.0539	0.0335	0.0244	0.0451	0.1007	0.1842	0.0644	0.0784	0.1512	0.1023	0.0428	0.0536	0.3621	0.0513	0.0763	0.1134	0.0913	0.1487	0.0581	0.0417	0.0539	0.086	0.0395	0.049	0.0568	0.0646	0.0554	0.0727	0.0341	0.3312	0.1062	0.0979	0.0575	0.0684	0.3726	0.0803	0.2881	0.2868
8953	DCER(26:1)	Dihydroceramide	Dihydroceramide	53281	DMS-MS	100009429	0.0106	0.0118	0.028	0.0154	0.0015	0.0106	0.0132	0.0151	0.0111	0.0024	0.0054	0.0018	0.0312	0.0015	0.0029	0.0193	0.0176	0.0015	0.003	0.0148	0.0015	0.0156	0.0067	0.018	0.0115	0.0015	0.0138	0.0074	0.018	0.0054	0.0099	0.0176	0.015	0.0109	0.0124	0.0154	0.0106	0.0087	0.0177	0.0093	0.0102	0.0108	0.0118
8954	HCER(14:0)	Hexosylceramide	Hexosylceramide	53808	DMS-MS	100009956	0.0126	0.008	0.0171	0.0072	0.0049	0.0162	0.0153	0.0154	0.0137	0.0131	0.0102	0.0183	0.0158	0.0073	0.0093	0.0236	0.0182	0.0054	0.0127	0.0139	0.0061	0.0123	0.01	0.0081	0.0151	0.0091	0.0143	0.0133	0.0131	0.0088	0.0115	0.0219	0.0166	0.0059	0.0157	0.0231	0.017	0.0112	0.0213	0.0184	0.0126	0.011	0.0146
8955	HCER(16:0)	Hexosylceramide	Hexosylceramide	53809	DMS-MS	100009957	0.6698	0.3927	0.7808	0.4107	0.3832	0.9081	0.6816	0.728	0.7018	0.4589	0.7273	0.8843	0.8775	0.4036	0.8078	1.1788	0.6452	0.4146	0.7646	0.6182	0.4119	0.7311	0.4181	0.5582	0.5293	0.4042	0.7556	0.6793	0.5552	0.5982	0.6501	0.9731	1.2369	0.2929	0.7501	1.2417	0.779	0.6889	1.0972	0.8537	0.6959	0.6509	0.9094
8956	HCER(18:0)	Hexosylceramide	Hexosylceramide	53638	DMS-MS	100009786	0.0657	0.0304	0.0983	0.051	0.0369	0.1146	0.0931	0.0833	0.0681	0.0608	0.0689	0.0809	0.116	0.0432	0.0695	0.1073	0.0851	0.036	0.0835	0.0655	0.0509	0.0807	0.062	0.0505	0.0648	0.0439	0.0871	0.065	0.0531	0.1087	0.0689	0.1291	0.119	0.0339	0.0754	0.1416	0.095	0.0644	0.107	0.1122	0.0614	0.0742	0.0819
8957	HCER(18:1)	Hexosylceramide	Hexosylceramide	53810	DMS-MS	100009958	0.0249	0.0073	0.0205	0.0085	0.0054	0.0177	0.0086	0.0121	0.0145	0.011	0.0148	0.0159	0.0123	0.0055	0.0128	0.0182	0.0104	0.0074	0.014	0.0109	0.0072	0.0168	0.0106	0.0082	0.0102	0.0064	0.0175	0.0091	0.0101	0.0103	0.01	0.0193	0.0294	0.0105	0.0125	0.0184	0.0174	0.0117	0.0193	0.0159	0.0114	0.0125	0.0181
8958	HCER(20:0)	Hexosylceramide	Hexosylceramide	53639	DMS-MS	100009787	0.0938	0.0589	0.1268	0.0709	0.0456	0.1644	0.1391	0.1095	0.1122	0.0704	0.0884	0.1087	0.1712	0.059	0.111	0.161	0.1178	0.0555	0.1193	0.0623	0.066	0.1228	0.0607	0.0668	0.0685	0.0503	0.1111	0.0728	0.0891	0.1235	0.0943	0.2106	0.1941	0.0549	0.1087	0.2042	0.1395	0.0805	0.1683	0.1527	0.0995	0.1212	0.1428
8959	HCER(20:1)	Hexosylceramide	Hexosylceramide	54510	DMS-MS	100010658	0.0101	0.0069	0.0121	0.0072	0.0049	0.0109	0.008	0.0089	0.0075	0.007	0.0071	0.008	0.0113	0.0043	0.0073	0.0085	0.0081	0.0039	0.0067	0.0073	0.0039	0.0074	0.006	0.0047	0.0076	0.0032	0.0105	0.0051	0.0046	0.0091	0.0074	0.0138	0.0151	0.0048	0.009	0.0107	0.0097	0.0075	0.0091	0.0102	0.0073	0.0086	0.0116
8960	HCER(22:0)	Hexosylceramide	Hexosylceramide	53473	DMS-MS	100009621	0.6384	0.4535	0.7804	0.3659	0.3185	0.7808	0.8044	0.6854	0.8416	0.4622	0.5897	1.0157	0.9251	0.3534	0.7994	1.0427	0.676	0.4633	0.7889	0.4124	0.4316	0.7921	0.3068	0.3875	0.4082	0.409	0.8581	0.5586	0.64	0.5144	0.5724	1.0169	1.4455	0.279	0.7703	1.3017	0.7188	0.5626	0.8036	0.9352	0.7041	0.5169	0.926
8961	HCER(22:1)	Hexosylceramide	Hexosylceramide	53474	DMS-MS	100009622	0.0585	0.018	0.0692	0.0278	0.0239	0.058	0.0391	0.0381	0.0387	0.0353	0.0269	0.0393	0.039	0.0145	0.0299	0.0641	0.0361	0.0204	0.0272	0.032	0.0299	0.0386	0.0218	0.0268	0.0243	0.0218	0.0428	0.0272	0.0255	0.0367	0.0357	0.0623	0.0704	0.024	0.0381	0.0678	0.048	0.0379	0.055	0.0525	0.0403	0.0366	0.0483
8962	HCER(24:0)	Hexosylceramide	Hexosylceramide	54511	DMS-MS	100010659	0.675	0.6806	0.9973	0.4551	0.3877	1.3459	1.2262	0.9442	1.0636	0.6616	0.7583	1.3836	1.1198	0.5345	1.2545	1.3493	0.9108	0.6567	0.9032	0.6921	0.5787	0.9294	0.4274	0.595	0.6006	0.5267	1.132	0.706	0.7817	0.7607	0.9032	1.4723	1.6092	0.3117	0.9442	1.6727	1.0426	0.9276	0.9568	1.1289	0.9176	0.7326	1.0479
8963	HCER(24:1)	Hexosylceramide	Hexosylceramide	54512	DMS-MS	100010660	0.5384	0.423	0.7359	0.3411	0.2396	1.2241	0.7431	0.6982	0.5924	0.4477	0.5329	0.7164	0.8308	0.3172	0.7418	1.1702	0.6518	0.4215	0.5221	0.5352	0.3894	0.6541	0.4754	0.471	0.4159	0.326	0.6201	0.5158	0.4896	0.6398	0.5242	0.9026	0.9191	0.2205	0.4936	0.839	0.7308	0.6485	0.6242	0.8156	0.4108	0.5418	0.6665
8964	HCER(26:0)	Hexosylceramide	Hexosylceramide	53811	DMS-MS	100009959	0.0084	0.0115	0.0168	0.009	0.0075	0.0173	0.0126	0.0125	0.0133	0.0121	0.0111	0.0136	0.0127	0.0069	0.0126	0.0225	0.0114	0.0114	0.0097	0.0126	0.0084	0.0108	0.0094	0.0087	0.0104	0.0064	0.015	0.009	0.0103	0.0116	0.0152	0.0185	0.018	0.006	0.0094	0.0168	0.0163	0.013	0.0151	0.0138	0.0137	0.0125	0.0142
8965	HCER(26:1)	Hexosylceramide	Hexosylceramide	53988	DMS-MS	100010136	0.0092	0.0085	0.0109	0.0067	0.0053	0.0147	0.0093	0.0071	0.0072	0.0079	0.006	0.0099	0.0086	0.0053	0.0129	0.0138	0.0091	0.0044	0.0109	0.0111	0.0102	0.007	0.007	0.0081	0.0065	0.0048	0.0089	0.0103	0.0095	0.0094	0.0101	0.0161	0.0083	0.0082	0.0085	0.0141	0.01	0.0091	0.0096	0.0082	0.0063	0.0074	0.0101
8966	LCER(14:0)	Lactosylceramide	Lactosylceramide	53284	DMS-MS	100009432	0.1186	0.09	0.1267	0.0632	0.0742	0.1151	0.1249	0.1175	0.1691	0.0814	0.1066	0.096	0.132	0.0739	0.078	0.1596	0.1112	0.0426	0.1506	0.141	0.0553	0.1367	0.0865	0.0611	0.1644	0.0565	0.09	0.0804	0.0893	0.0401	0.0737	0.0873	0.1204	0.0541	0.1115	0.1437	0.1553	0.0715	0.1512	0.129	0.0807	0.0524	0.1141
8967	LCER(16:0)	Lactosylceramide	Lactosylceramide	54141	DMS-MS	100010289	2.6311	1.7417	2.7331	1.5538	1.6046	2.5935	2.4044	2.3916	2.6566	1.5533	2.9887	2.0228	2.8442	1.7518	2.1615	3.0993	2.23	1.3261	2.6633	2.7324	1.6193	2.9019	1.7215	1.6515	2.3915	1.3705	1.8545	1.9208	1.9216	1.7593	1.9004	1.9071	3.6422	1.1347	2.6146	3.6015	3.4603	2.0193	4.6137	3.8849	2.0271	2.3993	3.0115
8968	LCER(18:0)	Lactosylceramide	Lactosylceramide	53475	DMS-MS	100009623	0.0823	0.0687	0.0902	0.068	0.0613	0.0766	0.0744	0.0848	0.0772	0.1023	0.0807	0.0586	0.0857	0.0537	0.0513	0.1035	0.073	0.0527	0.0767	0.097	0.0563	0.0767	0.0518	0.0596	0.0746	0.056	0.0714	0.0599	0.0711	0.0623	0.0582	0.0989	0.0847	0.0994	0.066	0.104	0.0949	0.069	0.1331	0.0751	0.08	0.0849	0.0714
8969	LCER(18:1)	Lactosylceramide	Lactosylceramide	53476	DMS-MS	100009624	0.0123	0.0248	0.0061	0.0032	0.0032	0.0158	0.0305	0.0153	0.0392	0.0032	0.0625	0.0032	0.0032	0.0137	0.0032	0.0166	0.0162	0.0032	0.0032	0.0032	0.0206	0.0043	0.0032	0.0549	0.0436	0.0032	0.0093	0.0032	0.0032	0.0032	0.0103	0.0186	0.016	0.0167	0.0101	0.018	0.0145	0.0095	0.022	0.0122	0.0134	0.0125	0.0146
8970	LCER(20:0)	Lactosylceramide	Lactosylceramide	53477	DMS-MS	100009625	0.0557	0.0405	0.0574	0.0452	0.0434	0.0334	0.0481	0.0409	0.0412	0.0616	0.0434	0.0321	0.0524	0.0463	0.0363	0.0461	0.0449	0.0333	0.0505	0.055	0.0369	0.0481	0.0258	0.0381	0.031	0.0251	0.0399	0.0489	0.0451	0.0477	0.0306	0.0596	0.0496	0.0538	0.0289	0.0448	0.0501	0.0308	0.0543	0.0406	0.0409	0.0517	0.0449
8971	LCER(20:1)	Lactosylceramide	Lactosylceramide	53812	DMS-MS	100009960	0.0579	0.0479	0.0483	0.0507	0.0554	0.031	0.0584	0.043	0.0462	0.0636	0.036	0.0371	0.0351	0.0478	0.0382	0.0474	0.0559	0.0537	0.0686	0.0619	0.0359	0.0412	0.0258	0.0364	0.0329	0.0295	0.0558	0.0472	0.048	0.0439	0.041	0.0914	0.0657	0.0893	0.0478	0.0696	0.0586	0.0415	0.1015	0.0363	0.0617	0.0696	0.04
8972	LCER(22:0)	Lactosylceramide	Lactosylceramide	53640	DMS-MS	100009788	0.1072	0.1216	0.1385	0.093	0.0954	0.1166	0.0987	0.1286	0.111	0.1395	0.1041	0.0948	0.0878	0.1412	0.0967	0.1204	0.164	0.0869	0.1192	0.1511	0.097	0.1193	0.049	0.1069	0.0909	0.0587	0.085	0.1002	0.078	0.106	0.0899	0.1072	0.1945	0.0956	0.0941	0.1692	0.1412	0.0928	0.1701	0.1463	0.1343	0.1668	0.1785
8973	LCER(22:1)	Lactosylceramide	Lactosylceramide	54142	DMS-MS	100010290	0.0457	0.0349	0.0583	0.0412	0.0312	0.039	0.0412	0.0519	0.048	0.0497	0.031	0.0424	0.0395	0.0251	0.0385	0.0525	0.0457	0.026	0.051	0.0625	0.0343	0.0453	0.0236	0.0292	0.0317	0.0226	0.0287	0.0372	0.0353	0.032	0.0292	0.0505	0.0592	0.0357	0.0412	0.0593	0.0533	0.0394	0.0606	0.0519	0.0456	0.0539	0.064
8974	LCER(24:0)	Lactosylceramide	Lactosylceramide	53989	DMS-MS	100010137	0.1325	0.1525	0.1455	0.0901	0.1019	0.2143	0.1113	0.1577	0.1114	0.1338	0.117	0.1292	0.1297	0.1599	0.1194	0.1661	0.1791	0.0938	0.1529	0.19	0.1107	0.1446	0.0605	0.1191	0.107	0.0875	0.0884	0.1118	0.1157	0.0972	0.105	0.105	0.1728	0.0768	0.1091	0.1935	0.1683	0.0992	0.1824	0.1659	0.159	0.1662	0.1802
8975	LCER(24:1)	Lactosylceramide	Lactosylceramide	53478	DMS-MS	100009626	0.3142	0.2204	0.3238	0.2001	0.217	0.465	0.2704	0.3815	0.2524	0.2521	0.3381	0.2416	0.2516	0.178	0.3096	0.4062	0.3249	0.1514	0.3429	0.3796	0.2148	0.3316	0.2067	0.1716	0.2128	0.1976	0.1596	0.2602	0.2595	0.2473	0.1895	0.1768	0.4065	0.1072	0.2553	0.3457	0.4124	0.1604	0.4174	0.3821	0.2438	0.3156	0.3855
8976	LCER(26:0)	Lactosylceramide	Lactosylceramide	53641	DMS-MS	100009789	0.0128	0.0089	0.0097	0.0097	0.009	0.0111	0.0095	0.0084	0.0118	0.0157	0.0075	0.0147	0.01	0.0091	0.0105	0.0126	0.0095	0.0075	0.0077	0.0127	0.0094	0.0092	0.0087	0.0071	0.0073	0.0075	0.0073	0.0042	0.0142	0.0093	0.0102	0.0161	0.0134	0.0097	0.006	0.0127	0.0103	0.0057	0.018	0.0089	0.0097	0.0118	0.013
8977	LCER(26:1)	Lactosylceramide	Lactosylceramide	53642	DMS-MS	100009790	0.0115	0.0089	0.0169	0.0074	0.0102	0.0088	0.0139	0.0155	0.0132	0.0099	0.006	0.0095	0.0106	0.0081	0.0093	0.0125	0.011	0.0094	0.0104	0.0104	0.0117	0.0092	0.0088	0.0104	0.008	0.0082	0.0087	0.0063	0.0108	0.0047	0.009	0.0134	0.0105	0.0093	0.0066	0.0139	0.0142	0.0099	0.0173	0.0106	0.0089	0.0127	0.0112
7937	LPC(15:0)	Lysophosphatidylcholine	LPC Ester	53286	DMS-MS	100009434	0.7007	0.6739	1.1447	1.1126	0.5556	0.3565	0.5715	1.2072	0.9639	0.8609	0.5642	0.8376	1.1512	0.6988	0.453	0.6001	1.3536	0.3171	0.7104	0.856	0.5365	0.8166	0.9036	0.2923	1.0899	0.444	0.6193	0.5328	0.6113	0.3183	0.5538	0.4332	0.8408	0.5245	0.9829	1.0246	0.6474	0.7007	0.767	0.8359	0.5492	0.4344	0.7677
7938	LPC(16:0)	Lysophosphatidylcholine	LPC Ester	53287	DMS-MS	100009435	193.757	231.493	286.648	233.651	170.381	224.903	303.237	295.716	174.036	349.329	219.447	265.841	283.765	208.735	365.262	231.596	276.631	161.082	230.015	290.377	144.851	240.744	195.85	135.515	223.487	131.322	163.599	156.302	200.723	192.744	301.854	378.457	281.043	197.276	215.859	290.171	233.651	230.341	366.605	223.672	300.372	245.6	228.388
7939	LPC(16:1)	Lysophosphatidylcholine	LPC Ester	53479	DMS-MS	100009627	3.3489	2.9452	4.7424	3.3643	2.551	8.3903	5.5691	3.1707	2.9606	4.987	2.2475	3.0638	4.1536	3.7984	4.8556	2.6242	3.3863	2.3178	3.1521	3.0749	1.5318	3.3965	3.2206	1.0124	3.1348	2.1612	1.5652	1.6351	2.7648	4.7918	3.5673	8.4763	4.0877	2.7474	2.6242	3.3481	3.6056	2.4596	5.2698	2.9549	5.0661	3.1851	2.9459
7940	LPC(17:0)	Lysophosphatidylcholine	LPC Ester	54143	DMS-MS	100010291	4.3772	4.2494	5.3581	3.8741	3.2122	1.6041	3.3927	6.3192	3.7738	4.4276	2.6695	3.8164	5.3095	3.1086	2.5296	4.1468	4.5458	1.5716	2.9092	4.6194	2.038	4.0516	4.4226	1.7113	5.2056	2.2053	3.236	1.9157	3.075	1.6137	2.8928	2.9199	3.8164	3.9463	3.3955	5.4859	4.6959	3.3669	4.1954	3.6805	2.3011	1.8176	3.4078
7941	LPC(18:0)	Lysophosphatidylcholine	LPC Ester	54144	DMS-MS	100010292	107.314	109.545	140.541	114.521	90.6038	94.2362	123.247	136.024	84.4058	151.081	88.0072	125.604	157.616	95.7493	125.524	112.578	101.852	69.7568	98.9053	137.687	70.5952	97.2651	91.9749	51.3943	101.127	59.0068	70.6006	71.6552	88.7413	66.1036	111.59	201.089	118.989	114.521	72.1039	138.974	123.675	133.963	152.935	91.9351	130.475	114.759	113.443
7942	LPC(18:1)	Lysophosphatidylcholine	LPC Ester	54145	DMS-MS	100010293	54.8785	42.8672	57.47	37.7952	42.9641	53.121	57.3692	51.3391	38.966	70.4727	36.2083	48.429	38.7466	38.9867	61.3736	43.7914	36.8478	29.1994	47.9005	38.6631	22.6404	51.8038	43.2841	20.0107	36.9759	30.6503	23.5283	26.8754	38.9757	47.9753	46.7371	98.534	49.8357	54.9598	39.4859	43.2349	53.4251	39.5938	57.6044	43.5275	49.6642	45.6742	34.4869
7943	LPC(18:2)	Lysophosphatidylcholine	LPC Ester	54331	DMS-MS	100010479	36.6738	28.2394	35.3229	35.4298	25.9639	21.4236	44.7357	25.1575	23.3359	48.3619	23.6649	29.6395	18.8416	14.6473	35.1143	24.4959	20.0405	15.7207	36.8489	15.0164	13.9373	39.2372	28.6784	11.0218	19.5923	24.8231	11.6619	13.7722	18.5731	19.8082	27.6865	37.0554	25.8438	32.0055	24.2094	28.2394	23.6835	29.5779	27.9074	30.6873	46.1677	13.9644	19.5582
7944	LPC(18:3)	Lysophosphatidylcholine	LPC Ester	54513	DMS-MS	100010661	0.4796	0.3409	0.3848	0.3909	0.3492	0.401	0.3546	0.168	0.3141	0.4959	0.1842	0.3971	0.2396	0.2142	0.5446	0.2373	0.2188	0.2005	0.4631	0.1864	0.1156	0.3948	0.31	0.1156	0.2592	0.4917	0.1156	0.2074	0.2983	0.3048	0.5164	0.8289	0.3125	0.354	0.2285	0.3546	0.36	0.4316	0.4675	0.2691	0.527	0.2661	0.1926
7946	LPC(20:0)	Lysophosphatidylcholine	LPC Ester	53480	DMS-MS	100009628	0.5716	0.6015	0.7006	0.4836	0.4635	0.3975	0.4559	0.6282	0.4513	0.5347	0.3854	0.4583	0.3461	0.3463	0.6651	0.4761	0.4154	0.3315	0.5773	0.5491	0.2649	0.522	0.3636	0.2358	0.3062	0.2567	0.2764	0.3612	0.4319	0.2404	0.4172	0.4878	0.5511	0.3795	0.4684	0.8045	0.6075	0.4635	0.3686	0.6233	0.5343	0.387	0.4343
7947	LPC(20:1)	Lysophosphatidylcholine	LPC Ester	53813	DMS-MS	100009961	1.3878	1.5975	0.9379	1.0505	0.9781	0.8689	0.919	1.2117	0.7617	1.1347	0.7918	0.9003	0.9632	0.6898	1.0994	1.0166	0.9701	0.4261	1.0207	0.9862	0.6664	0.7987	0.7958	0.4771	0.4567	0.5871	0.3793	0.5369	0.8258	0.6096	0.9861	1.7336	1.2494	1.2329	0.8177	0.9966	0.779	0.824	1.1347	0.7876	0.9007	0.9854	0.6661
7948	LPC(20:2)	Lysophosphatidylcholine	LPC Ester	53990	DMS-MS	100010138	0.8827	0.8047	0.9235	0.9175	0.7512	0.7263	1.0379	0.5749	0.71	1.0196	0.6638	0.9451	0.7377	0.6137	0.9467	0.721	0.6375	0.5456	0.7599	0.6559	0.3851	0.6775	0.6632	0.288	0.5353	0.4293	0.4417	0.5084	0.5794	0.7441	0.8252	1.63	0.7804	0.8485	0.6165	0.7481	0.9128	1.0571	1.0516	0.759	1.4333	0.8463	0.6242
7949	LPC(20:3)	Lysophosphatidylcholine	LPC Ester	54146	DMS-MS	100010294	3.8676	3.0126	4.0402	4.0957	4.3664	3.1102	7.5444	1.7777	3.3349	6.078	2.6647	5.3348	4.3415	4.5106	3.8479	3.9856	3.5572	3.3437	3.912	3.689	1.9645	4.1279	2.8144	1.1818	3.2541	2.5025	2.3958	2.835	2.3541	5.0876	3.5662	7.7997	3.8352	3.2093	4.0838	4.4904	4.0402	4.9868	4.9712	3.9256	6.8052	3.8429	2.6995
7950	LPC(20:4)	Lysophosphatidylcholine	LPC Ester	53481	DMS-MS	100009629	9.3641	8.586	6.5605	4.3439	6.9918	4.6207	8.9664	6.6907	4.8367	13.8302	6.5054	5.5543	6.5264	8.3404	9.7978	7.716	5.1556	5.0039	6.3536	6.1731	5.2876	8.8525	6.093	3.465	6.3733	6.0874	4.177	5.0883	4.8269	6.1097	7.8524	12.995	5.8551	10.1586	5.5212	5.9089	6.6907	6.9992	7.2871	6.3297	7.0189	5.4614	4.8688
7951	LPC(20:5)	Lysophosphatidylcholine	LPC Ester	53644	DMS-MS	100009792	0.4823	0.8562	0.4329	0.1909	0.446	0.2699	0.5121	1.4239	0.4045	1.3489	0.4836	0.4211	0.2584	0.7301	0.5599	0.4254	0.5174	0.2167	0.6655	0.3442	0.2986	1.2384	0.4767	0.3939	0.7526	0.4477	0.3121	0.2463	0.2737	0.4124	0.7463	0.8467	0.3266	0.5681	0.1663	0.6053	0.422	0.3251	0.602	0.4974	0.6132	0.1722	0.3373
7955	LPC(22:4)	Lysophosphatidylcholine	LPC Ester	53815	DMS-MS	100009963	0.2048	0.1572	0.1635	0.221	0.2162	0.2913	0.4618	0.1904	0.1515	0.3253	0.1612	0.1992	0.2028	0.2538	0.265	0.2284	0.2552	0.2061	0.3109	0.3024	0.1532	0.13	0.1718	0.13	0.1425	0.13	0.1741	0.2031	0.13	0.1575	0.3081	0.738	0.13	0.2289	0.2048	0.2929	0.3079	0.3474	0.3146	0.38	0.2753	0.2413	0.13
7956	LPC(22:5)	Lysophosphatidylcholine	LPC Ester	54333	DMS-MS	100010481	0.7417	0.5708	0.4714	0.3674	0.3678	0.6009	0.8002	0.7385	0.4938	1.1545	0.4789	0.4658	0.4182	0.7391	0.6718	0.5463	0.4296	0.3824	0.5621	0.8932	0.5928	0.5743	0.4684	0.2838	0.7837	0.3706	0.4177	0.4311	0.3587	0.3239	0.7776	1.7866	0.3883	0.6751	0.3449	0.5708	0.5902	0.7091	0.8439	0.7556	0.9494	0.3309	0.3949
7957	LPC(22:6)	Lysophosphatidylcholine	LPC Ester	53645	DMS-MS	100009793	1.2058	1.1614	0.9523	0.6782	0.5282	0.3386	1.0105	1.6273	0.4174	1.8964	1.0526	0.6988	0.5591	0.757	0.8112	1.4196	0.8038	0.3667	0.6475	1.6189	1.0471	1.005	1.3471	0.8684	1.8684	0.3046	0.6626	0.6548	0.6935	0.6231	0.8632	1.0534	0.8966	0.8112	0.7088	0.6185	0.8379	1.3204	1.1679	1.7285	0.7184	0.4332	0.7996
8195	LPE(16:0)	Lysophosphatidylethanolamine	LPE Ester	54516	DMS-MS	100010664	1.146	1.4738	1.7217	1.345	1.6842	1.7942	1.6972	1.3619	1.16	2.22	0.7403	1.1375	1.0808	1.1647	2.5518	0.8612	1.9762	1.471	1.5472	1.1074	0.8523	1.1031	1.2423	0.8414	0.6388	0.7377	0.9034	1.0975	0.7119	2.3801	1.5507	2.1507	1.2214	1.5103	1.0944	1.3853	1.6585	0.9912	2.0864	1.268	1.5846	1.7409	0.6773
8196	LPE(16:1)	Lysophosphatidylethanolamine	LPE Ester	54147	DMS-MS	100010295	0.0395	0.0436	0.0577	0.0582	0.0606	0.2297	0.099	0.0549	0.0579	0.098	0.024	0.0644	0.0546	0.0513	0.0849	0.0367	0.0616	0.0406	0.0686	0.0409	0.0208	0.0462	0.0394	0.0208	0.0273	0.038	0.0316	0.0364	0.0376	0.1062	0.0876	0.1432	0.0613	0.0397	0.0418	0.0503	0.0701	0.0208	0.0755	0.0406	0.1144	0.0582	0.0355
8198	LPE(18:0)	Lysophosphatidylethanolamine	LPE Ester	53484	DMS-MS	100009632	1.6503	1.7363	2.435	2.5421	2.3746	2.2948	3.0631	1.5747	1.74	2.9218	0.9498	1.7143	1.8335	1.8495	3.0678	1.0586	2.5814	2.2557	2.7437	1.4798	1.0153	1.3724	1.7494	0.7914	0.7198	1.2798	1.1637	1.8289	1.0758	3.0363	2.0033	4.6124	1.8495	3.9722	1.4464	2.2855	2.723	1.4406	3.6142	1.6937	2.9439	2.6852	0.9973
8199	LPE(18:1)	Lysophosphatidylethanolamine	LPE Ester	53288	DMS-MS	100009436	1.3883	1.3017	1.431	1.5082	1.565	1.6028	1.5901	1.0493	1.0735	2.4397	0.9313	1.3105	0.5719	0.9812	1.4976	0.7959	0.9378	1.0558	2.168	1.0356	0.5784	2.0131	1.4301	0.5329	0.7032	1.4878	0.6382	1.001	0.6896	1.9028	1.8785	3.5826	1.5492	3.5979	1.2455	1.2565	1.3883	0.9773	1.8567	1.587	2.0652	1.6291	0.8892
8200	LPE(18:2)	Lysophosphatidylethanolamine	LPE Ester	53817	DMS-MS	100009965	1.4169	1.196	1.4133	1.6712	1.1744	1.2274	1.7105	0.5764	0.8135	2.0891	0.8071	1.3632	0.6184	0.5921	1.0486	0.8743	0.6709	0.6657	1.7157	0.6606	0.4995	1.3622	1.0972	0.3296	0.585	1.0436	0.4869	0.6373	0.4569	1.0318	1.0924	2.815	1.3701	1.8559	1.2313	1.4047	1.0785	0.8738	1.1861	1.7973	1.8414	1.0607	0.7367
8206	LPE(20:3)	Lysophosphatidylethanolamine	LPE Ester	54334	DMS-MS	100010482	0.1794	0.1591	0.1944	0.2033	0.2888	0.1392	0.3016	0.0694	0.1751	0.2588	0.1227	0.2578	0.1535	0.1697	0.1257	0.1788	0.1583	0.1391	0.1837	0.1356	0.0969	0.1806	0.1706	0.0722	0.127	0.142	0.1021	0.1078	0.0898	0.25	0.1796	0.4672	0.2246	0.166	0.1751	0.2233	0.1973	0.1421	0.2452	0.2144	0.2765	0.1836	0.1045
8207	LPE(20:4)	Lysophosphatidylethanolamine	LPE Ester	53485	DMS-MS	100009633	0.9537	1.0427	0.8649	0.6604	0.9036	0.6699	1.0884	0.6991	0.6153	1.3416	0.7618	0.6701	0.6931	0.9281	0.8612	0.9492	0.7419	0.6472	0.7844	0.8879	0.6039	0.9969	0.7257	0.3876	0.6941	0.6347	0.4876	0.7725	0.3437	0.9947	1.0774	2.1971	0.8612	1.2717	0.7654	0.6	0.9122	0.6832	0.8301	1.2212	0.8552	0.8978	0.5544
8213	LPE(22:5)	Lysophosphatidylethanolamine	LPE Ester	54519	DMS-MS	100010667	0.0794	0.0726	0.0584	0.0636	0.0684	0.0653	0.099	0.0716	0.0586	0.1193	0.0839	0.0763	0.0722	0.0913	0.0678	0.0794	0.0561	0.0578	0.0774	0.1069	0.0901	0.0611	0.0486	0.0472	0.0786	0.0493	0.0645	0.0689	0.0337	0.0992	0.0766	0.309	0.0623	0.1199	0.0668	0.0722	0.0959	0.0654	0.102	0.0818	0.1133	0.0761	0.0598
8214	LPE(22:6)	Lysophosphatidylethanolamine	LPE Ester	53649	DMS-MS	100009797	0.1983	0.3256	0.3104	0.1491	0.1705	0.1219	0.2457	0.1981	0.1079	0.341	0.2291	0.1727	0.1494	0.2292	0.1927	0.2962	0.2175	0.1218	0.1261	0.3346	0.2218	0.2233	0.2414	0.2318	0.423	0.1073	0.1364	0.1612	0.1262	0.2232	0.2316	0.3367	0.2353	0.2296	0.1981	0.1795	0.1683	0.1723	0.2765	0.3778	0.1286	0.1302	0.1322
11559	MAG(12:0)	MAG	Ester	62002	DMS-MS	100020128	0.0188	0.0374	0.0643	0.0368	0.0217	0.031	0.038	0.0465	0.0356	0.0339	0.0444	0.0447	0.0385	0.0406	0.0331	0.0278	0.0308	0.0153	0.0406	0.0251	0.0154	0.0445	0.0271	0.0038	0.0373	0.0038	0.0313	0.0293	0.027	0.0248	0.0405	0.0688	0.0294	0.0362	0.0216	0.0571	0.058	0.0405	0.0445	0.0403	0.0593	0.0336	0.0346
11560	MAG(14:0)	MAG	Ester	62028	DMS-MS	100020155	0.0657	0.1786	0.2681	0.2054	0.1234	0.1381	0.1675	0.191	0.1488	0.0926	0.1161	0.1414	0.1847	0.1213	0.1848	0.168	0.0868	0.0765	0.154	0.071	0.0088	0.087	0.0566	0.0088	0.2273	0.0419	0.0934	0.0839	0.134	0.1	0.1852	0.4582	0.0858	0.1678	0.0738	0.2025	0.1389	0.1518	0.2397	0.1141	0.2626	0.0903	0.0737
11561	MAG(14:1)	MAG	Ester	62004	DMS-MS	100020131	0.0958	0.0738	0.0695	0.0567	0.04	0.0642	0.0717	0.0826	0.0476	0.1135	0.0679	0.0793	0.0538	0.0416	0.0857	0.0571	0.0642	0.0389	0.0985	0.053	0.0509	0.0618	0.0614	0.0473	0.0689	0.0559	0.0649	0.0552	0.0646	0.0437	0.0953	0.1647	0.0322	0.0728	0.032	0.0991	0.0695	0.065	0.1077	0.0452	0.1169	0.0589	0.045
11562	MAG(15:0)	MAG	Ester	62005	DMS-MS	100020132	0.1181	0.0941	0.1041	0.0954	0.0669	0.0761	0.102	0.1259	0.0972	0.1226	0.0854	0.0942	0.097	0.0885	0.1275	0.113	0.0762	0.0561	0.1092	0.0659	0.0605	0.0868	0.078	0.0619	0.1252	0.0662	0.1047	0.0728	0.1046	0.0594	0.1127	0.1336	0.0684	0.1351	0.0629	0.1426	0.1263	0.0928	0.1474	0.0926	0.1253	0.0767	0.0809
11563	MAG(16:0)	MAG	Ester	62006	DMS-MS	100020133	1.2489	4.3222	6.3723	0.4707	0.9291	4.0176	1.3008	3.5833	2.5943	0.4707	1.2997	0.4707	2.2211	2.997	2.8907	4.2584	0.6295	0.4707	1.5459	1.1359	0.4707	0.4707	0.4707	0.4707	5.3964	0.4707	1.7959	1.283	1.184	2.6825	2.5613	4.5531	1.6566	2.8721	1.8545	2.2211	2.9393	2.029	3.4567	2.8842	2.0364	1.8281	1.1537
11564	MAG(16:1)	MAG	Ester	62007	DMS-MS	100020134	0.2236	0.2173	0.3953	0.4737	0.4335	0.3487	0.4063	0.2059	0.2108	0.5588	0.1844	0.2208	0.448	0.3106	0.4374	0.798	0.1967	0.1525	0.3359	0.2216	0.0901	0.1227	0.1796	0.0745	0.6328	0.1301	0.1034	0.1094	0.282	0.3382	0.6322	2.8297	0.2308	0.7217	0.2231	0.4801	0.3487	0.4071	1.0271	0.3496	1.0901	0.4957	0.2424
11565	MAG(17:0)	MAG	Ester	62008	DMS-MS	100020135	0.0502	0.0645	0.0865	0.066	0.0425	0.0436	0.0485	0.0546	0.0495	0.0498	0.0481	0.0449	0.0499	0.042	0.0577	0.0932	0.0407	0.0308	0.0385	0.0558	0.0293	0.0342	0.0244	0.0292	0.0662	0.0224	0.0594	0.0253	0.0492	0.0405	0.0388	0.0709	0.0398	0.0679	0.042	0.0664	0.0545	0.0552	0.0721	0.0544	0.0576	0.0466	0.03
11567	MAG(18:1)	MAG	Ester	62010	DMS-MS	100020137	2.6013	2.3815	3.4345	4.9119	5.5514	1.7438	3.2735	2.544	2.4818	5.2897	6.017	1.7087	4.1126	3.5652	3.6263	19.4311	1.9988	1.7858	4.4654	2.0484	0.9187	1.9327	1.8977	1.1246	9.8152	1.7824	1.5005	1.8683	3.8567	3.1212	3.953	18.033	2.8328	11.6527	2.9052	5.3086	3.0451	3.3795	10.4979	4.6358	8.2268	4.5939	2.2629
11568	MAG(18:2)	MAG	Ester	62011	DMS-MS	100020138	1.0394	0.72	0.8148	1.5038	1.3022	0.1837	0.6823	0.4927	0.5676	1.4719	2.6898	0.3672	0.8032	0.9814	0.7228	7.716	0.3391	1.2212	1.3189	0.9627	0.526	0.4082	0.4325	0.4966	2.9448	0.5071	1.0102	1.064	1.0691	0.5706	0.7596	3.9185	0.8032	2.6162	1.0565	1.1302	0.7278	0.7384	1.6697	2.1886	2.3269	1.3095	0.5421
11569	MAG(18:3)	MAG	Ester	62012	DMS-MS	100020139	0.2692	0.2301	0.3332	0.322	0.2276	0.1561	0.3261	0.2611	0.2265	0.2796	0.3217	0.2662	0.2823	0.255	0.2988	0.5949	0.2368	0.2118	0.3329	0.3355	0.2091	0.211	0.132	0.171	0.3606	0.1712	0.2769	0.2842	0.282	0.1764	0.2924	0.46	0.2908	0.3149	0.2692	0.3737	0.215	0.2469	0.3183	0.2952	0.362	0.2632	0.2683
11570	MAG(18:4)	MAG	Ester	62013	DMS-MS	100020140	0.0707	0.0852	0.116	0.0932	0.0625	0.0784	0.1011	0.0865	0.0646	0.1002	0.0796	0.1067	0.0826	0.0611	0.1201	0.0865	0.089	0.0533	0.1095	0.0953	0.0824	0.1067	0.0776	0.0651	0.079	0.0625	0.0883	0.072	0.0878	0.0583	0.0907	0.0523	0.108	0.0355	0.0907	0.1125	0.0718	0.0755	0.0917	0.0756	0.0773	0.0669	0.0938
11571	MAG(20:0)	MAG	Ester	62014	DMS-MS	100020141	0.0099	0.0339	0.0617	0.0048	0.0017	0.048	0.0144	0.0379	0.0277	0.0017	0.0372	0.0152	0.0162	0.0195	0.0325	0.0264	0.0017	0.0017	0.0074	0.0046	0.0061	0.0017	0.0055	0.0017	0.0476	0.0017	0.0202	0.0094	0.012	0.0063	0.0202	0.0184	0.0214	0.0224	0.0193	0.0201	0.0233	0.0132	0.0288	0.0233	0.0177	0.0165	0.0105
11572	MAG(20:1)	MAG	Ester	62015	DMS-MS	100020142	0.0657	0.055	0.0868	0.0757	0.0832	0.0344	0.0419	0.0451	0.0456	0.0685	0.0542	0.0479	0.0528	0.0502	0.0654	0.1598	0.0535	0.0301	0.0647	0.0483	0.0246	0.0446	0.03	0.0234	0.0631	0.0296	0.0347	0.0448	0.0554	0.0458	0.0598	0.166	0.056	0.1733	0.043	0.0979	0.0564	0.0483	0.1695	0.0633	0.1158	0.0606	0.0334
11573	MAG(20:2)	MAG	Ester	62016	DMS-MS	100020143	0.0392	0.0466	0.0434	0.0477	0.0481	0.0301	0.036	0.028	0.0417	0.0549	0.0474	0.0456	0.0503	0.0395	0.0596	0.1366	0.0412	0.0335	0.0469	0.0274	0.0179	0.0219	0.0261	0.0225	0.0679	0.0198	0.0337	0.0247	0.0484	0.031	0.055	0.1642	0.0293	0.1337	0.0357	0.0666	0.0357	0.0366	0.104	0.0533	0.1083	0.0569	0.0286
11574	MAG(20:3)	MAG	Ester	62017	DMS-MS	100020144	0.0376	0.0314	0.0461	0.0471	0.06	0.0259	0.0473	0.0241	0.0381	0.0723	0.0306	0.0337	0.0459	0.0498	0.0421	0.1606	0.0321	0.0373	0.0551	0.0334	0.0224	0.0274	0.0225	0.0196	0.07	0.0247	0.0237	0.0267	0.0446	0.0219	0.0494	0.2031	0.0237	0.0958	0.0221	0.0607	0.0338	0.0438	0.0803	0.0346	0.0874	0.0328	0.0147
11575	MAG(20:4)	MAG	Ester	62018	DMS-MS	100020145	0.0396	0.0342	0.0353	0.0474	0.0665	0.0297	0.0388	0.0375	0.0288	0.0733	0.0536	0.0248	0.048	0.0491	0.0438	0.2397	0.0305	0.035	0.0632	0.0365	0.0269	0.0343	0.0261	0.0283	0.1186	0.0332	0.037	0.0318	0.0397	0.0276	0.0805	0.2049	0.0292	0.1877	0.0226	0.0761	0.03	0.0477	0.0847	0.0583	0.0824	0.0679	0.0205
11576	MAG(20:5)	MAG	Ester	62019	DMS-MS	100020146	0.0193	0.0321	0.0405	0.0237	0.0245	0.0213	0.0339	0.0422	0.0279	0.028	0.0227	0.0294	0.0307	0.0283	0.0263	0.0422	0.0294	0.023	0.0277	0.0357	0.0313	0.028	0.0251	0.0209	0.0394	0.013	0.0285	0.0215	0.0294	0.0206	0.0371	0.0617	0.0354	0.0263	0.0265	0.0464	0.0248	0.028	0.0445	0.0386	0.0255	0.0213	0.0332
11577	MAG(22:0)	MAG	Ester	62020	DMS-MS	100020147	0.0062	0.0176	0.0183	0.0123	0.0117	0.0156	0.0199	0.0176	0.0151	0.0203	0.0159	0.0153	0.0169	0.0155	0.0169	0.0181	0.0115	0.0136	0.0195	0.012	0.0079	0.0121	0.0078	0.0059	0.0157	0.007	0.0186	0.0149	0.0243	0.0223	0.0094	0.0166	0.0166	0.0086	0.0151	0.0226	0.0155	0.0076	0.0072	0.0128	0.0205	0.0151	0.0069
11578	MAG(22:1)	MAG	Ester	62021	DMS-MS	100020148	0.0291	0.0213	0.0308	0.0245	0.0168	0.02	0.027	0.0232	0.0165	0.0197	0.0241	0.021	0.0256	0.0139	0.0351	0.0233	0.0157	0.0229	0.0239	0.0235	0.0229	0.0175	0.0198	0.0193	0.0267	0.0137	0.0264	0.0234	0.0317	0.0156	0.0218	0.0283	0.0257	0.0195	0.0224	0.027	0.0123	0.0146	0.0381	0.0245	0.0242	0.0164	0.0254
11579	MAG(22:2)	MAG	Ester	62022	DMS-MS	100020149	0.0191	0.0181	0.0188	0.0152	0.0172	0.0137	0.0187	0.0168	0.0137	0.0205	0.0224	0.0199	0.0111	0.0114	0.0122	0.0172	0.0192	0.0116	0.0211	0.0184	0.01	0.0196	0.0151	0.0051	0.0206	0.0104	0.0184	0.0117	0.0171	0.0147	0.0172	0.0299	0.0113	0.0139	0.0195	0.0201	0.0172	0.0192	0.0182	0.0158	0.0227	0.0199	0.0174
11580	MAG(22:4)	MAG	Ester	62023	DMS-MS	100020150	0.0114	0.0141	0.0185	0.0182	0.0088	0.0086	0.0137	0.0193	0.0104	0.0207	0.0122	0.0223	0.017	0.0168	0.0145	0.03	0.0093	0.0166	0.0176	0.0173	0.0109	0.0095	0.0113	0.0062	0.0175	0.0062	0.0145	0.0159	0.0201	0.0114	0.0221	0.0542	0.0152	0.0234	0.0124	0.0135	0.0128	0.0111	0.0171	0.018	0.0291	0.0086	0.0113
11581	MAG(22:5)	MAG	Ester	62024	DMS-MS	100020151	0.001	0.0242	0.0247	0.0012	0.001	0.0147	0.0228	0.0172	0.0132	0.0133	0.0227	0.0106	0.0167	0.0384	0.0173	0.1194	0.0054	0.001	0.0033	0.0174	0.0015	0.0154	0.006	0.001	0.1081	0.001	0.0202	0.001	0.0189	0.0115	0.0229	0.0419	0.0131	0.0198	0.0172	0.0285	0.0128	0.0103	0.012	0.0281	0.0192	0.013	0.0089
11582	MAG(22:6)	MAG	Ester	62025	DMS-MS	100020152	0.0233	0.0273	0.0237	0.0227	0.0155	0.0233	0.0238	0.0327	0.014	0.0295	0.0292	0.0297	0.0409	0.0183	0.0356	0.0582	0.0264	0.015	0.024	0.0345	0.0212	0.0259	0.0191	0.0198	0.057	0.0132	0.0314	0.018	0.0239	0.0172	0.0335	0.0277	0.0317	0.0216	0.0238	0.0411	0.0235	0.0208	0.0306	0.0259	0.0232	0.0293	0.0339
11583	MAG(24:0)	MAG	Ester	62026	DMS-MS	100020153	0.0107	0.0124	0.014	0.0104	0.0093	0.0063	0.0149	0.0075	0.0101	0.013	0.0062	0.0127	0.0121	0.0067	0.009	0.0065	0.0068	0.0054	0.0109	0.0128	0.0081	0.0106	0.008	0.0041	0.0153	0.0031	0.0139	0.0075	0.0098	0.0121	0.0105	0.0022	0.0118	0.0116	0.0104	0.0134	0.0116	0.0091	0.0081	0.0117	0.0211	0.0085	0.0046
11584	MAG(24:1)	MAG	Ester	62027	DMS-MS	100020154	0.0103	0.0135	0.0173	0.012	0.0072	0.0072	0.0113	0.0131	0.0103	0.0215	0.0084	0.0155	0.0098	0.0079	0.0132	0.0171	0.0093	0.0108	0.0127	0.0099	0.0074	0.0127	0.0088	0.0061	0.0128	0.0089	0.0109	0.0074	0.0086	0.0089	0.009	0.0224	0.0087	0.0134	0.0104	0.0141	0.0113	0.0061	0.0101	0.0099	0.0176	0.0094	0.0123
7717	PC(12:0/18:3)	Phosphatidylcholine	PC Ester	53821	DMS-MS	100009969	0.5125	1.0357	1.1196	1.3736	0.6156	1.2111	1.1386	0.9249	0.8036	1.0351	1.1939	1.5077	0.7749	0.5145	1.5154	0.7046	0.96	0.9265	1.2587	0.5843	0.6689	1.2315	0.9335	0.9342	0.5354	0.8243	0.8263	0.7094	0.775	0.6999	1.2054	1.4275	1.0357	0.6699	0.9767	1.2474	0.896	1.0416	1.2199	0.9805	1.1211	0.7422	0.9687
7730	PC(14:0/16:1)	Phosphatidylcholine	PC Ester	54151	DMS-MS	100010299	0.2706	0.2706	0.4643	0.4577	0.2706	2.0627	0.4583	0.2706	0.4776	0.4824	0.2706	0.4072	0.4598	0.385	0.5729	0.2706	0.4957	0.3817	0.4791	0.2821	0.2706	0.2706	0.2706	0.2706	0.2706	0.2706	0.2706	0.2706	0.2706	0.5316	0.821	1.6821	0.3786	0.3445	0.445	0.4663	0.2706	0.6175	0.6201	0.2706	0.7681	0.2706	0.2706
7731	PC(14:0/18:1)	Phosphatidylcholine	PC Ester	53996	DMS-MS	100010144	2.4807	3.9824	6.1317	5.7055	3.7703	12.5961	8.8379	5.4824	8.4775	6.9887	3.2165	6.8063	7.271	5.3652	7.0044	4.1399	8.2834	4.8722	10.2423	4.9655	1.8575	4.1848	4.1375	1.8372	4.9822	4.8608	3.6168	4.1206	4.864	7.1467	9.5454	27.5938	4.9053	6.5478	5.314	11.1175	5.7696	6.1317	9.7841	4.4266	10.6406	5.3075	4.8028
7732	PC(14:0/18:2)	Phosphatidylcholine	PC Ester	54152	DMS-MS	100010300	2.7563	2.883	4.2701	6.7832	2.4874	2.5095	5.6953	2.7372	5.1573	4.0965	2.7366	4.6159	4.2418	2.3806	3.6582	2.5741	5.4375	4.2152	6.5914	2.3894	1.3927	2.2137	2.1065	1.2829	2.3195	2.9287	2.6783	3.3763	3.3966	3.1422	4.1387	11.0055	2.9934	3.0541	2.5009	6.4115	3.0094	3.6582	5.3427	2.5092	8.0718	1.8234	3.1438
7738	PC(14:0/20:4)	Phosphatidylcholine	PC Ester	54338	DMS-MS	100010486	1.3308	0.9864	1.2388	1.2482	1.0881	1.2403	2.2863	1.2599	1.8026	2.3049	1.7261	1.2525	1.3678	1.8993	1.4812	1.4841	1.7749	1.2123	1.9882	1.1029	0.5565	1.1493	1.3741	0.5565	0.5565	1.5874	1.3291	1.0464	1.2911	1.5318	2.1251	4.8169	1.1983	1.8102	0.5565	2.1216	1.3622	1.3271	1.753	0.6716	1.6954	1.173	1.1783
7747	PC(15:0/18:1)	Phosphatidylcholine	PC Ester	54526	DMS-MS	100010674	0.568	0.6387	1.1161	0.9637	0.5776	0.6876	0.9111	1.1465	1.2467	1.0096	0.7174	0.8725	1.0797	0.8167	0.7779	0.8407	1.2991	0.463	1.6275	1.0938	0.4215	0.747	0.9543	0.4215	1.3635	0.7922	0.739	0.7587	1.1296	0.8257	0.7107	0.8725	0.9595	0.7325	1.0571	1.2704	0.6709	0.5086	1.0707	0.7738	0.5309	0.557	0.5614
7748	PC(15:0/18:2)	Phosphatidylcholine	PC Ester	54154	DMS-MS	100010302	0.9049	0.5621	0.9359	1.3868	0.6512	0.4505	0.7526	0.6267	0.9867	0.8028	0.9122	0.8028	0.9776	0.6405	0.6882	0.611	1.6065	0.4495	1.0618	0.662	0.567	0.5753	0.5566	0.4582	0.858	0.5736	0.8701	0.8016	0.6369	0.5479	0.6228	0.6864	0.9274	0.8816	0.9793	1.5947	0.8028	0.6526	1.0825	1.1348	0.7648	0.5149	1.0124
7756	PC(16:0/12:0)	Phosphatidylcholine	PC Ester	54527	DMS-MS	100010675	0.2446	0.2849	0.3723	0.3058	0.2885	0.4597	0.4513	0.2803	0.5487	0.3639	0.4752	0.5183	0.4406	0.4876	0.5958	0.5387	0.423	0.3083	0.3701	0.4575	0.2619	0.5277	0.3771	0.3572	0.4367	0.2446	0.2446	0.2446	0.3635	0.3739	0.5061	0.8095	0.3631	0.2816	0.4324	0.5827	0.3914	0.4267	0.5165	0.4989	0.5506	0.5374	0.3903
7757	PC(16:0/14:0)	Phosphatidylcholine	PC Ester	53490	DMS-MS	100009638	0.6217	1.0585	3.1562	2.3595	0.8616	4.1871	3.1854	1.8292	2.367	2.6284	1.2747	2.9876	2.6285	1.3651	4.1046	1.5664	3.3397	1.4408	4.0815	1.7668	0.745	1.4634	1.08	0.547	2.052	1.4578	1.288	1.3583	1.3518	2.4223	4.7657	6.8877	1.4899	1.0413	1.6388	3.3904	1.8148	3.8459	3.7123	1.6891	4.0509	1.6923	1.8719
7759	PC(16:0/16:0)	Phosphatidylcholine	PC Ester	53655	DMS-MS	100009803	6.2313	6.725	10.5913	9.4279	5.7153	16.204	12.0842	10.7087	7.8945	11.9062	9.8906	8.4637	9.9098	7.7492	13.5622	11.1184	10.4374	10.1425	14.3163	11.0198	6.4407	7.911	6.2634	7.2124	7.6446	5.6422	9.8352	7.9484	7.0225	11.46	11.9269	17.2627	9.9629	6.9367	7.2543	11.0802	10.2953	10.9094	13.9646	9.0183	10.2552	9.7594	9.6085
7760	PC(16:0/16:1)	Phosphatidylcholine	PC Ester	53491	DMS-MS	100009639	2.934	3.5461	12.0393	10.8031	6.2967	64.9394	27.0834	4.5996	8.0245	20.7137	5.0699	11.1122	12.9905	13.5087	24.041	6.6909	13.2449	13.6921	18.254	11.5653	4.454	4.8424	5.9553	3.4764	9.2583	5.6557	6.4487	7.097	4.7122	30.0359	22.4045	49.8189	10.1399	7.2305	9.2443	11.4195	14.4287	11.8871	22.2756	8.6071	25.6607	23.7759	9.6429
7761	PC(16:0/18:0)	Phosphatidylcholine	PC Ester	54157	DMS-MS	100010305	5.3748	5.3348	7.9643	7.83	6.4484	12.9911	11.7535	10.2306	9.2566	13.0596	7.6639	7.9036	8.3588	8.2553	11.7737	8.7398	8.884	9.3478	14.1569	11.0104	6.353	7.7335	7.0556	6.4121	7.9262	5.8814	8.9184	7.26	7.5751	11.9467	10.1243	19.2537	8.1351	8.7937	6.4345	9.3012	8.2553	8.5046	12.1645	6.0515	8.7193	11.6425	7.3804
7762	PC(16:0/18:1)	Phosphatidylcholine	PC Ester	53656	DMS-MS	100009804	120.262	142.4	244.496	196.375	200.414	398.116	397.21	247.361	218.419	385.166	222.941	226.449	228.622	249.642	393.215	242.018	274.007	282.361	401.387	357.904	163.803	192.97	213.467	157.762	225.123	164.826	258.495	230.498	212.715	401.92	299.051	589.244	228.622	251.575	200.969	276.208	248.504	203.01	381.189	193.092	239.018	412.477	183.931
7763	PC(16:0/18:2)	Phosphatidylcholine	PC Ester	54341	DMS-MS	100010489	270.403	202.37	342.752	447.065	240.209	243.039	509.54	251.857	271.286	409.434	343.944	303.552	279.102	199.599	462.899	291.964	378.119	341.768	547.157	242.787	177.077	238.105	217.938	194.574	165.407	199.675	341.971	295.993	280.164	335.306	297.819	650.644	335.196	342.301	229.825	452.339	249.622	292.932	489.76	239.028	444.5	235.775	289.478
7764	PC(16:0/18:3)	Phosphatidylcholine	PC Ester	53825	DMS-MS	100009973	2.8657	2.0713	3.9131	4.5436	4.2774	4.4409	5.7219	2.2885	4.1245	6.0382	2.4408	5.9603	2.6304	4.1084	8.5276	3.3382	4.35	5.9641	11.1016	3.4145	1.5562	1.6739	1.3208	1.4481	1.7109	4.1788	4.0628	4.1351	2.86	6.8745	6.7497	19.5363	3.1216	4.6956	1.3668	5.4477	3.9991	5.7866	7.7074	1.4792	6.5576	3.3041	2.2118
7766	PC(16:0/20:1)	Phosphatidylcholine	PC Ester	53657	DMS-MS	100009805	1.328	1.1146	2.4665	1.3579	0.982	2.1506	1.7441	1.3706	1.1303	1.8095	1.4277	1.3194	1.2882	0.7994	1.5135	1.1579	1.6762	1.2791	2.4273	1.6552	1.4985	1.7744	1.0743	1.11	1.6643	0.5707	1.524	1.4312	1.2567	1.4875	1.6926	1.8301	1.5866	0.7245	1.2661	1.6156	0.872	1.3456	2.457	1.2689	1.9058	1.6849	1.1065
7767	PC(16:0/20:2)	Phosphatidylcholine	PC Ester	54528	DMS-MS	100010676	3.162	2.7797	4.9135	4.8963	2.9035	3.5024	6.0884	2.5581	3.9864	5.0173	3.5764	5.0055	4.3852	3.4069	4.4727	4.3682	4.7702	3.8872	4.5309	4.9179	2.943	2.9751	2.4631	2.7167	2.8571	1.753	5.2071	3.7158	3.5133	5.1564	4.652	10.0991	4.7787	3.1945	3.2791	6.3706	3.9864	4.6176	6.9835	3.1287	5.3272	5.8406	3.6444
7768	PC(16:0/20:3)	Phosphatidylcholine	PC Ester	53296	DMS-MS	100009444	27.9189	17.49	27.6316	35.129	32.3483	20.4656	61.372	14.1655	24.423	36.6189	23.8348	37.4941	30.6598	43.2252	34.9692	25.2004	42.1422	56.7893	46.4806	38.0334	16.7329	18.4876	19.3092	17.5799	21.6923	17.7921	43.0742	40.2835	28.8695	57.7621	38.9313	103.173	30.6598	32.2429	25.0488	56.0949	32.2031	32.4466	65.2958	16.7176	46.2921	47.3867	25.1339
7769	PC(16:0/20:4)	Phosphatidylcholine	PC Ester	54158	DMS-MS	100010306	89.5741	56.2857	62.8473	55.8338	76.5703	30.6659	115.597	82.0792	55.8088	141.388	93.1101	48.2279	61.3086	116.673	110.711	79.5059	76.3913	117.305	116.661	77.1814	47.5076	58.1662	56.5732	56.2283	48.7734	59.369	108.246	110.65	65.9625	108.418	139.094	356.107	66.6562	186.177	48.7313	109.257	90.3463	76.5462	163.386	46.3003	79.0123	103.721	66.9684
7770	PC(16:0/20:5)	Phosphatidylcholine	PC Ester	54159	DMS-MS	100010307	4.4254	5.9594	4.6824	1.6601	5.4118	2.1435	10.2894	23.6551	5.8193	15.4744	7.4128	5.4377	3.5752	13.695	6.93	5.6075	10.9971	7.1432	11.9428	6.0297	5.3872	8.7918	4.1907	7.3326	8.8428	5.056	7.6701	5.775	4.9595	8.5309	11.7644	26.3121	2.2394	10.2435	1.483	9.9045	6.2498	4.9533	13.2209	3.6838	5.6514	3.3017	5.5624
7772	PC(16:0/22:2)	Phosphatidylcholine	PC Ester	54002	DMS-MS	100010150	0.4673	0.6697	0.7103	0.4906	0.4421	0.7188	0.8148	0.5591	0.5591	0.909	0.7574	0.5161	0.584	0.8828	0.7701	0.585	0.4762	0.5719	0.6315	0.8807	0.5326	0.809	0.4895	0.5987	0.6715	0.4461	0.5689	0.5665	0.4033	0.5503	0.764	1.0945	0.7631	0.4873	0.7002	0.7553	0.496	0.536	0.5763	0.5774	0.6651	1.1651	0.7275
7773	PC(16:0/22:4)	Phosphatidylcholine	PC Ester	54161	DMS-MS	100010309	2.2753	1.157	2.1203	1.8987	1.7853	1.9204	4.2111	2.3026	2.3388	3.1547	1.7892	2.7898	1.9923	3.666	2.9863	1.3884	2.5248	3.488	3.2744	2.8958	1.7268	1.5245	1.0821	1.1549	1.0821	1.0821	3.8736	2.6416	2.2907	3.2758	4.0044	26.6897	2.2713	4.1247	1.3196	3.4955	3.3656	2.3107	5.9537	2.0597	3.6083	4.3418	2.4369
7774	PC(16:0/22:5)	Phosphatidylcholine	PC Ester	54529	DMS-MS	100010677	6.6596	4.1994	3.9046	3.8942	6.4472	2.8622	8.2789	11.3157	4.9278	9.1855	7.2295	4.5734	3.9779	11.9787	4.8721	4.68	6.5351	10.1208	9.7551	9.9403	7.6827	5.2766	4.4502	5.9278	9.3935	4.1534	12.2892	8.3991	6.578	9.0563	7.8428	29.6013	3.4751	9.9167	1.8689	5.1428	5.732	7.1595	9.5057	3.667	5.2365	5.67	4.068
7775	PC(16:0/22:6)	Phosphatidylcholine	PC Ester	54003	DMS-MS	100010151	25.01	18.6713	17.1068	14.091	12.945	4.7131	16.6283	48.1682	10.5244	33.2169	24.949	14.395	10.6672	22.9439	14.1621	18.2661	22.4599	16.0142	13.2446	33.55	22.9258	11.7324	21.1183	26.0434	22.7695	7.7993	26.9908	27.9548	25.7099	20.0799	25.654	42.623	14.6356	25.7298	8.9669	16.6283	20.0268	23.2152	37.057	15.6672	11.956	11.4578	18.4618
7778	PC(17:0/18:1)	Phosphatidylcholine	PC Ester	54162	DMS-MS	100010310	0.812	0.789	1.4468	1.128	1.1342	0.9363	1.3146	1.8927	1.2311	1.4907	0.8768	0.9624	1.2023	1.2606	1.2715	1.4561	1.6064	0.5939	1.4592	1.4824	0.8845	1.0378	1.2031	0.7961	1.2833	0.9265	1.1438	0.7387	1.0449	1.12	0.8806	1.5621	1.0285	1.8124	1.0277	2.0026	1.767	1.211	1.546	0.9988	0.7467	1.0869	1.1681
7779	PC(17:0/18:2)	Phosphatidylcholine	PC Ester	54163	DMS-MS	100010311	1.841	1.1677	2.0005	2.8491	1.5829	0.7856	1.5839	1.6628	1.9208	1.393	1.1873	1.4166	1.3622	0.7698	1.0386	1.8981	1.8661	1.069	2.2287	1.0968	0.6832	1.5228	1.7289	0.9163	1.4624	1.1967	2.0122	1.0846	1.8044	1.0819	1.0362	2.1221	1.7619	2.2182	1.1522	2.4786	1.8485	1.3846	1.7062	1.1143	1.2061	0.6832	1.5047
7788	PC(18:0/14:0)	Phosphatidylcholine	PC Ester	54004	DMS-MS	100010152	0.3296	0.3296	0.3296	0.484	0.3296	0.9509	0.7428	0.5733	0.6725	0.7523	0.3296	0.7699	0.5802	0.3296	0.8762	0.3296	0.7599	0.3296	1.0275	0.5872	0.3296	0.5035	0.4319	0.3296	0.3296	0.4185	0.3296	0.3296	0.546	0.3476	0.8579	1.3779	0.4637	0.3296	0.3296	0.6224	0.5657	0.7568	0.7009	0.3296	1.006	0.3296	0.6273
7790	PC(18:0/16:1)	Phosphatidylcholine	PC Ester	53830	DMS-MS	100009978	0.475	0.3515	0.9843	1.014	0.7632	5.7786	2.2388	0.5	1.0042	2.0758	0.5757	1.1661	1.2002	1.1153	1.4962	0.5497	0.9426	1.067	1.8425	0.7884	0.3981	0.42	0.6465	0.3467	0.6961	0.3105	0.571	0.5654	0.6573	2.2078	1.6271	6.4187	0.8108	0.9352	0.5951	1.014	1.8789	1.4401	1.7502	0.8542	2.4237	2.6743	0.7642
7791	PC(18:0/18:0)	Phosphatidylcholine	PC Ester	53660	DMS-MS	100009808	0.4859	0.4508	0.7647	0.8542	0.6459	1.2362	0.9762	0.9708	0.6935	1.049	0.4759	0.823	0.9375	0.784	0.9151	0.9101	0.7643	0.7294	1.1154	0.8258	0.4833	0.544	0.7095	0.5511	0.6617	0.4834	0.6646	0.606	0.5582	0.9133	0.8481	2.4828	0.5418	0.8091	0.5313	0.8536	0.9191	1.1129	1.0057	0.4937	0.841	1.7118	0.705
7792	PC(18:0/18:1)	Phosphatidylcholine	PC Ester	54530	DMS-MS	100010678	17.6278	16.23	28.7845	27.093	30.2674	51.9644	43.7208	32.666	26.0557	40.6998	18.5443	31.4969	29.628	25.9803	30.9391	27.06	26.8616	31.1169	50.6083	36.5575	17.5604	22.598	25.0574	13.5446	22.552	22.9615	22.4583	23.9963	26.3934	36.04	29.628	89.8136	25.4438	36.2393	16.769	34.8996	32.2259	34.3874	39.2944	20.014	30.9237	57.1866	21.5942
7793	PC(18:0/18:2)	Phosphatidylcholine	PC Ester	54345	DMS-MS	100010493	87.9015	58.384	111.876	150.409	85.539	66.5015	152.199	83.9824	89.6743	125.562	82.7065	104.914	100.777	60.3984	103.154	87.2721	92.5494	88.1053	163.911	60.9404	51.5939	68.314	71.2416	40.5539	46.7589	64.6514	74.2456	79.0603	84.9462	75.4358	83.3368	251.777	89.6743	141.579	48.2686	159.696	87.2318	101.569	133.489	62.6035	140.317	68.6988	94.3277
7794	PC(18:0/18:3)	Phosphatidylcholine	PC Ester	54164	DMS-MS	100010312	0.8039	0.7223	0.9894	1.3296	1.3495	1.2961	1.486	0.4913	1.0924	1.3131	0.5724	1.2486	0.8848	1.1122	1.6945	0.6505	0.87	1.3932	2.9817	0.567	0.2857	0.4827	0.2857	0.2857	0.2857	0.8452	0.878	0.8401	0.8362	1.4611	1.4447	6.7179	0.9365	1.7824	0.2857	1.7706	1.0112	1.9999	2.0819	0.6341	2.3961	1.0616	0.6325
7796	PC(18:0/20:0)	Phosphatidylcholine	PC Ester	54166	DMS-MS	100010314	1.0273	1.8362	2.1495	2.3873	1.1762	2.7065	2.3038	1.6643	1.5428	2.3995	1.0985	2.247	2.2901	1.1151	2.1647	1.7527	1.2153	1.6571	2.3571	1.4681	1.1083	1.7576	1.5824	0.939	1.3261	1.1414	0.8501	1.0669	1.6346	1.0276	2.2553	3.9616	2.1495	1.6923	2.1177	4.4063	1.863	2.1301	2.2105	2.4688	2.953	2.2254	3.5006
7798	PC(18:0/20:2)	Phosphatidylcholine	PC Ester	53300	DMS-MS	100009448	0.9283	0.6478	1.439	1.3208	0.9226	1.0584	1.7973	0.7802	1.0525	1.1805	0.7549	1.6764	1.7923	1.2723	0.859	1.0222	1.103	1.1419	1.3982	1.3556	0.9632	0.8047	0.5684	0.7483	0.7432	0.5688	1.0786	0.9431	0.6992	1.0395	1.1655	3.4389	1.0162	0.9533	0.8536	1.8511	1.318	2.0096	1.9143	1.2343	1.4945	1.7208	0.9709
7799	PC(18:0/20:3)	Phosphatidylcholine	PC Ester	54531	DMS-MS	100010679	10.3494	5.6868	8.1219	11.9657	11.6287	6.744	16.502	5.2036	7.0332	10.1253	7.0219	12.9633	10.6531	14.514	7.1496	8.926	10.1703	16.644	13.7127	11.0129	5.732	4.7617	6.3314	3.9878	6.9309	5.6339	11.7802	11.736	9.1966	13.6778	11.7275	47.3617	10.1253	14.4653	6.8774	21.741	14.9842	17.2162	21.0274	6.0212	16.3001	19.403	10.7103
7800	PC(18:0/20:4)	Phosphatidylcholine	PC Ester	54167	DMS-MS	100010315	40.3339	23.9942	24.8966	21.6656	27.8836	8.9424	33.2349	28.9552	22.4485	42.526	30.2271	15.9777	25.1576	43.3129	23.0459	29.768	22.2503	39.5865	37.7955	25.8648	19.3077	19.2934	23.037	15.8142	17.6155	25.5169	35.2945	39.5115	22.2241	29.1023	30.9828	128.545	20.9266	80.727	12.2986	35.4008	37.6076	28.9864	43.2327	15.9167	23.6394	37.0547	26.0111
7801	PC(18:0/20:5)	Phosphatidylcholine	PC Ester	54168	DMS-MS	100010316	1.8408	2.2518	2.1773	1.0079	2.8577	0.8255	3.3594	8.2523	1.9703	5.7684	2.4709	1.8998	2.5238	5.0875	1.3684	2.0896	3.4764	2.3505	3.8145	2.324	1.9617	2.1462	1.9331	2.2717	3.7002	2.0107	2.5118	1.8047	2.1172	2.6974	2.9493	10.6598	0.8664	4.1912	0.8161	3.419	2.398	2.2518	4.4353	1.2069	1.8513	1.2013	1.95
7806	PC(18:0/22:6)	Phosphatidylcholine	PC Ester	54170	DMS-MS	100010318	4.9817	4.1705	4.375	4.2331	2.8714	2.4231	2.8562	9.0465	2.0961	6.7576	4.88	3.4124	3.5098	4.4156	1.9907	3.9042	4.1938	4.8059	3.6839	9.15	5.7159	2.4959	6.71	3.9437	5.9786	1.9907	7.3383	6.0026	5.2532	4.4066	3.6939	13.3372	3.9496	7.9568	1.9907	4.1705	6.2005	6.4678	6.5822	3.7568	3.479	3.195	5.0351
7808	PC(18:1/16:1)	Phosphatidylcholine	PC Ester	54346	DMS-MS	100010494	6.5901	6.2365	10.1276	8.1805	7.7716	30.8539	14.5129	7.9136	8.5086	13.5972	7.27	6.6626	8.3159	11.2069	12.5481	8.4701	8.3392	10.1693	12.1926	10.1037	5.2291	6.8296	9.8429	4.737	8.3791	6.1365	6.1053	6.9484	8.9573	19.3333	8.7657	40.7365	9.9564	10.5926	7.0313	8.3159	12.0728	5.7961	15.1224	6.8586	8.9261	13.0957	7.3136
7809	PC(18:1/18:1)	Phosphatidylcholine	PC Ester	53832	DMS-MS	100009980	10.1357	8.5282	12.8214	9.5548	13.4166	28.4181	15.2027	16.6186	12.2409	15.8393	9.0834	14.4094	8.8025	8.6627	16.9126	10.8256	9.6942	9.1991	20.9196	8.0095	5.2603	13.994	13.9296	5.4124	6.709	10.7221	6.9941	8.472	14.6652	16.44	13.8474	47.4874	12.8214	24.4474	8.506	14.1201	18.4433	9.6134	15.896	8.5613	11.4737	18.7731	8.4232
7810	PC(18:1/18:2)	Phosphatidylcholine	PC Ester	53833	DMS-MS	100009981	40.794	19.6336	36.5354	35.0667	29.2969	25.5859	42.6414	25.2996	31.1281	40.0321	24.5137	31.3551	18.9987	14.141	32.494	24.8309	27.4472	20.93	46.129	12.3992	9.8931	25.3375	24.2079	10.8969	9.3856	21.9178	20.5974	18.532	28.7329	25.1606	26.0368	92.7057	31.1281	56.0943	16.4097	37.4649	32.1064	28.6715	41.5841	16.7912	41.6489	19.093	22.1392
7811	PC(18:1/18:3)	Phosphatidylcholine	PC Ester	54347	DMS-MS	100010495	0.6623	0.4833	0.6088	0.7704	0.5948	1.1835	0.7983	0.7141	0.7468	0.8268	0.4833	0.8932	0.4833	0.4833	1.1317	0.4833	0.6181	0.9042	1.0362	0.4833	0.4833	0.4833	0.4833	0.4833	0.4833	0.5	0.5502	0.5856	0.6325	0.514	1.7765	3.4439	0.4833	1.8523	0.4833	0.4833	1.1345	0.7141	1.0461	0.4833	0.9394	0.4833	0.4833
7815	PC(18:1/20:3)	Phosphatidylcholine	PC Ester	54532	DMS-MS	100010680	4.378	1.4002	2.2919	2.2484	2.5478	1.27	3.6435	0.8191	2.4208	2.4325	1.7307	2.2571	1.7056	2.7193	1.8573	1.3483	2.4351	3.4532	2.5703	1.342	1.1146	1.2265	1.7762	1.2945	0.8191	1.1951	2.406	2.044	2.2471	3.3136	2.0037	10.549	2.4054	4.4365	1.9691	3.517	3.5754	2.2571	4.3339	1.3869	2.1263	2.9248	1.3608
7816	PC(18:1/20:4)	Phosphatidylcholine	PC Ester	54172	DMS-MS	100010320	15.7036	4.9389	5.9669	4.1955	7.7626	3.0711	7.2864	5.8212	6.1529	9.3542	6.5998	4.105	4.1095	8.8278	5.6987	5.7759	5.105	7.4941	7.6215	4.1697	4.0094	5.1484	6.1374	3.7932	3.0946	5.4258	6.3501	6.6394	6.275	7.6412	9.2127	30.8197	5.7255	19.7579	4.0784	7.5717	9.8031	5.9669	9.7078	4.1094	4.4971	7.7583	4.6135
7824	PC(18:2/16:1)	Phosphatidylcholine	PC Ester	54173	DMS-MS	100010321	8.4667	4.5364	8.3997	10.1889	5.9426	7.4521	11.8511	5.1034	7.1571	8.9485	6.9501	5.4541	6.082	5.7448	7.8643	6.0452	6.6486	8.4303	10.1656	4.8483	3.6393	4.9914	5.3275	3.6675	4.9002	4.5137	5.1255	4.8004	6.082	8.4252	6.4548	25.8828	10.6822	10.4985	5.2808	10.1125	10.4833	6.4733	12.9799	6.9416	11.4189	5.664	8.6204
7825	PC(18:2/18:2)	Phosphatidylcholine	PC Ester	53304	DMS-MS	100009452	5.3434	2.49	5.0189	5.7445	4.6486	2.6362	10.1859	3.6422	5.3661	8.7057	3.0942	5.0224	2.768	1.4025	4.1698	3.2082	5.1654	4.3645	9.5974	1.5789	1.3498	4.4762	4.2734	1.5403	1.4661	4.1073	2.6214	2.2575	4.4531	2.346	5.3433	13.1272	3.3024	8.7255	1.8579	6.7703	3.5193	6.3479	4.5487	2.3717	12.6058	1.4672	2.6067
7826	PC(18:2/18:3)	Phosphatidylcholine	PC Ester	53835	DMS-MS	100009983	0.1701	0.1679	0.3541	0.3577	0.2524	0.5382	0.1615	0.2996	0.1106	0.5361	0.342	0.3844	0.2863	0.0332	0.5401	0.0332	0.3684	0.2842	0.3064	0.0332	0.0332	0.2874	0.355	0.2979	0.3139	0.0856	0.0596	0.0495	0.1341	0.0332	0.5745	0.4298	0.0544	0.7282	0.1376	0.2199	0.4589	0.3882	0.1501	0.1859	0.4455	0.2445	0.1343
7830	PC(18:2/20:3)	Phosphatidylcholine	PC Ester	53497	DMS-MS	100009645	0.7453	0.3701	0.157	0.0938	0.2585	0.1259	0.998	0.454	0.3271	0.5036	0.1619	0.5245	0.1726	0.5836	0.4145	0.0535	0.6592	1.0326	0.74	0.1898	0.0535	0.3159	0.5162	0.0535	0.2401	0.2252	0.1762	0.3376	0.7502	0.6213	0.5874	1.0915	0.2767	0.445	0.4417	0.6299	0.5656	0.3382	0.4132	0.2432	0.7064	0.3367	0.1829
7831	PC(18:2/20:4)	Phosphatidylcholine	PC Ester	54533	DMS-MS	100010681	3.0721	0.6537	1.5883	0.8539	1.4134	0.997	3.2339	0.9926	1.4102	2.501	1.2605	1.459	1.0274	0.7275	1.9579	1.0488	1.5103	2.7884	1.8139	0.4752	0.5884	0.8668	1.3785	0.5768	0.9502	1.6536	1.6257	1.191	1.6732	1.4573	2.7014	5.3139	0.6028	2.7592	0.9793	1.6859	1.0411	1.6998	1.8989	1.1024	2.0186	0.982	0.5921
7832	PC(18:2/20:5)	Phosphatidylcholine	PC Ester	53665	DMS-MS	100009813	0.1089	0.389	0.3199	0.259	0.3608	0.3369	0.5035	0.2738	0.4609	0.581	0.1089	0.2876	0.486	0.68	0.4924	0.489	0.1089	0.4902	0.5401	0.2814	0.3819	0.6655	0.2132	0.7154	0.1089	0.5995	0.4147	0.1478	0.8342	0.2638	0.8023	0.9074	0.1089	0.5158	0.3608	0.3124	0.1089	0.1089	0.1089	0.1089	0.3031	0.1089	0.1089
7840	PC(20:0/18:1)	Phosphatidylcholine	PC Ester	53306	DMS-MS	100009454	1.2247	1.603	2.2184	1.6427	1.4598	3.4965	2.6423	1.7296	1.9479	2.6093	1.0995	1.8681	1.4456	1.2452	2.7454	1.6655	1.5645	1.6429	2.8903	2.274	1.0235	1.654	1.4227	1.0498	1.4237	1.0742	0.9892	1.1658	1.741	2.12	1.4767	4.8303	1.7296	1.5904	1.304	2.6173	1.8084	1.3253	2.9819	1.2135	1.5527	2.4234	1.5159
7841	PC(20:0/18:2)	Phosphatidylcholine	PC Ester	53307	DMS-MS	100009455	1.7578	1.209	2.4684	2.4057	1.5738	1.6694	2.696	1.3686	2.0787	2.5264	1.8389	1.9715	1.6728	1.1359	2.5178	2.1321	1.9896	1.6885	3.1222	1.4267	0.7892	1.2972	1.0811	0.9659	0.9217	1.2701	1.713	1.4807	1.7407	1.5538	1.7449	3.9842	2.6146	2.2371	1.3014	3.3651	1.6645	1.8879	2.8844	1.62	3.0914	1.4201	1.6748
8006	PE(16:0/18:1)	Phosphatidylethanolamine	PE Ester	54007	DMS-MS	100010155	0.3691	0.2307	0.4702	0.8424	0.9716	0.6327	0.6096	0.38	0.4958	0.5735	0.5263	0.3867	0.1682	0.6703	0.7887	0.3441	0.8274	1.8554	1.8809	1.2287	0.5637	0.328	0.3587	0.4078	0.2178	0.4772	1.0778	1.5631	0.3032	2.4444	0.6822	1.8231	0.596	1.1708	0.5228	0.4239	0.4592	0.3119	0.5619	0.4893	0.8939	1.1606	0.4334
8007	PE(16:0/18:2)	Phosphatidylethanolamine	PE Ester	53502	DMS-MS	100009650	0.7244	0.2659	0.9094	1.5858	1.27	0.8271	1.2711	0.3942	0.8376	0.9005	0.3391	0.6061	0.239	0.4449	1.1015	0.3559	0.9089	2.0253	2.8791	0.7118	0.4407	0.3262	0.4831	0.3197	0.239	0.562	0.7946	0.9733	0.33	2.1104	0.8974	3.5182	0.8271	1.7582	0.6012	1.0199	0.9045	0.5863	0.9791	0.6968	2.3635	1.279	0.5365
8013	PE(16:0/20:4)	Phosphatidylethanolamine	PE Ester	54544	DMS-MS	100010692	0.7308	0.3859	0.5244	0.6409	1.0619	0.4201	1.126	0.6421	0.6953	0.9208	0.3497	0.424	0.3191	1.1047	1.0075	0.4627	1.209	1.9557	1.7616	0.7304	0.4021	0.3846	0.4066	0.4208	0.3894	0.4763	0.7325	1.164	0.3773	2.8279	1.2289	2.6529	0.6466	1.2668	0.4847	0.6572	1.0909	0.4231	0.7417	0.5901	0.8473	1.3733	0.4814
8019	PE(16:0/22:6)	Phosphatidylethanolamine	PE Ester	53845	DMS-MS	100009993	0.9362	0.4399	1.1596	0.714	1.3843	0.3882	1.1104	1.7115	1.1129	1.63	0.3882	0.5691	0.3886	1.1524	1.3519	0.7239	2.304	3.4045	1.3211	1.2756	1.0976	0.5946	1.1706	1.0047	0.7883	0.777	1.0454	1.9245	0.9262	5.2753	2.12	3.4841	1.2824	3.538	1.1104	1.5075	1.9358	0.3882	2.4224	1.7872	1.2955	1.3867	0.3882
8046	PE(18:0/18:0)	Phosphatidylethanolamine	PE Ester	54547	DMS-MS	100010695	0.0708	0.0665	0.092	0.0739	0.0781	0.0455	0.0835	0.0819	0.064	0.075	0.0633	0.0863	0.0444	0.0568	0.0593	0.0688	0.0816	0.1085	0.1201	0.1462	0.0719	0.0729	0.0696	0.0518	0.0817	0.052	0.1116	0.1484	0.0697	0.1254	0.1093	0.152	0.0757	0.1075	0.0542	0.0777	0.0444	0.0444	0.1133	0.0886	0.0856	0.0444	0.0887
8047	PE(18:0/18:1)	Phosphatidylethanolamine	PE Ester	54548	DMS-MS	100010696	1.2266	0.7401	1.7013	2.1597	1.4729	1.7899	1.8421	1.5032	1.1	1.7621	0.9604	1.4009	0.9995	1.5175	1.808	1.0161	1.4673	2.3953	3.7063	2.6705	1.0603	1.0294	1.1997	0.7078	0.9847	1.1185	1.502	2.9801	1.2321	2.4897	1.5317	5.064	1.6357	3.2794	1.3025	1.4546	0.8968	0.9962	1.5921	0.7431	2.1215	2.2357	1.0167
8048	PE(18:0/18:2)	Phosphatidylethanolamine	PE Ester	54011	DMS-MS	100010159	2.9009	1.2991	4.0505	6.3117	3.0235	2.2687	4.9294	1.9184	2.8995	3.0445	1.3121	2.7938	1.7332	1.6635	3.677	1.689	3.6046	4.3923	9.3543	2.2956	1.3409	1.3925	2.1072	1.0089	0.8515	2.1338	1.9664	4.2705	2.2851	5.487	3.1173	15.0251	2.9281	8.8519	1.9442	4.5724	2.8995	2.6589	4.9031	1.8598	7.71	3.6717	1.7095
8053	PE(18:0/20:3)	Phosphatidylethanolamine	PE Ester	54549	DMS-MS	100010697	0.4586	0.1745	0.4444	0.687	0.6943	0.2397	0.7479	0.2562	0.5403	0.4755	0.2962	0.4516	0.4892	0.6778	0.4016	0.3099	0.8549	0.904	1.0158	0.5088	0.3328	0.2374	0.2804	0.1962	0.2425	0.2447	0.4383	0.9197	0.3738	1.4147	0.6227	2.4775	0.4534	0.9433	0.3493	0.6006	0.4586	0.4751	0.8355	0.3226	0.8136	0.7266	0.5279
8054	PE(18:0/20:4)	Phosphatidylethanolamine	PE Ester	54013	DMS-MS	100010161	3.3907	1.8484	2.9694	3.2764	4.4851	1.1974	5.1253	2.7681	2.7181	4.0061	2.362	2.4392	1.3386	6.3495	3.6528	1.9424	6.7705	7.8535	8.1971	5.3564	3.1696	1.9591	2.3357	2.2171	1.4793	2.2561	2.7507	7.2899	1.7562	10.06	3.0407	10.6179	3.1566	7.707	1.7654	2.8924	4.2071	1.4803	3.8659	2.754	2.0942	4.1196	3.1212
8060	PE(18:0/22:6)	Phosphatidylethanolamine	PE Ester	54193	DMS-MS	100010341	1.6364	0.9825	1.7394	1.4511	1.416	0.3307	1.3002	2.4261	0.8981	2.12	0.726	0.6528	0.8672	1.5466	1.3784	0.9062	3.1929	2.3062	1.6127	2.5123	1.6303	0.8394	1.5201	1.0351	1.1798	0.5217	1.8608	2.3429	1.5929	4.4553	2.3255	5.5223	0.3307	3.968	0.3307	1.6052	1.7562	2.0408	2.4201	1.5588	1.8353	1.4933	1.2687
8063	PE(18:1/18:1)	Phosphatidylethanolamine	PE Ester	53321	DMS-MS	100009469	0.279	0.1548	0.2152	0.5626	0.3574	0.3672	0.3768	0.3313	0.2138	0.3332	0.1037	0.3479	0.0445	0.1933	0.2914	0.081	0.2295	0.4096	1.3858	0.2081	0.0939	0.4781	0.3143	0.1152	0.0805	0.457	0.1248	0.2655	0.2555	0.6134	0.4359	0.944	0.2388	1.4809	0.1688	0.3288	0.2914	0.1744	0.2961	0.1661	0.4456	0.3408	0.1854
8064	PE(18:1/18:2)	Phosphatidylethanolamine	PE Ester	54551	DMS-MS	100010699	0.94	0.3428	0.7717	1.3746	0.7733	0.6038	1.0146	0.3708	0.6669	0.8775	0.2097	0.7757	0.2329	0.2447	0.554	0.3148	0.4744	0.8953	2.0694	0.3402	0.223	0.5618	0.6211	0.1519	0.1379	0.8037	0.2424	0.5505	0.4587	1.12	1.2631	2.565	0.6615	2.5946	0.4723	0.9264	0.8916	0.5523	0.6434	0.5322	1.5779	0.8438	0.4302
8070	PE(18:1/20:4)	Phosphatidylethanolamine	PE Ester	54364	DMS-MS	100010512	1.3694	0.4621	0.9322	0.6633	1.0892	0.2848	0.8581	0.7874	0.8217	1.1287	0.334	0.4669	0.4232	0.9574	0.5872	0.5488	1.434	1.5967	1.2599	1.0689	0.5378	0.9652	0.7177	0.2873	0.3786	0.8523	0.4172	1.5933	0.6288	1.7588	1.4146	2.725	0.7874	1.702	0.2848	0.6275	1.3518	0.7445	0.8567	0.7991	0.7298	0.9815	0.8969
8072	PE(18:1/22:0)	Phosphatidylethanolamine	PE Ester	55177	DMS-MS	100013437	0.2532	0.1384	0.4246	0.2014	0.1083	0.1983	0.2439	0.1384	0.277	0.2236	0.2612	0.1712	0.2283	0.2118	0.2852	0.423	0.1831	0.1239	0.1732	0.3369	0.117	0.222	0.0992	0.1829	0.2178	0.0976	0.1604	0.3108	0.2015	0.2583	0.3109	0.6824	0.5728	0.2572	0.3633	0.0976	0.0976	0.0976	0.2894	0.4322	0.5257	0.3071	0.0976
8116	PE(O-18:0/18:1)	Phosphatidylethanolamine	PE Ether	53513	DMS-MS	100009661	0.1482	0.0599	0.1602	0.1197	0.1578	0.1202	0.0936	0.078	0.1237	0.0976	0.0849	0.0834	0.0599	0.1094	0.0914	0.1216	0.1179	0.2204	0.1847	0.1635	0.0679	0.1226	0.0599	0.0909	0.0805	0.0828	0.1531	0.211	0.0943	0.1752	0.1498	0.2648	0.0599	0.1497	0.0976	0.0599	0.1544	0.0599	0.0599	0.1102	0.1782	0.1883	0.0599
8117	PE(O-18:0/18:2)	Phosphatidylethanolamine	PE Ether	54368	DMS-MS	100010516	0.2112	0.0925	0.3382	0.2554	0.2258	0.113	0.3044	0.1298	0.2134	0.1303	0.1431	0.1556	0.0923	0.1051	0.1483	0.2436	0.2052	0.3005	0.3919	0.252	0.1157	0.145	0.0993	0.1129	0.0923	0.1254	0.2344	0.3072	0.1834	0.2203	0.1469	0.3463	0.0923	0.2282	0.1674	0.2151	0.1987	0.0923	0.1562	0.1542	0.3134	0.1732	0.1689
8123	PE(O-18:0/20:4)	Phosphatidylethanolamine	PE Ether	54203	DMS-MS	100010351	0.5596	0.2106	0.5179	0.5916	0.5563	0.1526	0.9047	0.6421	0.3744	0.4715	0.4063	0.4201	0.293	0.4051	0.3527	0.4574	0.8723	0.4966	0.6677	0.5048	0.3107	0.4883	0.2946	0.1977	0.3678	0.4333	0.4124	0.5113	0.2243	0.5072	0.5861	0.9233	0.4614	0.4201	0.1526	0.6592	0.3749	0.5075	0.3727	0.5105	0.338	0.2539	0.4535
8137	PE(P-16:0/18:1)	Phosphatidylethanolamine	PE Plasmalogen	53336	DMS-MS	100009484	0.2934	0.1672	0.4616	0.484	0.5787	0.3229	0.4025	0.3348	0.3653	0.2874	0.2612	0.4246	0.1809	0.353	0.2257	0.2692	0.4148	0.4693	0.5736	0.4385	0.2186	0.3103	0.1881	0.2762	0.1491	0.3255	0.2761	0.429	0.2099	0.4714	0.5473	0.7813	0.3348	0.3227	0.2355	0.3489	0.3065	0.2964	0.4231	0.2993	0.5428	0.4391	0.3819
8138	PE(P-16:0/18:2)	Phosphatidylethanolamine	PE Plasmalogen	54561	DMS-MS	100010709	0.7918	0.1936	1.1013	1.3544	1.1778	0.4997	1.2577	0.5052	0.7469	0.7664	0.4575	0.7687	0.3569	0.2398	0.4017	0.7118	0.7868	0.9509	1.3739	0.3712	0.2497	0.6857	0.3152	0.3899	0.2571	0.6238	0.431	0.5232	0.5678	0.5683	1.0226	2.8258	0.7369	1.0047	0.587	1.1682	0.6343	0.7469	1.0069	0.8056	2.6829	0.7795	0.8108
8143	PE(P-16:0/20:3)	Phosphatidylethanolamine	PE Plasmalogen	53855	DMS-MS	100010003	0.2876	0.0946	0.2556	0.2366	0.2403	0.0946	0.3029	0.183	0.208	0.187	0.1291	0.2988	0.1348	0.1272	0.0946	0.1593	0.2871	0.2565	0.2185	0.1545	0.1004	0.2439	0.1	0.1125	0.1851	0.1317	0.1435	0.1341	0.1145	0.1793	0.3057	0.6084	0.0946	0.3249	0.0946	0.4155	0.0946	0.2621	0.3493	0.323	0.4275	0.2933	0.0946
8144	PE(P-16:0/20:4)	Phosphatidylethanolamine	PE Plasmalogen	54020	DMS-MS	100010168	2.7718	0.8194	2.5827	2.2634	2.8163	0.7381	3.6343	2.6227	1.9498	2.766	1.9893	1.8866	0.9078	2.8828	0.9766	1.8079	3.8464	4.5341	3.6364	3.0761	1.8589	2.5394	1.1575	1.7559	1.5725	1.9553	1.5184	3.0109	0.8714	2.7695	4.6796	7.0317	2.0856	2.2634	0.8214	2.9626	2.0095	2.4032	2.7868	2.6649	2.251	3.4489	2.5856
8148	PE(P-16:0/22:4)	Phosphatidylethanolamine	PE Plasmalogen	54206	DMS-MS	100010354	0.2638	0.1687	0.3941	0.2895	0.4434	0.2058	0.396	0.2488	0.3362	0.1758	0.3291	0.2835	0.1145	1.0784	0.1664	0.1525	0.6298	0.699	1.1392	0.429	0.4856	0.3102	0.1145	0.1762	0.1145	0.1826	0.2668	0.6828	0.1145	0.6604	0.2835	0.5984	0.5399	0.2626	0.1145	0.3245	0.4417	0.1145	0.5482	0.448	0.1145	0.4745	0.3129
8149	PE(P-16:0/22:5)	Phosphatidylethanolamine	PE Plasmalogen	53521	DMS-MS	100009669	0.3996	0.2192	0.4815	0.2921	0.5244	0.1594	0.6924	0.45	0.4876	0.4127	0.6757	0.5051	0.2901	0.8439	0.2087	0.3628	0.5865	0.8619	1.1156	0.5634	0.6878	0.4731	0.2414	0.4533	0.2585	0.5256	0.6836	0.6131	0.3636	0.5211	0.3143	1.0948	0.1594	0.3735	0.1594	0.5373	0.4585	0.3927	0.556	0.324	0.5553	0.4636	0.6835
8150	PE(P-16:0/22:6)	Phosphatidylethanolamine	PE Plasmalogen	53679	DMS-MS	100009827	1.2801	0.3981	1.9879	1.1171	1.2469	0.3981	1.0914	1.6739	0.9884	1.22	1.1836	1.2598	0.4383	0.8396	0.8011	1.2627	1.5228	1.8914	1.1298	1.6443	1.1945	1.4043	1.2743	1.0859	1.1617	0.6989	2.2935	1.5854	1.2657	1.5944	1.9605	2.188	0.3981	1.4581	0.3981	1.5415	0.3981	1.4634	1.543	1.344	1.0099	1.0572	1.3095
8156	PE(P-18:0/18:1)	Phosphatidylethanolamine	PE Plasmalogen	53338	DMS-MS	100009486	0.4273	0.198	0.5984	0.5376	0.9361	0.3917	0.4848	0.5367	0.5962	0.3763	0.3016	0.4872	0.2465	0.2234	0.372	0.5506	0.5207	0.5248	0.8285	0.5153	0.1936	0.4188	0.3273	0.278	0.2178	0.4674	0.3877	0.6053	0.3202	0.6602	0.6767	1.0075	0.4387	0.4752	0.2862	0.5471	0.3036	0.2668	0.5523	0.3559	0.6226	0.4306	0.3595
8157	PE(P-18:0/18:2)	Phosphatidylethanolamine	PE Plasmalogen	54377	DMS-MS	100010525	1.8059	0.3988	1.8146	2.0732	2.1956	1.163	2.0732	0.9811	1.5151	1.004	0.7153	1.3911	0.5959	0.3732	0.9525	1.3085	1.3379	1.3976	2.0802	0.9332	0.4192	1.0754	0.6395	0.6688	0.4511	1.2364	0.7623	0.9064	1.0712	1.3107	1.3573	3.8425	1.0745	1.6056	0.7526	2.4917	0.9931	1.163	1.5388	1.486	3.4202	0.8281	0.9968
8162	PE(P-18:0/20:3)	Phosphatidylethanolamine	PE Plasmalogen	54564	DMS-MS	100010712	0.4962	0.0974	0.4332	0.4117	0.4275	0.1913	0.41	0.2843	0.2999	0.2537	0.1932	0.4705	0.1856	0.2064	0.2015	0.3417	0.4038	0.2949	0.4114	0.321	0.2194	0.3902	0.229	0.1252	0.153	0.2059	0.2191	0.3274	0.1798	0.3826	0.2987	0.7363	0.3584	0.2374	0.2132	0.2995	0.2839	0.3268	0.3503	0.3313	0.4217	0.2318	0.2438
8163	PE(P-18:0/20:4)	Phosphatidylethanolamine	PE Plasmalogen	53524	DMS-MS	100009672	5.7543	1.6388	4.7579	4.6389	6.6712	1.5664	6.4338	5.3424	3.7829	4.1992	3.4075	3.9208	1.7063	5.0817	2.1138	4.0409	7.9177	6.6312	6.9183	6.2412	3.3889	4.5273	2.5598	2.5772	2.3996	3.112	2.8865	5.8463	1.8819	5.4295	6.5895	12.7034	5.4817	4.0613	1.4647	5.2898	4.1992	3.8573	4.6432	5.3755	3.7671	3.9465	4.5858
8164	PE(P-18:0/20:5)	Phosphatidylethanolamine	PE Plasmalogen	54208	DMS-MS	100010356	0.3589	0.1189	0.377	0.1189	0.3232	0.1189	0.5017	1.56	0.3042	0.4516	0.1189	0.2746	0.1189	0.2507	0.1189	0.2521	0.4335	0.357	0.3161	0.3024	0.274	0.467	0.3201	0.3953	0.2942	0.4054	0.4612	0.2372	0.1573	0.1481	0.6364	0.6388	0.1189	0.2123	0.1189	0.2969	0.2746	0.2511	0.4135	0.3785	0.2626	0.1189	0.1189
8167	PE(P-18:0/22:4)	Phosphatidylethanolamine	PE Plasmalogen	53680	DMS-MS	100009828	0.507	0.1728	0.3742	0.2381	0.4046	0.1627	0.3067	0.2574	0.3939	0.1311	0.4114	0.4812	0.1311	1.0574	0.2189	0.2561	0.8604	0.7258	1.2675	0.582	0.4971	0.293	0.2015	0.1916	0.1311	0.1611	0.2309	0.7153	0.1718	0.6677	0.3067	0.3516	0.6609	0.22	0.1311	0.3121	0.4558	0.2857	0.4742	0.5933	0.2739	0.4388	0.4559
8168	PE(P-18:0/22:5)	Phosphatidylethanolamine	PE Plasmalogen	53681	DMS-MS	100009829	0.5541	0.2505	0.4509	0.2805	0.4238	0.1288	0.568	0.516	0.4474	0.3309	0.4972	0.4315	0.1288	1.0261	0.1806	0.3689	0.6783	0.7497	1.0129	0.7353	0.7522	0.5714	0.2296	0.3247	0.2746	0.4477	0.5371	0.5263	0.2843	0.5323	0.4315	0.9494	0.5223	0.4027	0.1288	0.6654	0.5375	0.3997	0.5107	0.6697	0.4679	0.3981	0.7474
8169	PE(P-18:0/22:6)	Phosphatidylethanolamine	PE Plasmalogen	54209	DMS-MS	100010357	2.159	0.5224	1.8921	1.3475	1.2997	0.4313	1.5944	3.7615	1.6193	1.15	1.6042	1.0221	0.6136	1.1888	0.8798	1.4112	2.3709	1.8426	1.066	2.0902	1.3882	1.4366	1.7571	0.9597	1.4521	0.9844	2.2401	1.6037	0.9557	1.5398	2.2628	1.9746	1.0751	1.2764	0.842	1.4196	0.4313	1.5444	1.2452	1.966	0.4313	1.3253	1.7072
8174	PE(P-18:1/18:1)	Phosphatidylethanolamine	PE Plasmalogen	54210	DMS-MS	100010358	0.279	0.1008	0.2052	0.2328	0.4317	0.2213	0.2306	0.1734	0.4195	0.1763	0.1517	0.2407	0.1057	0.1466	0.163	0.2172	0.2008	0.2809	0.4151	0.1685	0.1094	0.2447	0.1724	0.1399	0.1269	0.2198	0.151	0.1823	0.205	0.2598	0.2287	0.2854	0.1677	0.2085	0.1224	0.2168	0.2052	0.1488	0.1708	0.197	0.2289	0.2088	0.1052
8175	PE(P-18:1/18:2)	Phosphatidylethanolamine	PE Plasmalogen	54211	DMS-MS	100010359	0.5997	0.1374	0.7258	0.6379	0.6754	0.2756	0.6298	0.1986	0.7202	0.3123	0.274	0.3832	0.2125	0.173	0.2624	0.3258	0.4261	0.6895	0.7192	0.2569	0.1485	0.3563	0.2645	0.204	0.1669	0.3878	0.3125	0.295	0.344	0.3591	0.3912	0.5468	0.2672	0.3429	0.1597	0.4663	0.3123	0.2774	0.288	0.402	0.6938	0.2779	0.3362
8181	PE(P-18:1/20:4)	Phosphatidylethanolamine	PE Plasmalogen	53859	DMS-MS	100010007	2.0607	0.586	1.3811	1.5418	1.9955	0.5673	2.287	1.1751	1.697	1.4851	1.1568	1.0671	0.7182	0.868	0.785	1.4366	1.6926	2.6853	1.6032	1.2946	0.8407	1.9706	0.9542	0.9103	0.9493	1.2713	1.2662	1.7233	0.9163	1.3099	2.9997	2.5076	1.1795	1.1639	0.4632	1.4247	1.1717	1.1751	1.0386	1.5928	1.2476	1.5867	1.5389
8471	PI(16:0/18:1)	Phosphatidylinositol	PI Ester	53344	DMS-MS	100009492	0.404	0.1557	0.3591	0.3473	0.3249	0.6376	0.4598	0.3467	0.3071	0.3194	0.1268	0.4891	0.3256	0.2106	0.4365	0.3684	0.3235	0.2019	0.3579	0.5153	0.1936	0.4264	0.242	0.1664	0.2439	0.1516	0.1664	0.3386	0.3881	0.1828	0.5732	0.5712	0.3279	0.2964	0.2014	0.416	0.2611	0.5476	0.3045	0.1415	0.4513	1.24	0.2237
8472	PI(16:0/18:2)	Phosphatidylinositol	PI Ester	54382	DMS-MS	100010530	0.347	0.0978	0.3504	0.3167	0.2201	0.2033	0.3159	0.1986	0.2579	0.1897	0.1258	0.3182	0.3021	0.1261	0.3661	0.3011	0.1932	0.284	0.2929	0.361	0.1542	0.1733	0.1043	0.1678	0.2032	0.1115	0.2748	0.4076	0.208	0.1475	0.1941	0.477	0.4175	0.2288	0.2128	0.2922	0.3046	0.468	0.3791	0.2007	0.4997	0.9566	0.2429
8478	PI(16:0/20:4)	Phosphatidylinositol	PI Ester	53861	DMS-MS	100010009	0.2798	0.1744	0.2709	0.2762	0.2273	0.1032	0.431	0.1912	0.1791	0.4195	0.1032	0.1755	0.1032	0.3419	0.3713	0.3476	0.2595	0.3476	0.4225	0.3197	0.1032	0.1032	0.1032	0.1032	0.1568	0.1032	0.1032	0.2843	0.1762	0.1684	0.2851	1.0433	0.3085	0.2106	0.1032	0.185	0.46	0.4796	0.3047	0.262	0.2934	1.0342	0.1032
8504	PI(18:0/16:1)	Phosphatidylinositol	PI Ester	54569	DMS-MS	100010717	0.0504	0.0504	0.0504	0.1173	0.0504	0.6245	0.1381	0.0504	0.0829	0.091	0.0504	0.141	0.0504	0.1013	0.1528	0.0504	0.075	0.0763	0.1	0.1376	0.0504	0.0504	0.0504	0.07	0.0939	0.0504	0.0518	0.1314	0.0504	0.0873	0.0807	0.1628	0.1173	0.0504	0.0829	0.1179	0.1602	0.1126	0.0823	0.0568	0.1604	0.3077	0.1139
8507	PI(18:0/18:1)	Phosphatidylinositol	PI Ester	53684	DMS-MS	100009832	0.5261	0.2768	0.4104	0.4674	0.3172	0.9408	0.4436	0.3942	0.3533	0.3582	0.2017	0.6692	0.3912	0.1982	0.4712	0.4838	0.3045	0.2103	0.5752	0.5178	0.1956	0.5904	0.3343	0.1353	0.2438	0.1878	0.2212	0.4267	0.5429	0.216	0.5698	0.6687	0.3405	0.4219	0.2361	0.5611	0.2986	0.4913	0.3375	0.1757	0.5232	0.5536	0.1646
8508	PI(18:0/18:2)	Phosphatidylinositol	PI Ester	54218	DMS-MS	100010366	1.0445	0.4595	0.8301	0.9569	0.5249	0.5698	0.8978	0.3738	0.6029	0.5537	0.3298	0.8059	0.6503	0.3658	0.8164	0.7692	0.5681	0.6237	0.8269	0.9741	0.4649	0.5498	0.2415	0.4942	0.3884	0.2417	0.4876	0.879	0.5314	0.3962	0.5259	1.3996	0.8748	0.6062	0.4161	0.6574	0.6029	0.6352	0.817	0.4027	0.8919	0.8649	0.4827
8513	PI(18:0/20:3)	Phosphatidylinositol	PI Ester	54025	DMS-MS	100010173	0.3421	0.1279	0.4118	0.4117	0.1484	0.2661	0.4912	0.2069	0.2456	0.5405	0.1495	0.3488	0.2922	0.5122	0.2601	0.2925	0.3352	0.3163	0.4277	0.3483	0.1972	0.1806	0.2058	0.1369	0.1772	0.1249	0.2572	0.5362	0.2603	0.3666	0.264	1.1205	0.3488	0.308	0.2922	0.4088	0.4099	0.2649	0.6155	0.192	0.3469	0.3617	0.3213
8514	PI(18:0/20:4)	Phosphatidylinositol	PI Ester	54026	DMS-MS	100010174	3.3709	1.0147	1.9888	1.6449	1.5404	0.7184	2.9121	1.8777	1.3372	3.646	1.4569	1.0814	1.8902	2.9459	1.8233	2.1469	1.9232	2.1009	2.5161	2.9336	1.4412	1.1663	1.0496	0.7768	1.159	1.1818	1.6155	4.4546	1.837	2.2623	2.0644	10.5946	2.1127	3.6995	1.5123	2.1747	2.8442	1.6874	3.7045	1.8679	1.9153	2.9244	2.1657
8522	PI(18:1/18:1)	Phosphatidylinositol	PI Ester	53346	DMS-MS	100009494	0.4709	0.198	0.4161	0.4046	0.3265	0.4803	0.4054	0.4061	0.3874	0.4416	0.1241	0.6824	0.3121	0.1341	0.4638	0.3259	0.289	0.1868	0.4788	0.2998	0.1239	0.6409	0.1985	0.1134	0.1836	0.1864	0.1229	0.2316	0.5598	0.1556	0.5125	1.0441	0.3638	0.4696	0.1616	0.5033	0.3965	0.3662	0.311	0.1232	0.4994	0.5555	0.1813
8523	PI(18:1/18:2)	Phosphatidylinositol	PI Ester	53530	DMS-MS	100009678	0.3302	0.1242	0.2553	0.1909	0.1099	0.1229	0.1546	0.1064	0.1615	0.1763	0.0733	0.1324	0.1947	0.0733	0.149	0.1986	0.1159	0.1225	0.1744	0.0733	0.0733	0.1123	0.0733	0.0733	0.1151	0.0892	0.1343	0.1703	0.1536	0.0826	0.0837	0.3721	0.2649	0.1609	0.0907	0.0733	0.1953	0.0733	0.0733	0.0733	0.1942	0.1495	0.1208
8978	SM(14:0)	Sphingomyelin	Sphingomyelin	54222	DMS-MS	100010370	9.8705	9.5221	16.6723	14.3032	9.873	12.1677	19.4443	15.6243	16.2183	16.4963	11.7638	20.5591	18.6221	11.2142	12.9424	14.8982	14.9522	9.291	17.773	12.3886	8.695	11.6605	10.4459	7.4179	15.2988	10.3161	13.8861	10.003	15.6542	11.793	11.5161	20.0985	16.2932	9.1204	12.9001	25.1567	14.1339	10.8134	26.4227	12.0996	15.209	11.0088	17.785
8979	SM(16:0)	Sphingomyelin	Sphingomyelin	54385	DMS-MS	100010533	169.361	145.247	175.066	142.617	139.543	180.183	165.197	204.088	159.21	161.597	166.811	193.386	193.1	129.844	192.34	223.671	161.325	126.394	183.466	221.698	139.072	183.848	134.306	153.03	150.441	108.386	205.351	130.08	145.683	142.873	166.811	160.953	216.571	99.0724	141.157	256.474	174.742	181.935	274.089	198.592	140.002	191.136	196.84
8980	SM(18:0)	Sphingomyelin	Sphingomyelin	54386	DMS-MS	100010534	25.8338	19.643	40.9423	31.2564	18.0615	22.438	36.538	35.1857	25.8845	36.1859	33.6242	39.5774	51.4254	26.2043	30.0942	38.7937	39.7468	23.8443	24.4174	44.8734	32.9728	33.9941	29.4914	33.92	39.3202	24.9853	49.0488	30.6411	26.9404	43.5308	29.1934	32.7058	45.4287	18.5736	32.7179	50.7709	37.1292	31.2564	64.5436	46.8529	23.3116	39.3262	44.1294
8981	SM(18:1)	Sphingomyelin	Sphingomyelin	53862	DMS-MS	100010010	10.3685	6.7049	12.7348	8.8374	6.0746	4.4286	10.4635	9.9157	8.4218	11.749	9.9122	10.1868	13.345	8.6438	9.4267	13.1669	11.4347	8.8674	8.4944	13.6079	9.1405	10.1326	9.8553	10.8856	12.0961	6.1312	16.1171	9.8116	6.9393	9.7266	9.5321	10.6096	14.1141	6.5633	9.5958	15.28	11.8026	9.6087	17.1182	13.1676	5.9154	11.2893	13.9841
8982	SM(20:0)	Sphingomyelin	Sphingomyelin	53687	DMS-MS	100009835	15.4028	15.2241	23.5457	23.8754	14.7694	12.7393	24.6376	18.0755	17.8767	20.5356	18.1637	27.0335	24.0875	14.7043	19.2149	19.5239	22.1245	18.2925	21.5098	17.4994	14.1467	16.8219	13.785	13.4135	17.2861	14.6361	20.6261	17.2386	19.279	19.726	14.7239	25.0115	26.2209	14.3436	20.679	27.8252	19.3239	14.9108	30.5419	18.5318	17.8962	17.0983	27.9016
8983	SM(20:1)	Sphingomyelin	Sphingomyelin	53531	DMS-MS	100009679	6.7867	6.3332	8.5453	7.5348	4.8604	3.9603	7.2642	7.0283	6.4468	7.6023	6.3742	7.8404	8.8709	5.8148	7.467	8.8872	8.5669	6.568	6.2694	8.0832	5.8414	6.8956	6.191	7.3563	7.6334	4.9092	9.208	6.0164	5.3658	6.2281	6.5762	7.6511	10.0115	4.7937	6.8496	9.5743	8.5265	6.541	10.3559	8.1121	4.8619	7.6983	9.7952
8984	SM(22:0)	Sphingomyelin	Sphingomyelin	53347	DMS-MS	100009495	30.7983	31.8431	40.7382	39.3074	31.1451	23.7878	40.7241	31.175	31.3882	36.5985	33.3084	49.5946	39.8522	26.0354	34.5711	37.3914	36.3944	33.1253	40.9349	33.6284	30.1338	33.1141	21.1199	26.2359	26.2412	23.2558	42.3904	30.5241	32.1139	27.6838	31.3422	42.5349	52.8966	29.2916	35.4814	60.0482	32.0828	35.1063	56.2669	35.3316	37.2439	38.8365	54.6576
8985	SM(22:1)	Sphingomyelin	Sphingomyelin	54570	DMS-MS	100010718	24.1267	26.9616	29.9233	27.3838	20.1714	15.3112	28.5119	26.9637	24.8546	26.9958	25.3433	31.5582	27.6571	23.2938	25.8244	29.9631	28.0494	26.4054	25.2515	28.7228	21.1458	24.3875	17.8875	22.9671	25.8396	17.9304	34.8295	22.1503	23.4031	19.161	22.8362	32.2182	36.2084	21.1867	25.8475	42.5323	26.9616	27.1266	36.6796	26.8863	24.5821	27.6325	43.7322
8986	SM(24:0)	Sphingomyelin	Sphingomyelin	53863	DMS-MS	100010011	21.8392	28.0524	27.3412	27.469	21.7775	23.406	28.173	22.4735	21.8769	28.4662	26.4478	38.4157	29.3745	21.3236	30.831	30.9583	27.1977	24.3033	26.909	31.8155	25.6074	26.0017	16.5362	26.2266	20.1946	15.7512	31.8903	20.6667	24.5192	23.6385	28.6088	22.9919	37.3528	17.0956	27.0431	41.4881	25.9005	28.5431	43.4267	27.5337	27.1758	38.7757	41.0038
8987	SM(24:1)	Sphingomyelin	Sphingomyelin	54028	DMS-MS	100010176	57.4518	65.7094	59.5371	63.4778	41.9082	64.0189	70.1018	69.9733	51.7124	69.2362	70.4438	67.7952	73.7324	52.3715	76.7933	86.3021	68.2427	49.6	62.1082	98.5939	68.4448	65.1257	54.4951	77.9439	59.3592	40.3437	76.8423	53.0824	54.4439	60.0099	65.7094	66.8036	71.6211	44.5488	53.5098	84.9699	73.75	68.4668	90.7848	70.4044	54.2299	88.1615	87.5312
8988	SM(26:0)	Sphingomyelin	Sphingomyelin	54387	DMS-MS	100010535	1.2926	1.8895	2.1101	1.5342	1.1529	1.7959	1.6214	1.3032	1.5402	1.8062	1.3696	1.8877	2.2071	1.2658	1.7263	2.0093	1.314	1.6384	1.4512	1.9729	1.6624	1.9519	1.4367	1.5907	1.8021	1.1235	1.489	1.1989	1.3087	1.2198	1.2693	1.6214	1.8256	1.2292	1.4021	1.8795	1.6265	1.5958	1.4104	1.7585	1.2807	2.2629	1.9757
8989	SM(26:1)	Sphingomyelin	Sphingomyelin	53348	DMS-MS	100009496	1.8059	2.3673	2.5402	1.7627	1.4786	2.0794	1.968	2.0551	1.8877	2.6236	1.8213	2.3547	2.421	2.0005	2.4498	2.5077	1.7655	1.9594	2.0737	3.0637	2.5589	2.4115	1.8968	2.2297	2.297	1.4452	1.8896	1.6549	1.7176	1.7666	1.7933	2.7158	2.2899	1.7704	1.4621	2.3029	2.3252	2.0551	2.4184	2.0908	1.8656	3.092	2.3777
9371	TAG36:0-FA12:0	Triacylglycerol	TAG Ester	54388	DMS-MS	100010536	0.0132	0.1267	0.0246	0.0836	0.0074	0.0046	0.1633	0.3319	0.0722	0.0082	0.0095	0.9775	0.0131	0.0316	0.0127	0.0113	0.0048	0.0096	0.0415	0.002	0.0078	0.0774	0.168	0.0039	0.0259	0.013	0.0015	0.027	0.0071	0.0045	0.0246	0.2231	0.0129	0.0281	0.0186	0.1319	0.0044	0.059	0.1219	0.0014	0.2057	0.027	0.0095
9372	TAG38:0-FA12:0	Triacylglycerol	TAG Ester	53532	DMS-MS	100009680	0.0328	0.1984	0.0623	0.2177	0.0129	0.0124	0.3413	0.8056	0.1677	0.0241	0.0303	2.1724	0.0308	0.0246	0.0273	0.0253	0.0358	0.0309	0.1103	0.0144	0.0175	0.1631	0.3745	0.0125	0.0405	0.048	0.0168	0.0392	0.0199	0.0217	0.0328	0.2338	0.0147	0.0328	0.0177	0.1009	0.0232	0.0692	0.1109	0.0086	0.1579	0.0196	0.0135
9380	TAG40:0-FA12:0	Triacylglycerol	TAG Ester	53688	DMS-MS	100009836	0.0332	0.405	0.0993	0.4018	0.0226	0.015	0.5649	1.1519	0.2882	0.0393	0.02	3.6921	0.075	0.0201	0.0237	0.0482	0.0798	0.0143	0.1604	0.0302	0.0169	0.2508	0.5795	0.0152	0.0713	0.0585	0.0068	0.0723	0.0284	0.0326	0.0801	1.111	0.0129	0.0505	0.0138	0.2287	0.0106	0.1532	0.3018	0.0043	0.6492	0.0077	0.021
9382	TAG40:0-FA14:0	Triacylglycerol	TAG Ester	53349	DMS-MS	100009497	0.0829	0.325	0.2228	0.5634	0.0597	0.0531	1.3142	3.1733	0.4909	0.1064	0.0382	6.4694	0.1784	0.0477	0.1052	0.0485	0.223	0.0545	0.475	0.0527	0.0321	0.5007	1.3798	0.0315	0.0786	0.1482	0.0247	0.0819	0.0747	0.0861	0.4085	3.749	0.0886	0.1784	0.0526	0.9141	0.0719	0.9034	1.0716	0.034	1.0388	0.0535	0.076
9383	TAG40:0-FA16:0	Triacylglycerol	TAG Ester	53689	DMS-MS	100009837	0.1749	0.5369	0.4732	0.8433	0.1435	0.1167	1.6384	4.4472	0.5916	0.2908	0.1013	6.2761	0.3286	0.1426	0.4019	0.0972	0.4897	0.0936	0.8503	0.2848	0.1602	0.5908	1.7099	0.1646	0.1791	0.3268	0.095	0.1908	0.1875	0.2413	1.2281	11.25	0.1695	0.4019	0.1461	1.8497	0.185	3.1339	2.0166	0.1652	2.4768	0.2098	0.2199
9401	TAG42:0-FA12:0	Triacylglycerol	TAG Ester	53533	DMS-MS	100009681	0.0601	0.4568	0.3764	0.9047	0.0642	0.0806	1.3721	2.2864	0.644	0.1374	0.0249	7.1025	0.2742	0.0543	0.1806	0.0686	0.3105	0.0684	0.9409	0.0727	0.0475	0.4755	1.2496	0.0289	0.146	0.1987	0.0179	0.1895	0.1004	0.228	0.4148	5.2521	0.0473	0.1576	0.0275	0.7204	0.0292	0.7539	0.8957	0.017	2.2838	0.0225	0.0695
9403	TAG42:0-FA14:0	Triacylglycerol	TAG Ester	54029	DMS-MS	100010177	0.1059	0.6049	0.6166	1.4419	0.106	0.147	2.5479	4.5143	1.1347	0.2233	0.0435	12.1458	0.5345	0.1051	0.342	0.0757	0.6706	0.1105	1.4053	0.1036	0.055	0.8982	2.4963	0.0305	0.199	0.3533	0.0235	0.2898	0.17	0.3794	0.7983	9.5505	0.0796	0.2599	0.0676	1.5166	0.0644	1.15	1.7428	0.0307	3.3063	0.043	0.1353
9405	TAG42:0-FA16:0	Triacylglycerol	TAG Ester	53690	DMS-MS	100009838	0.4706	1.2192	1.3678	2.8602	0.3596	0.3901	4.9193	13.8279	1.7288	0.8597	0.206	17.3701	1.0012	0.373	1.0685	0.2789	1.2984	0.3604	3.2045	0.5238	0.3361	1.4642	4.6498	0.194	0.3934	0.9334	0.2281	0.6266	0.4594	0.8833	3.0403	24.7018	0.4682	1.0447	0.4253	4.4421	0.4911	7.6828	4.6706	0.3252	7.9883	0.5767	0.4838
9407	TAG42:1-FA12:0	Triacylglycerol	TAG Ester	54030	DMS-MS	100010178	0.0474	0.6779	0.2299	0.8362	0.0522	0.0653	0.7547	1.2236	0.3967	0.0742	0.0239	2.967	0.1669	0.0387	0.1147	0.0569	0.1746	0.033	0.4761	0.0447	0.0342	0.3741	0.5476	0.0256	0.1301	0.1454	0.0124	0.1364	0.0929	0.1341	0.2194	3.1942	0.0341	0.1669	0.0231	0.3323	0.0271	0.2961	0.4594	0.0082	1.599	0.0185	0.0433
9409	TAG42:1-FA14:0	Triacylglycerol	TAG Ester	53350	DMS-MS	100009498	0.1832	0.356	0.4455	1.115	0.1338	0.1228	1.5395	3.6098	0.6407	0.2194	0.0387	5.1631	0.3913	0.0978	0.2944	0.0767	0.4276	0.1138	0.8393	0.1002	0.0647	0.8669	1.2999	0.0315	0.1234	0.3023	0.0426	0.1893	0.3005	0.2725	0.5646	5.9021	0.0882	0.356	0.0781	0.8843	0.1061	0.6806	1.0359	0.0454	1.1497	0.0706	0.0879
9411	TAG42:1-FA16:0	Triacylglycerol	TAG Ester	53351	DMS-MS	100009499	0.6426	0.7552	1.1805	1.7905	0.4769	0.3893	2.6937	5.5014	1.015	1.0291	0.3701	5.7813	0.9305	0.4845	1.2736	0.3901	1.1999	0.4016	2.2745	0.6525	0.4443	0.9795	1.8933	0.3778	0.4045	0.8827	0.3754	0.5388	0.651	0.9998	2.0673	18.1725	0.4391	1.015	0.3341	1.8843	0.5456	3.5353	2.2919	0.3269	3.2115	0.5472	0.4408
9412	TAG42:1-FA16:1	Triacylglycerol	TAG Ester	53691	DMS-MS	100009839	0.1243	0.2076	0.3635	0.5524	0.1003	0.1913	1.005	2.1928	0.3222	0.2529	0.0622	2.2328	0.2756	0.1403	0.3534	0.0708	0.3142	0.1017	0.6303	0.1519	0.0828	0.235	0.5343	0.0567	0.1219	0.2267	0.0525	0.1244	0.1579	0.3308	0.6411	6.1323	0.1147	0.1696	0.0884	0.4434	0.1694	0.9588	0.7144	0.0684	1.2443	0.1245	0.1093
9413	TAG42:1-FA18:1	Triacylglycerol	TAG Ester	54223	DMS-MS	100010371	0.6017	1.1986	0.9769	1.9973	0.44	0.1795	2.5185	6.815	1.0974	0.8072	0.3324	6.9966	0.775	0.4203	0.82	0.3835	0.9092	0.2921	1.4135	0.4712	0.3937	1.8461	2.3015	0.3732	0.3732	0.7272	0.325	0.4412	0.7597	0.6093	0.8557	7.475	0.274	0.9404	0.2002	1.3492	0.2675	1.0323	1.5036	0.1857	1.4297	0.2969	0.2498
9414	TAG42:2-FA12:0	Triacylglycerol	TAG Ester	53692	DMS-MS	100009840	0.0222	0.2269	0.0922	0.3066	0.0217	0.0132	0.1592	0.2232	0.0661	0.027	0.0147	0.6469	0.0337	0.0146	0.0213	0.0127	0.0363	0.021	0.1033	0.0142	0.0171	0.0879	0.1268	0.0165	0.0207	0.0308	0.009	0.0317	0.0292	0.0273	0.0337	0.4702	0.0089	0.0353	0.004	0.0562	0.0088	0.0353	0.0528	0.0038	0.2525	0.0061	0.006
9418	TAG42:2-FA18:2	Triacylglycerol	TAG Ester	53352	DMS-MS	100009500	0.2575	0.3598	0.2876	0.8037	0.1053	0.038	0.7533	1.2301	0.2235	0.2275	0.1017	1.8193	0.1199	0.1126	0.1394	0.089	0.1647	0.1404	0.5538	0.1321	0.1161	0.3531	0.691	0.0814	0.0609	0.189	0.1263	0.1328	0.1357	0.1011	0.2275	2.2339	0.0637	0.2459	0.0361	0.3887	0.062	0.3468	0.3484	0.0332	0.4721	0.0422	0.046
9441	TAG44:0-FA12:0	Triacylglycerol	TAG Ester	53693	DMS-MS	100009841	0.1483	0.6941	0.8449	1.8558	0.1609	0.2367	2.3073	3.462	1.029	0.4345	0.0677	8.448	0.6366	0.2035	0.6565	0.1346	0.7559	0.2063	2.1569	0.2936	0.1764	0.6504	1.8863	0.084	0.3037	0.475	0.1066	0.5826	0.2519	0.859	1.3655	15.0765	0.1739	0.5419	0.1536	1.7071	0.1275	2.7478	2.2258	0.0993	6.5671	0.1042	0.227
9443	TAG44:0-FA14:0	Triacylglycerol	TAG Ester	54389	DMS-MS	100010537	0.2447	0.8609	2.3399	3.4922	0.3769	0.9784	5.6787	7.6138	2.5852	1.204	0.076	21.475	1.9458	0.4319	2.2163	0.1752	2.6382	0.6512	5.4611	0.322	0.1689	1.5519	4.9859	0.0569	0.5598	1.2567	0.1286	1.1249	0.5875	2.2076	4.615	48.4484	0.3315	1.0093	0.3708	5.4436	0.3885	6.0353	6.2656	0.2109	13.1455	0.3299	0.5561
9445	TAG44:0-FA16:0	Triacylglycerol	TAG Ester	54031	DMS-MS	100010179	0.6636	2.2443	3.3912	5.9756	0.6991	1.0442	8.25	15.0654	3.7336	1.772	0.2515	29.1223	2.6008	0.7946	2.7602	0.4772	3.2296	0.9716	7.9753	0.9678	0.5882	2.4234	7.2962	0.3019	0.9805	1.8277	0.4037	1.9773	1.0093	3.2714	5.8889	58.0536	0.7796	2.0755	0.6834	7.6692	0.6257	9.8492	9.0416	0.4638	21.8763	0.7131	0.988
9447	TAG44:0-FA18:0	Triacylglycerol	TAG Ester	53534	DMS-MS	100009682	1.0098	1.1816	1.7814	1.9583	0.9318	0.8612	2.1058	4.2069	1.3107	1.7115	1.2164	6.3391	1.5042	1.0702	1.3336	0.6273	0.5757	1.7821	2.577	0.943	1.2527	1.9246	3.2725	0.4125	0.7098	0.7758	1.05	0.8546	0.8572	0.8524	1.0333	3.7621	1.4437	1.196	0.9999	2.6942	1.4379	1.2101	1.5619	0.6766	2.0356	1.0073	1.1767
9449	TAG44:1-FA12:0	Triacylglycerol	TAG Ester	54390	DMS-MS	100010538	0.1831	0.7846	0.9383	2.3717	0.2563	0.4128	2.4066	3.3943	1.4492	0.5096	0.0659	6.9483	0.9033	0.2869	0.8339	0.1377	0.9242	0.2383	2.1698	0.2615	0.1223	0.9903	1.5422	0.0658	0.3792	0.6291	0.0628	0.5685	0.4946	1.234	1.5789	18.8726	0.1746	0.8148	0.1535	1.5548	0.1999	1.7002	2.2021	0.0882	5.788	0.1914	0.2921
9451	TAG44:1-FA14:0	Triacylglycerol	TAG Ester	53694	DMS-MS	100009842	0.2373	0.9348	1.3787	2.9412	0.3498	0.8675	3.4357	4.0657	1.916	0.7916	0.0763	10.2088	1.38	0.3813	1.3546	0.152	1.5274	0.4006	3.0755	0.2113	0.1147	1.2664	2.1911	0.0518	0.4355	0.8714	0.0834	0.6741	0.6173	1.5244	3.0777	36.0804	0.2995	1.3546	0.2893	3.1911	0.3918	3.0292	3.9659	0.1455	8.924	0.3091	0.4895
9452	TAG44:1-FA14:1	Triacylglycerol	TAG Ester	54032	DMS-MS	100010180	0.0668	0.1022	0.3451	0.4922	0.1039	0.2477	0.8672	0.6022	0.3651	0.245	0.0329	2.5929	0.2939	0.1131	0.4617	0.047	0.4008	0.1037	0.9088	0.069	0.0471	0.2048	0.5203	0.0312	0.0948	0.2156	0.0347	0.1139	0.0911	0.4256	0.6137	5.7642	0.0454	0.1193	0.064	0.492	0.084	0.7923	0.641	0.0337	1.6037	0.08	0.0874
9454	TAG44:1-FA16:0	Triacylglycerol	TAG Ester	53864	DMS-MS	100010012	1.7592	1.9627	3.6785	5.964	1.2716	1.1916	6.9761	15.3242	3.0977	2.3085	0.508	15.8324	2.7951	1.0865	3.2395	0.91	3.2095	1.1959	7.2819	1.5025	1.0495	3.0004	4.9573	0.5828	0.9786	2.3346	0.7584	1.8824	1.7654	3.545	4.2134	37.175	1.1266	2.7951	0.8927	4.6264	1.1346	6.8395	5.6074	0.6642	8.7755	1.0716	1.0362
9455	TAG44:1-FA16:1	Triacylglycerol	TAG Ester	54571	DMS-MS	100010719	0.1524	0.2787	0.8245	1.3308	0.2087	0.6226	1.6186	2.2617	0.7287	0.5028	0.0426	3.6228	0.7631	0.2716	0.9226	0.1	0.8028	0.2725	1.6393	0.2359	0.1148	0.3293	0.861	0.044	0.2911	0.4332	0.0682	0.3938	0.3242	1.2628	1.1355	14.9409	0.1387	0.3463	0.1242	0.7538	0.2138	1.2431	1.2424	0.076	3.7828	0.1497	0.1864
9457	TAG44:1-FA18:1	Triacylglycerol	TAG Ester	53695	DMS-MS	100009843	1.6267	2.4891	2.7788	6.2845	1.1456	0.5988	6.403	17.1725	3.2304	1.8807	0.4765	16.4738	2.3416	0.9354	1.9518	0.7991	2.4786	0.9427	5.4747	0.9981	0.7545	4.0497	5.627	0.4456	0.7511	2.1322	0.5483	1.4037	1.8502	2.0822	2.3416	17.8986	0.6453	2.3909	0.5351	3.6957	0.6325	3.241	3.8568	0.3864	4.5373	0.665	0.6266
9459	TAG44:2-FA12:0	Triacylglycerol	TAG Ester	53535	DMS-MS	100009683	0.0776	0.3082	0.2681	1.0119	0.0813	0.1083	0.7687	0.7845	0.3653	0.1342	0.0206	2.1421	0.2	0.0718	0.1347	0.0307	0.2143	0.0925	0.5834	0.0496	0.0375	0.2637	0.5368	0.0204	0.0748	0.1856	0.0221	0.1282	0.1319	0.2093	0.2938	4.0289	0.0374	0.2	0.0275	0.4208	0.0507	0.2921	0.4293	0.0137	1.093	0.0265	0.0463
9461	TAG44:2-FA14:0	Triacylglycerol	TAG Ester	54224	DMS-MS	100010372	0.1766	0.415	0.4826	1.1529	0.1209	0.1546	0.8768	0.925	0.4257	0.2055	0.0395	2.372	0.2992	0.1197	0.257	0.0673	0.3731	0.1222	0.7735	0.07	0.0537	0.346	0.6107	0.0291	0.0951	0.218	0.0484	0.1704	0.2262	0.2804	0.5266	5.8466	0.09	0.2992	0.0691	0.6632	0.1449	0.5155	0.6202	0.039	1.5651	0.0721	0.0937
9463	TAG44:2-FA16:0	Triacylglycerol	TAG Ester	53353	DMS-MS	100009501	0.9846	0.8982	1.6046	2.8133	0.717	0.3371	2.8417	3.7755	1.0312	1.2636	0.2247	5.0388	0.9659	0.6598	1.2399	0.3625	1.2398	0.6808	3.1559	0.8292	0.5696	0.9752	1.8974	0.2412	0.363	0.9332	0.4232	0.8239	0.7065	1.1424	1.4399	11.0793	0.3131	1.0312	0.233	1.5969	0.4254	2.4454	1.7996	0.1893	2.3369	0.4142	0.2706
9464	TAG44:2-FA16:1	Triacylglycerol	TAG Ester	54033	DMS-MS	100010181	0.3845	0.3855	0.7161	1.0229	0.3103	0.4498	1.1663	2.3518	0.4874	0.459	0.0725	1.6714	0.6039	0.3166	0.7184	0.1608	0.5998	0.2305	0.9055	0.2428	0.1551	0.3844	0.6706	0.06	0.2321	0.3473	0.0878	0.2361	0.4466	0.8948	0.7479	9.1732	0.1889	0.4958	0.1305	0.4874	0.3189	0.6181	1.018	0.0941	1.3084	0.2269	0.1754
9465	TAG44:2-FA18:1	Triacylglycerol	TAG Ester	54225	DMS-MS	100010373	1.2668	1.0964	1.3915	2.6654	0.806	0.3363	2.2925	6.1707	1.1702	1.3037	0.4508	4.1962	1.1163	0.6964	1.0702	0.4568	1.1812	0.4492	2.1799	0.6013	0.4389	2.3341	2.1119	0.3247	0.3597	1.0018	0.4268	0.5939	1.3016	1.2395	1.4601	14.9804	0.5668	2.9145	0.3087	1.7798	0.7192	1.388	2.1705	0.2718	2.1261	0.6632	0.4141
9466	TAG44:2-FA18:2	Triacylglycerol	TAG Ester	54226	DMS-MS	100010374	0.6257	0.97	0.9261	2.9962	0.3355	0.0572	2.5062	4.0617	0.7899	0.608	0.0968	5.1522	0.4281	0.2308	0.3889	0.1653	0.5257	0.4361	2.2157	0.2991	0.2396	0.8	1.9847	0.0855	0.1486	0.5909	0.2247	0.4479	0.419	0.4052	0.7063	5.8463	0.1404	0.6257	0.0979	1.2044	0.1482	1.2264	1.0892	0.0565	1.6527	0.115	0.0995
9472	TAG44:3-FA18:2	Triacylglycerol	TAG Ester	54391	DMS-MS	100010539	0.4669	0.2629	0.3041	0.9133	0.1834	0.0285	0.6307	1.0196	0.1855	0.3825	0.081	1.0314	0.1377	0.1256	0.1649	0.0852	0.1881	0.2033	0.7112	0.1897	0.1338	0.2955	0.4477	0.0611	0.0525	0.2183	0.1579	0.1563	0.1987	0.1932	0.2629	3.1009	0.0948	0.5277	0.0407	0.3273	0.1127	0.306	0.3452	0.0283	0.4324	0.0606	0.0505
9483	TAG45:0-FA14:0	Triacylglycerol	TAG Ester	54392	DMS-MS	100010540	0.0816	0.1273	0.3809	0.5948	0.0949	0.0794	0.7881	1.2513	0.4326	0.1549	0.0154	3.1751	0.3053	0.0705	0.139	0.0358	0.4646	0.0669	0.6305	0.0663	0.026	0.2612	0.8988	0.0082	0.1188	0.1653	0.0367	0.1591	0.0864	0.1813	0.2521	1.7192	0.0432	0.0823	0.0506	0.5003	0.0415	0.4786	0.5026	0.0328	0.5671	0.0356	0.0561
9484	TAG45:0-FA15:0	Triacylglycerol	TAG Ester	53865	DMS-MS	100010013	0.0589	0.105	0.2703	0.4348	0.0572	0.0698	0.6785	1.027	0.3117	0.1008	0.0133	2.5613	0.2316	0.062	0.2271	0.0321	0.3486	0.0764	0.5184	0.0625	0.0225	0.2101	0.7548	0.0129	0.1077	0.1225	0.0219	0.115	0.0742	0.1588	0.3833	2.7922	0.0598	0.1335	0.0872	0.6425	0.0623	0.6452	0.6684	0.049	0.7323	0.0424	0.071
9485	TAG45:0-FA16:0	Triacylglycerol	TAG Ester	54572	DMS-MS	100010720	0.7726	0.9199	1.4498	1.3228	0.5148	0.3499	1.3712	2.2168	1.0526	0.8554	0.3977	4.3355	1.2095	0.4534	1.2063	0.6994	1.1421	0.645	1.6769	0.8451	0.7137	1.0286	1.8308	0.5406	0.7589	0.5728	0.4504	0.8459	0.8726	0.7416	1.0526	3.8506	0.8171	0.6338	0.6405	1.655	0.5727	1.5666	1.6673	0.657	1.8943	0.7674	0.7952
9492	TAG45:1-FA15:0	Triacylglycerol	TAG Ester	53536	DMS-MS	100009684	0.0541	0.0888	0.1871	0.389	0.0692	0.0652	0.3676	0.5558	0.2261	0.0786	0.0099	1.1579	0.1814	0.0462	0.1397	0.0289	0.2235	0.0426	0.3354	0.0527	0.0194	0.1692	0.3151	0.0093	0.0891	0.1023	0.0162	0.0847	0.0885	0.1268	0.1717	1.266	0.0391	0.1173	0.0478	0.2797	0.0486	0.2289	0.2927	0.0238	0.3932	0.031	0.0475
9493	TAG45:1-FA16:0	Triacylglycerol	TAG Ester	54573	DMS-MS	100010721	0.6772	0.5039	1.0574	0.943	0.4245	0.2376	0.6759	0.9198	0.5505	0.6394	0.2262	1.4232	0.7237	0.3593	0.8166	0.3735	0.7542	0.456	1.0902	0.617	0.429	0.5426	0.6601	0.2198	0.3403	0.3633	0.311	0.6052	0.5001	0.5624	0.644	2.6699	0.6529	0.7282	0.4334	0.8487	0.4935	0.8864	0.9378	0.4149	1.092	0.6157	0.4989
9496	TAG45:1-FA18:1	Triacylglycerol	TAG Ester	53537	DMS-MS	100009685	0.7985	0.7144	0.9844	1.1159	0.5425	0.2172	0.7834	1.5715	0.6957	0.7299	0.1882	1.8412	0.8501	0.4279	0.7423	0.3903	0.8228	0.3784	1.0962	0.4666	0.3269	0.906	1.0177	0.2121	0.3637	0.433	0.2415	0.504	0.8026	0.6013	0.6986	2.7176	0.7423	1.0725	0.4516	1.038	0.5717	0.7557	1.2502	0.4034	1.0956	0.7298	0.5409
9510	TAG46:0-FA12:0	Triacylglycerol	TAG Ester	53538	DMS-MS	100009686	0.1238	0.3946	0.4841	1.1076	0.1188	0.1168	1.101	1.7782	0.4992	0.2844	0.0444	3.2758	0.3989	0.1194	0.2572	0.1049	0.4106	0.1441	0.9754	0.1545	0.083	0.4103	0.8438	0.0418	0.1666	0.3095	0.0567	0.3208	0.2192	0.5063	0.5002	5.0443	0.0827	0.3946	0.0731	0.7052	0.0662	0.6853	0.9615	0.0358	1.7241	0.0614	0.1037
9512	TAG46:0-FA14:0	Triacylglycerol	TAG Ester	54393	DMS-MS	100010541	0.6158	1.2521	5.0748	6.603	0.9426	3.2042	10.3655	10.9874	3.6299	3.7081	0.2519	25.3172	3.9465	1.4485	6.2559	0.5299	5.593	2.2862	12.1738	1.2479	0.5053	1.9935	6.6741	0.1772	1.2776	2.5944	0.5793	3.2246	1.3009	7.5422	15.0463	126.962	1.4161	3.3227	2.1542	13.4717	1.6014	22.1718	17.2781	1.0775	35.4002	2.0671	1.7448
9514	TAG46:0-FA16:0	Triacylglycerol	TAG Ester	53354	DMS-MS	100009502	1.4246	2.8387	10.4069	13.6814	2.1506	6.1159	19.4375	22.6694	7.2505	7.5785	0.6039	49.6992	7.575	2.8313	12.6729	1.1534	10.5765	5.0094	25.6987	2.6243	1.1221	4.1309	12.6653	0.4416	2.5498	5.0878	1.2994	6.7474	2.5271	14.6682	32.8053	237.781	3.4691	7.4379	4.4408	28.0399	3.2798	44.9664	36.1608	2.412	80.0379	4.7749	3.9182
9516	TAG46:0-FA18:0	Triacylglycerol	TAG Ester	53539	DMS-MS	100009687	0.238	0.5858	0.8026	1.5914	0.2028	0.1837	2.2106	3.8237	0.8414	0.4492	0.0484	7.7233	0.6301	0.1853	0.3642	0.1462	0.5844	0.2112	1.4084	0.1798	0.1247	0.7556	1.7873	0.0568	0.238	0.4673	0.0918	0.3946	0.2866	0.6159	0.9274	8.079	0.1231	0.5858	0.1009	1.4012	0.0974	1.0658	2.0213	0.0673	2.3426	0.1028	0.1499
9518	TAG46:1-FA12:0	Triacylglycerol	TAG Ester	53866	DMS-MS	100010014	0.7596	2.5207	3.1258	6.9033	1.0915	0.7477	4.9773	7.7826	3.6086	1.9947	0.3021	11.3272	2.8308	1.0879	2.0517	0.6632	2.8184	1.1928	7.0792	1.0137	0.6266	2.2323	3.3832	0.3457	1.1358	2.0243	0.485	2.3136	1.8746	3.88	2.5207	28.4973	0.5314	2.7288	0.4695	3.0655	0.4898	3.0946	4.2241	0.2534	9.3513	0.4802	0.6621
9520	TAG46:1-FA14:0	Triacylglycerol	TAG Ester	53696	DMS-MS	100009844	1.0753	1.8697	7.0707	10.7948	2.1247	5.6164	13.4649	11.6573	6.9979	5.3934	0.3026	24.7083	7.4296	2.9418	8.5729	0.7687	8.6508	3.0526	15.0502	1.5148	0.5489	3.7491	7.0146	0.1706	2.2634	4.0359	0.5486	3.9672	3.5895	11.4458	17.0789	154.668	1.8562	6.5411	2.3847	13.823	3.1954	13.8193	18.1013	1.1102	30.6562	3.0392	2.2965
9521	TAG46:1-FA14:1	Triacylglycerol	TAG Ester	54227	DMS-MS	100010375	0.1565	0.1464	0.7788	0.9959	0.3039	0.8896	1.8254	0.8738	0.6103	0.7296	0.0583	3.681	0.6741	0.3061	1.209	0.1261	0.8044	0.3595	2.1984	0.2394	0.1949	0.261	0.7418	0.1102	0.2355	0.4443	0.1638	0.3741	0.1966	1.4314	2.2552	16.918	0.2457	0.4995	0.3628	1.4168	0.47	3.186	2.1555	0.2221	4.77	0.4312	0.3189
9523	TAG46:1-FA16:0	Triacylglycerol	TAG Ester	53355	DMS-MS	100009503	1.814	4.1952	8.771	13.902	2.7445	6.7012	16.0095	15.6258	7.6744	6.4926	0.5905	27.814	7.4872	3.2855	10.8092	1.3732	9.0355	3.6689	19.7435	2.6666	1.395	3.7177	7.6037	0.6322	2.821	4.4632	1.0883	5.5139	3.5125	14.648	15.508	143.134	2.355	7.4037	2.4918	12.2051	2.8758	17.9607	18.9777	1.3121	43.4906	3.4621	2.6705
9524	TAG46:1-FA16:1	Triacylglycerol	TAG Ester	53540	DMS-MS	100009688	0.3789	0.5306	3.3167	4.2224	0.87	4.2783	6.4077	4.032	2.0797	2.8726	0.1424	8.3434	3.1521	1.5192	5.1326	0.3467	3.8254	1.4401	6.6102	0.9215	0.2931	0.626	2.0113	0.0956	1.0644	1.3956	0.2775	1.684	0.9787	7.0996	6.8428	62.3263	0.6951	1.3376	0.9877	3.5241	1.3305	6.1159	6.2605	0.464	13.1539	1.5509	0.8255
9526	TAG46:1-FA18:0	Triacylglycerol	TAG Ester	54034	DMS-MS	100010182	0.4371	0.3986	0.6537	1.2637	0.2554	0.1641	1.3252	3.3343	0.5132	0.4259	0.0756	3.4389	0.4718	0.1642	0.336	0.1589	0.433	0.1862	0.9292	0.2434	0.166	0.91	1.0737	0.0713	0.1435	0.4064	0.1311	0.2857	0.3421	0.436	0.4371	3.9732	0.1526	0.636	0.1013	0.7522	0.1433	0.4537	0.8311	0.0801	0.7087	0.1167	0.1383
9527	TAG46:1-FA18:1	Triacylglycerol	TAG Ester	54394	DMS-MS	100010542	1.9548	4.8661	7.0686	14.3892	2.4104	1.763	12.6502	20.5111	8.5483	4.7074	0.589	30.4972	6.8241	2.5527	4.3316	1.3725	7.3631	2.6889	14.7933	1.9008	1.0625	6.1284	9.4985	0.5436	2.3144	4.4282	0.8763	4.7154	4.7069	7.0759	4.9501	45.5006	0.9967	5.1463	0.9328	6.7631	1.0303	4.8661	7.7257	0.4656	14.4093	0.8871	1.1043
9531	TAG46:2-FA12:0	Triacylglycerol	TAG Ester	54035	DMS-MS	100010183	0.6344	1.6208	1.9953	5.1373	0.7276	0.3768	3.0704	3.6035	1.7942	1.2175	0.1512	5.4698	1.4775	0.6815	1.1565	0.3304	1.4778	0.9677	4.2541	0.5961	0.3843	0.8587	2.1045	0.1763	0.6015	1.1168	0.314	1.1538	1.1994	1.6377	1.6133	19.4666	0.2705	1.4775	0.2638	1.6615	0.3547	1.6365	2.2339	0.1324	6.0007	0.2712	0.3509
9533	TAG46:2-FA14:0	Triacylglycerol	TAG Ester	54036	DMS-MS	100010184	0.5458	0.8295	2.4944	5.0775	0.8425	1.6024	4.7516	3.0341	2.2066	1.8214	0.096	8.2779	2.0689	0.9868	2.1405	0.2645	2.59	1.2527	5.4396	0.4355	0.203	1.059	2.5346	0.0616	0.6745	1.1449	0.2409	1.1403	1.3871	2.6185	4.5886	43.6476	0.506	2.0689	0.5815	4.5481	0.9717	3.2421	5.1744	0.2461	8.4736	0.6753	0.6174
9534	TAG46:2-FA14:1	Triacylglycerol	TAG Ester	54574	DMS-MS	100010722	0.2049	0.1796	0.9459	1.397	0.4721	1.3287	2.3147	0.9352	0.8479	0.927	0.0492	3.326	0.9505	0.458	1.5058	0.1219	1.0564	0.3618	2.2662	0.2253	0.1249	0.4052	0.944	0.0649	0.3191	0.4827	0.0871	0.3169	0.4075	1.8556	2.0811	19.6057	0.2413	0.7558	0.2945	1.1244	0.641	1.5546	1.9285	0.1489	3.5584	0.5135	0.2955
9536	TAG46:2-FA16:0	Triacylglycerol	TAG Ester	53356	DMS-MS	100009504	1.468	2.2031	3.9684	6.5605	1.291	1.4485	4.9654	3.9538	2.4059	2.4002	0.3811	7.6635	2.4277	1.2458	3.0431	0.719	2.7164	1.6512	6.7708	1.3352	1.0022	1.2871	2.5417	0.4167	0.9885	1.4764	0.8271	2.1243	1.5285	3.4643	3.3674	31.902	0.8822	2.4059	0.769	3.1537	1.1205	3.9325	4.3353	0.5273	10.7744	1.0498	0.9221
9537	TAG46:2-FA16:1	Triacylglycerol	TAG Ester	53867	DMS-MS	100010015	0.4708	0.6714	2.0769	3.3186	0.9119	3.3783	4.5127	2.4326	1.5912	1.8171	0.1082	4.3024	2.1168	1.1426	3.1177	0.2475	2.2598	0.8076	3.6976	0.5761	0.2342	0.5764	1.567	0.0746	0.7249	0.9422	0.1473	0.8944	1.0421	4.9007	5.2318	59.2074	0.6344	2.1452	0.7583	2.2845	1.4201	3.1216	5.8146	0.3533	9.6451	1.4254	0.7386
9539	TAG46:2-FA18:1	Triacylglycerol	TAG Ester	54037	DMS-MS	100010185	3.073	2.9704	4.2239	9.4301	2.472	1.2727	7.0483	14.1121	4.0357	3.4565	0.6	11.3434	3.5301	1.7719	3.0338	1.0617	3.7374	1.5753	7.5038	1.6124	1.0586	6.3376	5.7629	0.4813	1.0324	2.8573	0.8596	2.2035	3.8759	4.3836	4.4452	41.1385	1.5871	9.8245	1.1039	5.597	1.8314	3.4565	7.6168	0.7305	7.8882	1.6251	1.2832
9540	TAG46:2-FA18:2	Triacylglycerol	TAG Ester	53868	DMS-MS	100010016	0.91	2.4221	2.9314	7.4237	0.816	0.2024	5.2888	4.9235	2.4535	1.6545	0.195	9.5151	1.7741	0.8013	1.1953	0.4429	2.1432	1.5006	6.1423	0.6927	0.5573	1.3452	3.2562	0.1892	0.6561	1.343	0.4854	1.8195	1.4365	1.3725	2.0462	20.5692	0.3127	1.7741	0.3163	2.9607	0.4048	2.269	2.7597	0.1636	7.393	0.2011	0.3689
9543	TAG46:3-FA12:0	Triacylglycerol	TAG Ester	54038	DMS-MS	100010186	0.1394	0.2806	0.2961	1.0321	0.1164	0.0914	0.5971	0.5663	0.3056	0.2729	0.0519	0.949	0.1723	0.137	0.2401	0.0763	0.2177	0.2086	0.8069	0.1142	0.0902	0.1776	0.3482	0.0534	0.1171	0.2375	0.072	0.2068	0.2253	0.2249	0.3766	3.7725	0.0715	0.3194	0.0619	0.3038	0.0796	0.2729	0.3261	0.0452	0.96	0.064	0.0761
9545	TAG46:3-FA14:0	Triacylglycerol	TAG Ester	54395	DMS-MS	100010543	0.1468	0.1543	0.3376	0.9184	0.1538	0.0539	0.7151	0.4692	0.2895	0.254	0.0265	1.4004	0.1866	0.1336	0.2304	0.0388	0.3052	0.1576	0.8908	0.0633	0.0449	0.187	0.3784	0.0194	0.0653	0.218	0.0456	0.1785	0.223	0.1963	0.4845	3.4219	0.0377	0.2304	0.0403	0.3968	0.086	0.3043	0.3933	0.021	0.6452	0.0331	0.0442
9546	TAG46:3-FA14:1	Triacylglycerol	TAG Ester	53357	DMS-MS	100009505	0.0838	0.0601	0.2033	0.4337	0.4019	0.2953	0.5048	0.2207	0.1881	0.2051	0.0132	0.6559	0.162	0.0995	0.2359	0.0281	0.1865	0.0894	0.4516	0.045	0.0366	0.1139	0.221	0.0215	0.0553	0.1043	0.0329	0.068	0.1185	0.2745	0.3412	4.0404	0.0398	0.2051	0.0493	0.2315	0.1573	0.2254	0.3702	0.0261	0.5152	0.0635	0.0509
9548	TAG46:3-FA16:0	Triacylglycerol	TAG Ester	54396	DMS-MS	100010544	0.7499	0.7085	1.1827	1.664	0.7124	0.1393	0.9966	1.0249	0.658	1.0581	0.2161	1.4372	0.7672	0.6546	0.9837	0.3339	0.887	0.6896	1.7357	0.6959	0.5517	0.3886	0.6717	0.1998	0.3042	0.5161	0.452	0.8042	0.6161	0.7743	1.0461	6.4488	0.3294	0.9439	0.2262	0.7672	0.3615	0.9489	1.0926	0.1877	1.5948	0.484	0.2497
9549	TAG46:3-FA16:1	Triacylglycerol	TAG Ester	54397	DMS-MS	100010545	0.2976	0.2764	0.5356	0.8507	0.2694	0.5193	0.786	0.5693	0.326	0.408	0.0554	0.7405	0.4029	0.2812	0.5214	0.1049	0.4022	0.252	0.7423	0.1721	0.1163	0.1535	0.3781	0.0561	0.1448	0.2099	0.074	0.2176	0.29	0.6992	0.7719	10.4395	0.183	0.5972	0.151	0.4413	0.408	0.4647	1.0134	0.1068	1.5278	0.2521	0.1762
9550	TAG46:3-FA18:1	Triacylglycerol	TAG Ester	54575	DMS-MS	100010723	1.4917	1.0355	1.3248	3.2357	1.221	0.2926	1.6446	3.39	0.8206	1.5544	0.2306	2.194	0.8135	0.7762	0.9275	0.3747	1.012	0.671	2.3872	0.7389	0.4708	1.5503	1.4241	0.2398	0.2821	0.8136	0.399	0.9188	1.1243	1.0786	1.5319	14.6142	0.6137	4.7061	0.3695	2.1021	0.8834	1.221	2.4262	0.2876	2.113	0.9252	0.4796
9551	TAG46:3-FA18:2	Triacylglycerol	TAG Ester	54576	DMS-MS	100010724	1.0478	0.7379	0.9986	3.089	0.5158	0.083	1.6681	2.7625	0.637	0.878	0.1013	2.5544	0.492	0.4206	0.4845	0.2304	0.5881	0.7272	2.2396	0.5392	0.4138	0.9171	1.1959	0.1144	0.1671	0.608	0.3415	0.7991	0.6685	0.6696	0.9299	9.5391	0.2771	1.9779	0.1932	1.1161	0.3374	0.7379	1.1997	0.1147	1.8229	0.2386	0.1916
9552	TAG46:3-FA18:3	Triacylglycerol	TAG Ester	54039	DMS-MS	100010187	0.1376	0.2972	0.3745	1.3043	0.117	0.0636	0.7731	0.5702	0.2841	0.2602	0.0453	1.5219	0.1577	0.1178	0.2051	0.0582	0.2365	0.1624	1.044	0.1005	0.0804	0.2228	0.4282	0.0379	0.0841	0.2513	0.0689	0.2238	0.1707	0.1692	0.4569	2.6435	0.047	0.2602	0.0372	0.3494	0.0446	0.2884	0.3156	0.0308	0.7321	0.0336	0.0492
9559	TAG46:4-FA18:2	Triacylglycerol	TAG Ester	53869	DMS-MS	100010017	0.6174	0.2807	0.3569	1.0608	0.3007	0.0283	0.432	0.5931	0.1707	0.514	0.0804	0.4908	0.1356	0.254	0.1493	0.0821	0.1718	0.4749	0.7447	0.4719	0.2768	0.249	0.3491	0.0793	0.0579	0.1843	0.2672	0.5899	0.2694	0.1706	0.3089	2.8766	0.1895	0.8523	0.1945	0.4209	0.1518	0.2225	0.4076	0.0711	0.3928	0.2594	0.0826
9577	TAG47:0-FA14:0	Triacylglycerol	TAG Ester	54228	DMS-MS	100010376	0.0703	0.1049	0.3621	0.4395	0.0822	0.0839	0.682	0.86	0.3314	0.1593	0.0191	1.9964	0.2901	0.0879	0.1483	0.043	0.4176	0.0716	0.5545	0.0735	0.0307	0.1923	0.6606	0.0098	0.1164	0.1561	0.0451	0.1677	0.1036	0.2451	0.3166	2.015	0.0529	0.1593	0.0645	0.5196	0.0527	0.5485	0.5383	0.0385	0.5781	0.0476	0.0601
9578	TAG47:0-FA15:0	Triacylglycerol	TAG Ester	54229	DMS-MS	100010377	0.1549	0.1568	0.5958	0.8317	0.1735	0.2265	0.991	1.4917	0.4837	0.2876	0.0607	2.8105	0.484	0.1639	0.5903	0.1034	0.7234	0.2363	1.0577	0.2453	0.0831	0.2581	0.8879	0.0512	0.2307	0.2634	0.1246	0.3668	0.161	0.5208	1.1158	6.2915	0.2492	0.4262	0.4389	1.6488	0.2298	1.9829	1.698	0.226	1.8941	0.239	0.2444
9579	TAG47:0-FA16:0	Triacylglycerol	TAG Ester	53697	DMS-MS	100009845	0.5734	0.5582	1.7487	2.177	0.6354	0.4238	2.377	3.7194	1.2626	0.886	0.1593	6.6566	1.3059	0.497	0.8457	0.3791	1.9522	0.4747	2.8895	0.6278	0.308	0.7601	2.311	0.1479	0.5486	0.7316	0.4162	1.1759	0.4772	1.2705	1.7785	8.736	0.4559	0.6748	0.6962	2.7805	0.4347	3.1691	2.8016	0.3813	3.3892	0.4619	0.4612
9580	TAG47:0-FA17:0	Triacylglycerol	TAG Ester	53870	DMS-MS	100010018	0.1059	0.1004	0.3554	0.4667	0.104	0.1043	0.6102	0.7454	0.3418	0.1924	0.0399	1.6687	0.2848	0.1147	0.1962	0.0582	0.4179	0.1094	0.5497	0.0924	0.0508	0.1751	0.5221	0.0335	0.1056	0.1551	0.0539	0.1812	0.0908	0.2759	0.4029	2.4992	0.0669	0.1962	0.0748	0.5202	0.1038	0.628	0.5648	0.0525	0.6454	0.0627	0.0836
9585	TAG47:1-FA14:0	Triacylglycerol	TAG Ester	53871	DMS-MS	100010019	0.2085	0.2156	0.9843	1.3712	0.2869	0.2271	1.1977	1.4937	1.0139	0.4717	0.0483	2.904	0.9454	0.357	0.3788	0.1374	1.2188	0.2126	1.4514	0.1729	0.0648	0.5559	1.0079	0.0258	0.3236	0.4205	0.1091	0.4303	0.4419	0.6805	0.6791	3.5286	0.1551	0.4109	0.2085	1.005	0.1982	0.7597	0.8858	0.0949	1.0242	0.1196	0.1531
9587	TAG47:1-FA15:0	Triacylglycerol	TAG Ester	53358	DMS-MS	100009506	0.1966	0.1973	0.8442	1.2279	0.2905	0.3797	1.2291	1.4311	0.8421	0.4219	0.0533	2.391	0.8518	0.3387	0.7525	0.1163	1.0994	0.2631	1.2865	0.2278	0.0774	0.4509	0.8686	0.0333	0.3653	0.3873	0.1139	0.4353	0.3933	0.8685	0.9668	5.4678	0.2323	0.6015	0.3983	1.3461	0.3931	1.1007	1.3905	0.1769	1.3411	0.26	0.2749
9588	TAG47:1-FA16:0	Triacylglycerol	TAG Ester	54398	DMS-MS	100010546	0.4695	0.3735	1.3797	1.5237	0.4813	0.4962	1.5164	1.5439	0.9541	0.8089	0.1064	2.7872	1.0699	0.4777	0.904	0.2545	1.4267	0.3952	1.8775	0.5193	0.2564	0.4497	0.9912	0.1498	0.4835	0.4858	0.2552	0.7707	0.4541	1.3555	1.3376	7.087	0.4337	0.6776	0.4468	1.4804	0.5352	1.8885	1.8715	0.2963	2.3156	0.4525	0.4119
9589	TAG47:1-FA16:1	Triacylglycerol	TAG Ester	54577	DMS-MS	100010725	0.196	0.1742	0.6986	0.6701	0.2684	0.5115	0.7502	0.6691	0.4217	0.4071	0.1444	1.0497	0.6399	0.4176	0.5745	0.186	0.7431	0.3001	0.9567	0.3659	0.1874	0.3665	0.4969	0.1344	0.3749	0.2794	0.2541	0.3761	0.3032	0.9134	0.7456	3.5287	0.2664	0.3581	0.3489	0.7323	0.375	0.843	0.8771	0.1931	1.0822	0.3679	0.2226
9590	TAG47:1-FA17:0	Triacylglycerol	TAG Ester	53872	DMS-MS	100010020	0.0831	0.0987	0.2521	0.3686	0.0874	0.1011	0.3269	0.4127	0.2769	0.1545	0.0244	0.83	0.2219	0.0734	0.1354	0.0523	0.2809	0.0717	0.366	0.0537	0.0328	0.1427	0.2618	0.0218	0.0991	0.109	0.0298	0.0991	0.1131	0.2205	0.1833	1.2921	0.0412	0.1545	0.0368	0.1928	0.0696	0.2153	0.2325	0.0311	0.3175	0.0352	0.0505
9592	TAG47:1-FA18:1	Triacylglycerol	TAG Ester	54578	DMS-MS	100010726	1.3525	1.4133	2.0261	2.7848	1.0196	0.4064	1.802	3.1212	1.8804	1.4456	0.3961	3.7703	1.9207	0.8204	1.2593	0.7372	1.9641	0.7884	2.7223	0.8395	0.6244	2.0102	2.2146	0.3979	0.8193	1.046	0.5005	1.2033	1.9429	1.3281	1.457	5.5833	1.0151	1.9021	0.8389	2.3603	0.8501	1.4456	2.2719	0.537	1.9011	1.017	0.7664
9596	TAG47:2-FA14:0	Triacylglycerol	TAG Ester	53541	DMS-MS	100009689	0.1675	0.1681	0.518	0.7304	0.1579	0.0961	0.5466	0.4892	0.4208	0.2252	0.0243	1.0148	0.3684	0.1445	0.2173	0.0647	0.4673	0.1476	0.6131	0.0976	0.0434	0.1944	0.3961	0.0151	0.1354	0.1545	0.0633	0.2043	0.2518	0.2667	0.343	1.7947	0.0692	0.1911	0.0948	0.4462	0.1078	0.3153	0.4492	0.0451	0.5073	0.0589	0.0744
9598	TAG47:2-FA15:0	Triacylglycerol	TAG Ester	54230	DMS-MS	100010378	0.1146	0.1021	0.3692	0.6381	0.1686	0.1256	0.4692	0.4341	0.3238	0.1724	0.0267	0.8417	0.306	0.1468	0.1797	0.0563	0.3858	0.1339	0.571	0.0867	0.0458	0.1275	0.3548	0.019	0.117	0.1408	0.0586	0.1459	0.1714	0.27	0.2444	1.2258	0.0669	0.1377	0.0911	0.3384	0.1097	0.2351	0.3251	0.0414	0.332	0.0603	0.0641
9600	TAG47:2-FA16:1	Triacylglycerol	TAG Ester	54579	DMS-MS	100010727	0.1239	0.0867	0.3555	0.4422	0.1486	0.2603	0.4023	0.2956	0.2219	0.2437	0.0231	0.36	0.357	0.1872	0.2614	0.0576	0.3781	0.0958	0.3945	0.1282	0.0496	0.0891	0.2161	0.0278	0.1306	0.1115	0.0324	0.117	0.1524	0.5218	0.4764	2.9703	0.1186	0.2603	0.1407	0.3154	0.2724	0.3586	0.6034	0.0786	0.5594	0.1761	0.1113
9602	TAG47:2-FA18:1	Triacylglycerol	TAG Ester	53698	DMS-MS	100009846	1.0009	0.7247	1.0983	1.4476	0.7498	0.2164	0.7806	1.1818	0.8112	0.9208	0.2186	1.0951	0.9021	0.4617	0.7304	0.376	0.8088	0.5303	1.3143	0.5399	0.3734	0.8939	0.8811	0.1954	0.2855	0.4873	0.3296	0.6626	0.9573	0.7712	0.8112	3.874	0.76	1.8745	0.4683	0.9961	0.6701	0.6664	1.4654	0.3551	1.1135	0.7706	0.4682
9603	TAG47:2-FA18:2	Triacylglycerol	TAG Ester	54580	DMS-MS	100010728	0.4016	0.2765	0.5195	1.0412	0.2181	0.0384	0.5881	0.6135	0.4324	0.3125	0.0748	1.1187	0.365	0.2084	0.1932	0.1346	0.4402	0.3174	0.8081	0.2565	0.1624	0.254	0.5309	0.0658	0.1583	0.2008	0.1854	0.3843	0.3367	0.1952	0.3714	1.5236	0.1665	0.365	0.1454	0.6724	0.1743	0.4525	0.4984	0.0884	0.636	0.135	0.1288
9627	TAG48:0-FA14:0	Triacylglycerol	TAG Ester	54399	DMS-MS	100010547	0.61	0.8796	3.1957	4.3021	0.9993	1.4097	5.2815	5.6444	2.6085	2.7424	0.2264	10.9596	3.1321	1.4285	3.0519	0.5098	3.4684	1.5662	6.8508	0.8411	0.4091	1.335	3.4359	0.1352	0.8997	1.9156	0.5014	2.2433	1.4014	4.8963	5.8666	40.6139	0.761	2.7424	0.9596	5.8331	1.0274	5.9918	7.9609	0.5137	9.2007	1.1821	0.861
9629	TAG48:0-FA16:0	Triacylglycerol	TAG Ester	54581	DMS-MS	100010729	5.4993	4.3025	21.1212	27.97	6.2046	19.4445	38.8317	35.8564	11.6737	25.2843	2.8187	61.3699	17.3639	9.7742	34.6602	4.9039	21.7128	14.4353	51.2373	9.6664	4.1876	5.5915	19.5029	2.4171	5.5101	13.1018	6.9702	21.7735	6.2828	50.1013	64.3149	365.499	11.5725	16.0145	16.3565	44.7349	9.2745	87.1977	65.4699	8.804	122.46	19.0338	9.651
9631	TAG48:0-FA18:0	Triacylglycerol	TAG Ester	54400	DMS-MS	100010548	0.5775	0.8223	2.886	3.5836	0.756	1.0664	5.8635	6.2053	2.1449	2.4717	0.1588	12.6549	2.5118	0.9292	2.5924	0.4031	2.5878	1.2491	5.6479	0.6502	0.3523	1.3391	3.8568	0.1007	0.6675	1.7366	0.3894	1.5806	1.0131	3.5549	6.3816	38.843	0.6244	2.4717	0.741	6.5427	0.7981	6.8119	9.8925	0.4321	10.1378	0.8996	0.7107
9634	TAG48:1-FA12:0	Triacylglycerol	TAG Ester	53542	DMS-MS	100009690	0.2498	0.6305	0.6885	1.6505	0.3339	0.106	0.9761	1.7125	0.6586	0.4014	0.0564	2.2977	0.5627	0.1936	0.2552	0.1453	0.4806	0.1785	1.1597	0.1415	0.1126	0.7772	0.8387	0.0528	0.1972	0.4858	0.0749	0.3586	0.5324	0.61	0.6136	7.1057	0.1575	1.6574	0.1164	1.124	0.1418	0.5627	1.5774	0.0619	2.2405	0.1486	0.1676
9636	TAG48:1-FA14:0	Triacylglycerol	TAG Ester	54040	DMS-MS	100010188	4.5845	6.5029	22.8252	32.8108	9.3681	10.344	35.0472	26.4506	18.4422	20.6155	2.2656	46.035	25.6007	12.511	23.781	4.7724	27.3891	13.6805	52.1796	7.033	3.1475	9.3637	18.4551	1.1427	7.1039	13.122	4.131	16.8167	13.497	38.3212	30.2584	219.411	6.289	20.6155	8.0646	29.5724	8.3149	28.1345	38.8084	4.0159	49.5492	9.9761	5.8407
9637	TAG48:1-FA14:1	Triacylglycerol	TAG Ester	54231	DMS-MS	100010379	0.1408	0.11	0.5244	0.666	0.3202	0.3297	0.9764	0.5073	0.4138	0.5895	0.0385	1.5368	0.5136	0.2515	0.6198	0.092	0.5277	0.2264	1.2407	0.1372	0.12	0.2025	0.5368	0.0498	0.1399	0.3146	0.1019	0.1864	0.2024	0.7999	0.883	6.5606	0.1403	0.5073	0.1816	0.7176	0.24	0.9028	1.3478	0.1032	1.3848	0.2848	0.1623
9639	TAG48:1-FA16:0	Triacylglycerol	TAG Ester	53359	DMS-MS	100009507	7.1207	8.5847	38.2881	51.266	14.9432	36.0024	62.3378	40.0959	27.5115	40.6195	3.5108	72.4628	41.8947	23.081	56.5534	7.52	42.8525	23.8374	84.4624	14.2321	5.5232	11.7187	27.4498	2.2771	11.7679	19.9541	6.7075	27.822	16.7308	96.0818	80.6683	540.932	17.1067	34.5297	21.8291	60.2992	22.4242	77.4895	98.6014	11.1492	151.264	34.019	15.2045
9640	TAG48:1-FA16:1	Triacylglycerol	TAG Ester	53543	DMS-MS	100009691	1.1226	1.0214	7.1392	8.9975	2.4773	13.0462	15.2856	5.8232	3.6672	8.3792	0.7795	11.9077	6.9761	5.476	14.3843	1.6717	8.0657	4.9453	14.6384	4.0831	1.2884	1.2187	4.3474	0.5367	2.4271	3.5122	1.3039	5.5325	2.1191	27.463	22.7176	166.072	4.4478	4.9539	6.0049	10.3103	6.3415	22.0511	24.4428	3.3684	39.6745	10.5147	3.8581
9642	TAG48:1-FA18:0	Triacylglycerol	TAG Ester	53699	DMS-MS	100009847	0.5414	1.0032	1.7836	2.9864	0.7138	0.8656	2.9299	3.6054	1.4023	1.3637	0.1135	6.2551	1.5994	0.6116	1.4003	0.2917	1.311	0.6199	3.1176	0.3655	0.2344	1.21	1.9312	0.0958	0.4499	1.0592	0.1953	0.8447	0.9184	2.2999	1.5268	15.0795	0.2144	1.5372	0.2303	1.6925	0.3037	1.4003	3.0304	0.1192	2.9923	0.3297	0.2648
9643	TAG48:1-FA18:1	Triacylglycerol	TAG Ester	54401	DMS-MS	100010549	7.1101	9.9403	31.2315	43.4202	13.9459	11.9656	47.6816	41.4112	27.6649	30.6542	3.085	66.6638	36.7412	18.1607	32.0525	6.2231	37.2032	19.3818	72.1812	9.4662	4.1743	13.6107	27.4769	1.6051	9.3234	17.5057	5.6157	24.1885	19.4216	52.1995	45.4738	270.426	9.1665	30.6542	11.4712	42.7781	12.3543	38.5848	53.2179	5.5706	72.8457	14.5685	8.6028
[truncated: 437 more rows]
[truncated: 41 more columns]

## Sheet: Oxylipins_per patient data
															Raw file header	093_G.A09_1_001	014_G.A10_2_002	071_G.A11_3_003	023_G.A12_4_004	026_G.B01_5_005	103_G.B02_6_006	045_G.B03_7_007	017_G.B04_8_008	080_G.B05_9_009	081_G.B06_10_010	102_G.B07_11_011	106_G.B08_12_012	092_G.B09_13_013	024_G.B10_14_014	029_G.B11_15_015	012_G.B12_16_016	078_G.C01_17_017	030_G.C02_18_018	050_G.C03_19_019	031_G.C04_20_020	101_G.C05_21_021	043_G.C06_22_022	028_G.C07_23_023	041_G.C08_24_024	042_G.C09_25_025	070_G.C10_26_026	044_G.C11_27_027	022_G.C12_28_028	079_G.D01_29_029	054_G.D02_30_030	089_G.D03_31_031	105_G.D04_32_032	025_G.D05_33_033	019_G.D06_34_034
[truncated: 88 more rows]
[truncated: 50 more columns]

[truncated: 2 more sheets: Steroids #1 per patient data, Steroids #2 per patient data]
